# Supplementary material for: Time-course transcriptome and WGCNA analysis revealed the drought response mechanism of two sunflower inbred lines
Source: PLoS One. 2022 Apr 1;17(4):e0265447. doi: 10.1371/journal.pone.0265447 (PMC8974994; doi:10.1371/journal.pone.0265447)
Supplement: S1 Table — (XLSX) [file pone.0265447.s008.xlsx]

## Sheet: Sheet1
S1 Table. RT-qPCR primer sequences
No.	gene	Forward primer	Reverse primer	Product length(bp)
1	LOC110936270	TTGAGGCTTCGAGAATGACGCTTC	ACCCTTTCTTACCCTCCCTTTCCC	104
2	MSTRG.39443	AGCAGACTGTGATTCATGGGTGTG	GATCATTGGGAGATGGGGCTTGTG	99
3	LOC110895759	TCCAGGCTTCCATTCCCATCGG	CAAACACACCACCACTTCGCAATAC	127
4	LOC110940134	TAAGGTATCAACTGTGCCGCCAAC	GCCTTCTCCCAACACGCTATCG	136
5	LOC110941138	TCTGGAGCCGATGAGTATCTCTACG	CACATGACTTGAGCAGCACACTTG	94
6	LOC110936735	TCAGGTGGCGTCAGAGGAACTC	TGCGTAAGGTTCTTCACTGGTTAGG	141
7	LOC110878300	AACCACAGCCTCATGTTGTCCAAG	AACACGCTTATGCTTCCTCGATCTG	96
8	LOC110915106	TCCAAGTCCACCCAGAGTCGTAC	GGGAGGAGCATTGACCGTTCTTTC	94
9	LOC110912641	TCCATCACCGTCAGCACCTCAG	CTTCGCCCTTGTTCCCATTCTCC	91
10	LOC110916321	TTGATGCTTAACAGTCGCCAGTCC	TGGCAGCAACGACAACACAGAG	138
11	18S RNA	GATCGGAGTAATGATTAACAG	TTATGGTTGAGACTAGGACG	175
