# Supplementary material for: Time-course transcriptome and WGCNA analysis revealed the drought response mechanism of two sunflower inbred lines
Source: PLoS One. 2022 Apr 1;17(4):e0265447. doi: 10.1371/journal.pone.0265447 (PMC8974994; doi:10.1371/journal.pone.0265447)
Supplement: S2 Table — (XLSX) [file pone.0265447.s009.xlsx]

## Sheet: S1 Table. Physiological traits 
S2 Table. Physiological traits of twenty-four samples
Drought stress time	samples	LSA(cm2)	REC	RWC	SOD(U/g FW)	CAT(U/g FW)	POD(U/g FW)	PRO(μg/g FW)	SS(mg/g FW)	MDA(nmol/g FW)
0 day	DSA	14.07	0.04	0.64	51.5	38.8	128.39	33.59	1464.8	13.93
	DSB	15.72	0.03	0.75	97.71	41.5	78.46	38.98	1944.58	34.31
	DSC	11.26	0.02	0.74	52.87	20.9	114.13	51.54	1944.58	14.96
	DTA	13.67	0.1	0.69	46.36	105.8	121.26	49.15	725.13	18
	DTB	12.65	0.13	0.54	56.76	91.4	142.66	39.88	1064.98	17.48
	DTC	13.02	0.05	0.87	86.49	92.6	71.33	85.95	2024.54	19.03
7 days	DSA	13.51	0.24	0.63	120.89	198.5	192.59	242.73	125.4	34.71
	DSb	9.33	0.23	0.59	56.13	106.4	292.45	292.45	605.18	23.67
	DSC	9.38	0.29	0.66	41.97	60.9	99.86	103.3	725.13	43.42
	DTA	9.05	0.11	0.74	78.82	95.5	228.26	190.37	985.01	28.26
	DTB	11.85	0.28	0.67	109.62	231.4	156.93	155.96	625.17	29.55
	DTC	13.27	0.37	0.58	85.35	76.4	78.46	61.42	1104.96	25.84
14 days	DSA	12.05	0.29	0.31	63.53	67.8	606.31	423.74	1184.92	49.03
	DSb	14.58	0.4	0.43	171.81	149.16	570.64	229.26	945.03	29.29
	DSC	9.95	0.35	0.48	203.31	311.88	527.84	422.24	1005	34.64
	DTA	15.24	0.31	0.53	67.12	189.84	834.56	405.49	1544.76	32.9
	DTB	13.93	0.32	0.53	217.68	54.24	34.27	275.34	1184.92	35.38
	DTC	15.68	0.27	0.49	128.04	284.76	71.33	217.3	1104.96	31.35
21 days	DSA	15.71	0.73	0.73	69.48	196.28	1547.86	498.24	2504.33	47.86
	DSb	15.03	0.78	0.63	90.55	247.46	2275.43	636.76	1644.72	52.38
	DSC	16.18	0.83	0.63	109.82	318.48	898.76	521.57	1644.72	37.03
	DTA	22.61	0.65	0.36	162.65	169.5	1519.33	526.41	985.01	40.32
	DTB	23.52	0.51	0.27	193.39	325.44	1084.22	360.22	1084.97	45.51
	DTC	19.07	0.61	0.66	68.69	230.52	1012.89	629.4	1204.91	48.32
