# Supplementary material for: Time-course transcriptome and WGCNA analysis revealed the drought response mechanism of two sunflower inbred lines
Source: PLoS One. 2022 Apr 1;17(4):e0265447. doi: 10.1371/journal.pone.0265447 (PMC8974994; doi:10.1371/journal.pone.0265447)
Supplement: S3 Table — (XLSX) [file pone.0265447.s010.xlsx]

## Sheet: TableS2-1.ALLDegDs11483
S3 Table-1. DEGs in DS
MSTRG.32962
LOC110936453
LOC110937308
LOC110908227
LOC110890815
MSTRG.14109
LOC110898344
LOC110872733
LOC110934601
LOC110872986
LOC110911104
LOC110920867
LOC110894842
LOC110899627
LOC110936449
MSTRG.3904
LOC110869988
LOC110908196
LOC110889115
LOC110920003
LOC110940899
LOC110929845
MSTRG.8784
LOC110867155
LOC110908569
LOC110900385
LOC110904212
MSTRG.4505
LOC110912123
MSTRG.12366
LOC110898206
LOC110880057
LOC110872288
MSTRG.1845
MSTRG.39886
LOC110941075
LOC110911701
LOC110935627
LOC110904470
LOC110926513
MSTRG.23703
LOC110878490
LOC110929895
LOC110881025
LOC110899462
LOC110941493
LOC110921088
LOC110871018
LOC110916944
MSTRG.13071
MSTRG.28918
MSTRG.20313
MSTRG.18323
LOC110929290
LOC110898379
MSTRG.29926
LOC110929016
MSTRG.2356
MSTRG.41966
MSTRG.20352
LOC110911421
LOC110872131
LOC110868385
MSTRG.10266
LOC110910310
LOC110864657
LOC110938271
MSTRG.24275
LOC110904976
MSTRG.35265
MSTRG.2837
MSTRG.6254
LOC118480606
LOC110868856
MSTRG.41624
MSTRG.4161
MSTRG.36497
LOC110883398
LOC110936264
LOC110925583
MSTRG.10570
LOC110929693
LOC110940373
MSTRG.12681
LOC110936664
LOC110940917
LOC110864239
LOC110927178
LOC110930718
LOC110880585
LOC110864436
LOC110872984
LOC110921207
LOC110922896
LOC110930813
LOC110880471
LOC110887011
LOC110878914
LOC110883839
MSTRG.37170
LOC110909114
LOC110908422
MSTRG.34576
MSTRG.30026
LOC110898420
LOC110893772
LOC110891469
LOC110893899
LOC110915495
LOC110895728
LOC110879289
MSTRG.4530
LOC110903921
LOC110916108
LOC118481905
LOC110868353
LOC110878866
LOC110880093
MSTRG.18802
MSTRG.411
LOC110936441
LOC110879322
MSTRG.14108
LOC110926323
LOC110926512
LOC110909293
LOC110904437
LOC110899753
LOC110904336
MSTRG.14670
LOC110930209
LOC110886222
LOC110884826
LOC110883847
LOC110936513
LOC110938251
LOC110925709
LOC110886195
MSTRG.11854
MSTRG.20360
LOC110935509
LOC110884950
LOC110879065
MSTRG.26632
LOC110895214
LOC110879457
LOC110923565
LOC110935578
MSTRG.32631
LOC110865787
LOC110929307
LOC110916007
MSTRG.35947
LOC110891088
LOC110898672
LOC110895736
LOC110886679
LOC110872132
LOC110890189
LOC110904684
LOC110910633
MSTRG.26958
MSTRG.8013
LOC110935839
LOC110885367
MSTRG.16059
MSTRG.24487
LOC110880211
MSTRG.7366
MSTRG.31182
MSTRG.11867
MSTRG.21444
MSTRG.11018
MSTRG.8589
LOC110898372
LOC110893915
MSTRG.11979
MSTRG.32237
LOC110891365
MSTRG.37064
LOC110879919
LOC110883377
MSTRG.2958
LOC110864440
MSTRG.7887
LOC110922026
LOC110886737
LOC110893903
LOC110867763
MSTRG.9519
LOC110942291
MSTRG.41911
LOC110909865
LOC110872409
MSTRG.33742
LOC110880153
MSTRG.41377
LOC110879605
LOC110940370
MSTRG.31915
LOC110915085
LOC110897924
LOC110899589
LOC110894706
LOC110898267
LOC110884283
LOC110942089
LOC110930668
MSTRG.6140
LOC110911292
LOC110899592
MSTRG.18672
MSTRG.37438
LOC110939614
MSTRG.2965
LOC110885306
LOC118487984
LOC110924412
LOC110935840
LOC110871609
LOC110908526
MSTRG.15399
MSTRG.26836
LOC110887014
LOC110930715
LOC110937292
LOC110936357
MSTRG.37577
LOC110908163
LOC110875210
MSTRG.39152
LOC110939767
MSTRG.19724
LOC110929684
MSTRG.8868
LOC110865355
LOC110898577
MSTRG.12747
LOC110911833
LOC110879747
MSTRG.30912
LOC110885545
MSTRG.30342
LOC110864775
LOC110900283
LOC110894142
LOC110877732
LOC110938097
LOC110912421
LOC110886347
LOC110895602
LOC110886296
LOC110877554
LOC110881796
MSTRG.33443
MSTRG.9245
LOC110878536
LOC110898417
LOC110872748
LOC110904492
LOC110918635
LOC110898463
MSTRG.23360
MSTRG.15452
LOC110877800
LOC110911542
MSTRG.5610
LOC110928902
LOC110884347
MSTRG.1547
MSTRG.7042
LOC110886644
LOC110940919
MSTRG.25869
LOC110921944
LOC110865806
LOC110934306
LOC110935442
LOC110895019
MSTRG.9170
LOC110900296
LOC110926400
LOC110878940
MSTRG.46335
LOC110904561
MSTRG.37897
LOC110935440
MSTRG.5470
MSTRG.7479
MSTRG.33094
LOC110868971
MSTRG.672
LOC110889147
LOC110904034
LOC110936394
LOC110885680
MSTRG.31445
MSTRG.1115
LOC110936463
LOC110875636
LOC110876612
LOC110935510
LOC110921104
LOC110884954
LOC110909353
MSTRG.14735
LOC110871686
LOC110898342
MSTRG.21066
LOC110879673
LOC110868335
MSTRG.12507
LOC110926230
LOC110940093
LOC110889322
MSTRG.28042
LOC110872745
LOC110885238
MSTRG.13974
MSTRG.18251
LOC110880128
LOC110939600
LOC110937398
LOC110893961
LOC110942148
MSTRG.25138
LOC110877474
LOC110929539
MSTRG.42695
MSTRG.5407
LOC110885070
LOC110926109
MSTRG.28045
MSTRG.12052
LOC110898367
LOC110889635
LOC110939722
MSTRG.11019
MSTRG.41249
MSTRG.22609
LOC110941024
MSTRG.9332
LOC110929642
LOC110936689
LOC110912391
MSTRG.11861
LOC118490149
LOC110873175
LOC110918282
LOC110912347
LOC110921158
MSTRG.18157
LOC110866856
LOC110936536
LOC110868941
LOC110890302
LOC110883665
LOC110868345
LOC110922676
LOC110912990
MSTRG.20639
LOC110884517
LOC110911779
MSTRG.39373
LOC110877623
LOC110873698
LOC110877621
LOC110898333
LOC110923400
LOC110915130
LOC110916614
MSTRG.17920
LOC110920864
MSTRG.12183
LOC110879884
LOC110903742
MSTRG.16978
LOC110894297
LOC110871988
MSTRG.32103
MSTRG.2091
LOC110941022
LOC110869005
LOC110878189
LOC110894205
LOC110899465
LOC110898670
LOC110926426
LOC110926090
MSTRG.5372
LOC110880003
MSTRG.9141
MSTRG.19991
LOC110898020
LOC110881068
LOC110921414
LOC110927286
LOC110882647
LOC110895513
LOC110868538
LOC110908473
MSTRG.39882
LOC110929415
LOC110883905
LOC110930290
LOC110940058
LOC110915283
LOC110864531
LOC110868720
MSTRG.27013
LOC118492421
MSTRG.37421
LOC110929571
MSTRG.24153
LOC118491287
LOC110904901
LOC110864776
LOC110937333
LOC110873584
LOC110873680
MSTRG.39397
LOC110868551
MSTRG.20798
LOC110922350
LOC110933461
LOC110889384
LOC110935564
LOC110919976
MSTRG.40624
LOC110886859
MSTRG.29527
MSTRG.13254
LOC110876615
LOC110917453
LOC110915146
LOC110871856
LOC110936947
LOC110942227
MSTRG.21638
LOC110868019
MSTRG.41896
MSTRG.39312
LOC110868285
MSTRG.41100
LOC110894669
LOC110867593
LOC110909945
LOC110899613
LOC110915286
LOC110898129
MSTRG.846
MSTRG.36435
LOC110920642
LOC110899409
LOC110870683
LOC110869294
LOC110883954
LOC110886770
LOC110864590
LOC110937718
LOC110893972
LOC110872110
LOC110915052
LOC110928990
LOC110868068
LOC110883321
MSTRG.25206
MSTRG.5812
LOC110931037
LOC118479467
MSTRG.30198
LOC110941756
LOC110923144
LOC110940743
MSTRG.18404
LOC110871590
MSTRG.38451
LOC118491698
MSTRG.29305
LOC110897942
LOC110925723
LOC110877922
LOC110912372
LOC110879853
MSTRG.13312
LOC110871697
LOC110937084
LOC110878444
LOC110937085
LOC110916740
LOC110922494
LOC110893709
LOC110921457
LOC110879186
LOC110926331
MSTRG.34396
MSTRG.45500
LOC110929883
MSTRG.46185
LOC110910211
LOC110922604
LOC110884597
MSTRG.23825
LOC110920752
MSTRG.26992
LOC110868528
LOC110865548
LOC110897631
LOC110935515
LOC110924399
MSTRG.13991
LOC110900362
LOC110889950
LOC110904854
LOC110922479
LOC110918538
MSTRG.13358
LOC110920817
MSTRG.245
LOC110899330
MSTRG.14872
MSTRG.29481
MSTRG.9074
LOC110939452
MSTRG.32431
LOC110904977
LOC110885559
LOC110875371
MSTRG.4425
LOC110934235
MSTRG.13833
LOC110944329
MSTRG.4069
MSTRG.24224
LOC110878741
MSTRG.1418
MSTRG.42003
LOC110886845
LOC110897929
LOC110896880
LOC110879970
LOC110896104
LOC110936258
LOC110930867
LOC110878297
LOC110895770
MSTRG.23964
LOC110929428
MSTRG.43991
MSTRG.15527
LOC110921508
LOC110936954
LOC110929713
LOC110865284
MSTRG.7562
MSTRG.33106
LOC110873098
LOC110915090
LOC110937192
LOC110895688
LOC110911985
MSTRG.33101
MSTRG.7504
LOC110926085
LOC110937388
LOC110890522
MSTRG.45458
LOC110864381
MSTRG.24563
MSTRG.5451
LOC118488829
MSTRG.38232
MSTRG.44370
LOC110931061
LOC110930267
LOC110865029
LOC110880245
MSTRG.4973
LOC110886838
LOC110923557
LOC110923136
LOC110937444
MSTRG.1567
MSTRG.35646
LOC110893803
MSTRG.31329
LOC110926476
LOC110917855
LOC110937800
LOC110880308
LOC110899245
LOC110895164
LOC110920617
LOC110898889
MSTRG.606
LOC110890954
MSTRG.13432
LOC110941424
LOC110917508
LOC110941996
MSTRG.35351
LOC110918344
LOC110941889
MSTRG.7245
MSTRG.3387
MSTRG.8435
LOC110864267
LOC110908311
LOC110917553
LOC110917966
LOC110886390
LOC110873641
MSTRG.20827
MSTRG.47569
MSTRG.41219
LOC110884514
LOC110881443
MSTRG.37234
MSTRG.37814
MSTRG.26827
MSTRG.47008
MSTRG.42278
MSTRG.32070
LOC110920107
MSTRG.7870
MSTRG.18936
LOC110915466
LOC110890748
LOC110885346
MSTRG.21812
MSTRG.163
MSTRG.44030
MSTRG.11835
LOC110890693
MSTRG.11949
MSTRG.26695
LOC110941926
LOC110895565
MSTRG.16952
LOC110903358
LOC110941167
MSTRG.45576
LOC110903739
MSTRG.1083
MSTRG.22116
LOC118479783
LOC110884543
LOC110884351
MSTRG.47144
LOC110919425
MSTRG.8434
LOC110877438
LOC118490579
LOC110903910
LOC110876885
LOC110938189
LOC110872239
MSTRG.4791
LOC110878096
MSTRG.4648
LOC110940090
LOC110916057
MSTRG.5702
LOC110880169
LOC110898699
MSTRG.15385
LOC110917817
LOC110915277
LOC110942240
MSTRG.44322
LOC110899107
LOC110889063
MSTRG.20388
LOC110895909
MSTRG.36125
LOC110871540
LOC110920580
LOC110864335
MSTRG.25491
LOC110916943
LOC110896145
LOC110941120
LOC110935583
LOC110923780
MSTRG.46749
MSTRG.46859
MSTRG.11097
LOC110916502
LOC110910465
LOC110868884
MSTRG.9440
LOC110915036
LOC110910525
LOC110911839
MSTRG.27456
LOC110885798
MSTRG.17084
MSTRG.8339
LOC110930622
LOC110921019
LOC110873721
MSTRG.8252
LOC110915273
LOC110910940
LOC110908263
MSTRG.34056
LOC110873912
MSTRG.38318
MSTRG.44790
LOC110871763
LOC110888266
MSTRG.10206
LOC110908187
MSTRG.27645
LOC110920746
LOC110897896
LOC110878912
LOC110894494
LOC110872272
MSTRG.608
MSTRG.7741
LOC110873138
LOC110937908
LOC110868905
LOC110864908
LOC110930642
LOC110867663
LOC110940074
LOC110908965
LOC110869415
LOC110910941
LOC110886396
LOC110875737
LOC110864801
LOC110877164
LOC110890167
LOC110883328
LOC110917198
LOC110926428
LOC110895799
LOC110909190
LOC110884349
MSTRG.25611
LOC110889558
LOC110904706
LOC110890477
LOC110915688
LOC110916009
LOC110915239
LOC110916213
LOC110879688
LOC110927059
LOC110886579
MSTRG.44727
LOC110895838
MSTRG.6346
MSTRG.27226
LOC110890100
LOC110942189
LOC110938285
MSTRG.20205
MSTRG.36955
LOC110884070
MSTRG.20489
MSTRG.15673
LOC110885469
LOC110937503
MSTRG.7802
LOC110878434
LOC110921242
LOC110918335
LOC110908412
MSTRG.19974
MSTRG.45330
LOC110865392
LOC110925998
LOC110941303
LOC110885399
LOC110926484
LOC110916996
LOC110930027
LOC110904260
LOC110913123
LOC110916185
MSTRG.28122
LOC118488043
LOC110874507
LOC110898959
MSTRG.3601
LOC110889481
LOC110904123
LOC110878367
LOC110871306
LOC110885715
LOC110876874
LOC110868262
MSTRG.12499
LOC110893785
MSTRG.39282
LOC110877165
LOC110937516
LOC110940728
LOC110904511
LOC110865554
LOC110914929
LOC110873885
LOC118479246
LOC110921692
LOC110865838
LOC110937250
MSTRG.5123
LOC110888939
LOC110911021
LOC110904348
LOC110929464
MSTRG.41673
MSTRG.29508
LOC110937089
MSTRG.11750
LOC110911007
MSTRG.13348
LOC110894091
LOC110929791
MSTRG.32078
LOC110869083
MSTRG.20238
LOC110940081
LOC110926479
LOC110944523
LOC110914935
LOC110928822
LOC110915202
LOC110879098
LOC110930424
LOC110939890
LOC110895174
LOC110939733
MSTRG.41907
LOC110895500
LOC110872218
LOC110888820
LOC110879668
MSTRG.5774
MSTRG.11297
LOC110895246
LOC110886575
MSTRG.29678
LOC110921813
MSTRG.6051
LOC110878210
LOC110885767
LOC118480185
MSTRG.44950
MSTRG.47011
LOC110878291
LOC110908559
LOC110939832
LOC110896129
LOC110915365
LOC110939581
MSTRG.21182
LOC110865598
MSTRG.12606
LOC110872597
LOC110930379
LOC110865571
LOC110891293
LOC110920125
LOC110895546
LOC110909158
LOC110915649
LOC110907387
MSTRG.376
MSTRG.45279
LOC110880056
LOC118488026
LOC110937723
MSTRG.9269
LOC110912310
LOC110895579
LOC110871780
LOC110911151
LOC110897294
LOC110908098
LOC110910464
LOC110886058
LOC110927379
MSTRG.19143
LOC110937999
MSTRG.27232
LOC110878554
LOC110909122
LOC110880160
LOC110918028
LOC110873544
LOC110886429
LOC110898343
LOC110942206
LOC110895181
MSTRG.22882
MSTRG.17092
LOC110900142
LOC110941945
LOC110903850
MSTRG.10195
LOC110941526
LOC110942256
MSTRG.41236
LOC110897953
LOC110890532
LOC110897621
LOC110876132
LOC110909222
LOC110886768
LOC110865495
LOC110924562
LOC110921889
LOC110912747
LOC110904450
LOC110930076
MSTRG.30169
MSTRG.22542
LOC110940959
LOC110911573
LOC110889758
LOC110892539
LOC110939621
LOC110937555
LOC110898092
LOC110873262
LOC110922251
LOC110871740
MSTRG.295
LOC110930029
LOC110930870
MSTRG.31887
LOC110873012
MSTRG.12030
LOC110899175
LOC110918624
LOC110886934
MSTRG.11855
LOC110865076
LOC110918793
MSTRG.43650
LOC110884766
LOC110887002
LOC110873585
MSTRG.1937
LOC110941982
MSTRG.24183
LOC110916129
MSTRG.16829
LOC110909834
MSTRG.232
LOC110919897
LOC110904320
MSTRG.24526
MSTRG.32317
LOC110920741
LOC110895175
MSTRG.30513
MSTRG.41586
LOC110904264
LOC110941365
LOC110886693
MSTRG.36296
MSTRG.11815
LOC110889636
LOC110915149
LOC110923346
MSTRG.20048
MSTRG.27373
LOC110872709
MSTRG.37832
MSTRG.12184
LOC110929443
LOC110879533
LOC110882571
LOC118488277
MSTRG.19583
LOC110936821
LOC110941939
LOC110916833
LOC110913562
LOC110921951
LOC110904361
LOC110868508
LOC110939659
LOC110868375
MSTRG.24696
LOC110944443
LOC110920018
LOC110927179
LOC118481090
MSTRG.35623
LOC110912331
LOC110897742
MSTRG.5302
LOC110865236
LOC110884311
LOC110921587
LOC110921649
MSTRG.36290
LOC110935959
LOC110885260
LOC110878964
LOC110929625
MSTRG.24247
MSTRG.35251
LOC110899862
LOC110864560
LOC110910506
LOC110878226
LOC110894430
LOC110879367
LOC110903994
LOC110890789
LOC110927328
MSTRG.42332
LOC110904630
LOC110937727
MSTRG.25086
MSTRG.6616
MSTRG.31691
LOC110915749
TRNAS-UGA
LOC110940159
LOC110916098
LOC110898552
LOC110891529
LOC118479842
LOC110916240
LOC110929912
LOC110923591
LOC110914990
LOC110868496
MSTRG.38132
LOC110928921
LOC110920966
LOC110872283
LOC110894339
LOC110908143
LOC110904216
MSTRG.37709
MSTRG.40161
LOC110920849
MSTRG.40223
MSTRG.23951
LOC110904078
LOC110941441
MSTRG.30345
MSTRG.17667
LOC110900364
MSTRG.36295
MSTRG.15456
LOC110898729
MSTRG.1110
MSTRG.45978
LOC110877812
LOC110918734
LOC110917429
LOC110895497
MSTRG.3850
LOC110868608
LOC110915487
LOC110912738
LOC110879764
LOC110882067
LOC110889125
LOC110930553
LOC110898816
LOC110911877
LOC110886241
MSTRG.34250
LOC110886492
MSTRG.38513
LOC118484794
MSTRG.22168
LOC110897372
LOC110905028
LOC110937641
LOC110941089
LOC110883957
LOC110911469
MSTRG.46257
LOC110899497
LOC110868334
LOC110921274
LOC110898111
MSTRG.22435
LOC110886868
LOC110937245
LOC110865505
LOC110920152
LOC118487330
LOC110878463
LOC110936684
LOC110921961
MSTRG.22700
MSTRG.1740
LOC110935617
LOC110886914
LOC110915936
LOC110932380
MSTRG.14408
LOC110898717
LOC110930108
MSTRG.39297
LOC110884796
MSTRG.31400
LOC110890080
LOC110943205
LOC110940017
LOC110923051
LOC110912097
MSTRG.37652
LOC110873810
LOC110873460
LOC110904683
LOC110878232
LOC110868781
LOC110891037
MSTRG.9493
LOC110864481
MSTRG.25207
LOC110884331
MSTRG.42572
MSTRG.7854
MSTRG.39168
MSTRG.20641
MSTRG.13189
MSTRG.28575
LOC110865754
LOC110921490
MSTRG.20666
LOC110897343
LOC110865633
LOC110875101
MSTRG.14572
MSTRG.32589
LOC110926332
LOC110873037
LOC110868675
LOC118480903
LOC110884407
LOC110899500
MSTRG.41128
LOC110937231
LOC110871167
LOC110919238
LOC110911954
MSTRG.3350
LOC110873144
MSTRG.45406
MSTRG.18647
LOC110939998
MSTRG.1197
MSTRG.13279
LOC110873586
LOC110921199
LOC110884264
LOC110877904
MSTRG.39449
LOC110929103
LOC110941164
LOC110912786
LOC110940580
LOC110879816
MSTRG.25895
MSTRG.26999
LOC110920738
LOC110885086
LOC110911691
MSTRG.27629
LOC110876428
LOC110920890
LOC110930762
LOC110899159
LOC110908971
LOC110868946
LOC110920659
LOC110936450
MSTRG.34422
LOC110878184
LOC110865763
LOC110917898
LOC110930699
MSTRG.35731
LOC110890711
LOC110871717
LOC110930525
LOC110894732
LOC110871477
LOC110915108
LOC110940607
LOC110878022
LOC118491123
LOC110884590
MSTRG.40686
MSTRG.21900
LOC110941407
MSTRG.19816
LOC110879426
LOC110905122
MSTRG.13104
MSTRG.21297
MSTRG.47584
LOC110890647
MSTRG.42972
LOC110878876
LOC110911492
LOC110879395
LOC110908158
LOC110936378
LOC110936667
LOC110912785
LOC110895806
LOC110940222
LOC110927134
MSTRG.44451
LOC118485971
MSTRG.29203
MSTRG.41170
MSTRG.9384
LOC110904733
LOC110920818
MSTRG.36375
LOC110904870
LOC110895042
LOC110908608
LOC110921594
LOC110915161
MSTRG.18271
LOC110930709
MSTRG.11604
LOC110890286
LOC110878857
LOC110895810
LOC110891551
MSTRG.11442
LOC110910798
LOC110922091
LOC110900241
LOC110883874
LOC110871662
LOC110885993
LOC110921212
LOC110871708
LOC110941319
LOC110878726
LOC110937549
LOC110884081
LOC110885627
LOC110921433
MSTRG.31540
LOC110921581
LOC110930591
LOC110908907
LOC110889345
LOC110897949
LOC110888480
LOC110927194
LOC110918354
LOC110940311
LOC110907148
MSTRG.5019
LOC110877083
LOC110940437
LOC110904929
LOC110931468
LOC110916792
MSTRG.34355
LOC110879659
MSTRG.5170
LOC110915829
MSTRG.23355
LOC110921081
MSTRG.42340
LOC110922439
MSTRG.2962
LOC110869008
LOC110912321
LOC110880995
LOC110868177
LOC110912641
LOC110930109
LOC118490639
LOC110912660
LOC110917441
LOC110898716
LOC110886044
LOC110894041
LOC110872043
LOC110877373
MSTRG.41435
MSTRG.18781
LOC110873682
MSTRG.11661
LOC110912000
LOC110872571
LOC110913336
LOC110940673
LOC110877510
MSTRG.32768
MSTRG.10254
MSTRG.42734
LOC110865285
LOC110865172
MSTRG.44627
LOC110911170
LOC110900365
LOC110872633
LOC110872313
LOC110938520
LOC110872935
LOC110886501
LOC110873258
LOC110929309
MSTRG.8438
LOC110929580
MSTRG.21300
LOC110940436
LOC110921244
MSTRG.17204
MSTRG.39101
LOC110872743
LOC110936477
MSTRG.28015
LOC110894784
LOC110925655
LOC110936940
LOC110911675
MSTRG.8111
LOC110873449
LOC110890102
LOC110916744
LOC110884358
LOC110899945
LOC110868014
MSTRG.22545
LOC110873889
LOC110942297
LOC118485970
LOC118482222
LOC110877507
LOC110894386
LOC110898018
LOC118491700
MSTRG.24117
LOC110897944
MSTRG.43792
LOC110904546
MSTRG.44810
MSTRG.40537
MSTRG.11961
LOC110898545
MSTRG.33202
LOC110926381
LOC110920901
LOC110883759
MSTRG.41671
MSTRG.15350
LOC110868761
LOC110890208
LOC110872244
MSTRG.47101
LOC110895243
LOC110941437
LOC110939788
LOC110897566
LOC110879584
LOC110879921
LOC110878494
MSTRG.46427
LOC110878019
MSTRG.14848
LOC110926439
LOC110899975
MSTRG.30914
MSTRG.35855
LOC110940444
MSTRG.45381
LOC110895687
LOC110878331
LOC110893741
LOC110868458
LOC110912266
MSTRG.5660
LOC110868462
LOC110898730
LOC110878303
LOC110917537
LOC110865856
LOC110897710
LOC110938283
LOC110916383
MSTRG.27438
LOC110915294
LOC110878336
TRNAM-CAU
LOC110938224
LOC110868568
LOC110916097
MSTRG.2931
LOC110897035
MSTRG.3480
MSTRG.39733
LOC110928784
LOC110878683
LOC110899559
MSTRG.29467
LOC110937418
LOC110890725
MSTRG.30980
MSTRG.16600
MSTRG.29861
LOC110876994
LOC110878825
LOC110865541
LOC110936214
LOC110941860
MSTRG.27483
MSTRG.12328
MSTRG.35573
LOC110920921
LOC118488402
LOC110937947
LOC110935638
MSTRG.45044
MSTRG.18438
LOC110903710
LOC110911406
LOC110921450
LOC110910049
LOC110941019
LOC110895872
LOC110911251
MSTRG.36363
LOC110894351
LOC110937898
MSTRG.10451
LOC110895215
LOC110886507
MSTRG.21308
LOC110884465
LOC110937003
LOC110865489
LOC110890494
MSTRG.2827
LOC110911931
LOC110910817
LOC110886844
MSTRG.3418
LOC110895288
LOC110884356
LOC110941469
LOC110930941
LOC110898323
LOC110926196
MSTRG.33881
LOC110927267
LOC110899341
LOC110886140
LOC110915435
LOC110931125
LOC110915626
LOC110898373
LOC110923694
LOC110917579
LOC110927248
MSTRG.18513
MSTRG.4876
LOC110912182
MSTRG.27332
MSTRG.4396
MSTRG.10813
MSTRG.37514
LOC110915231
LOC110889641
LOC110885676
LOC110904239
LOC110941824
LOC110898918
LOC110865349
LOC110864823
LOC110889434
LOC110938218
MSTRG.19236
LOC110886148
LOC110874523
LOC110871177
LOC110898270
LOC110868790
MSTRG.23771
LOC110915033
LOC110898192
LOC110920576
LOC110897834
LOC110911657
LOC110884464
MSTRG.38886
MSTRG.20459
LOC110896131
LOC110928992
LOC110904547
LOC110916606
MSTRG.23836
LOC118483914
LOC110935905
LOC110890099
LOC110936359
LOC110916257
LOC110911565
MSTRG.23995
LOC110875557
MSTRG.25189
MSTRG.29019
MSTRG.28626
MSTRG.5033
LOC110877521
LOC110898260
LOC110899222
LOC110908377
MSTRG.30862
MSTRG.20094
LOC110911143
LOC110938429
LOC110883170
MSTRG.14110
LOC110936550
LOC110868010
LOC110905765
LOC110938051
LOC110925933
MSTRG.14723
LOC110914668
LOC110903802
MSTRG.29168
MSTRG.45783
MSTRG.36255
LOC110909997
LOC110941814
LOC110872126
LOC110868730
LOC110864422
MSTRG.33314
LOC110923788
LOC110937137
LOC110944241
LOC110905714
LOC110916884
MSTRG.6800
LOC110895635
MSTRG.24116
LOC110918325
LOC110901856
MSTRG.605
MSTRG.9665
MSTRG.11965
MSTRG.3453
MSTRG.13759
MSTRG.8833
LOC110939668
LOC110911098
LOC110894102
MSTRG.40685
LOC110911055
MSTRG.47578
LOC110866007
MSTRG.29304
MSTRG.9415
MSTRG.44233
LOC110895571
LOC110939859
LOC110939970
LOC110910727
LOC118489723
LOC110911186
LOC110931059
LOC110929221
LOC110872088
LOC110899791
LOC110936626
LOC110884704
LOC110884804
LOC110891404
LOC110929053
MSTRG.39277
LOC110889843
LOC110930696
LOC110915198
LOC110933734
LOC110921255
LOC110868123
LOC110889995
MSTRG.11319
LOC110916340
LOC110900386
MSTRG.38715
LOC110896472
MSTRG.32662
LOC110877115
LOC110921105
MSTRG.5717
LOC110908990
LOC110898549
LOC110904582
LOC110885760
LOC110909361
LOC110927241
LOC110886581
LOC118483229
MSTRG.45480
LOC110899248
LOC110885693
LOC110939655
MSTRG.25547
LOC110916691
LOC110940840
MSTRG.4063
MSTRG.19913
LOC110878315
LOC110869240
MSTRG.44691
LOC110920300
LOC110904980
LOC110898279
LOC110926413
LOC110897567
MSTRG.7920
LOC110868363
LOC110915823
LOC110879167
MSTRG.20737
LOC110921913
LOC110912028
LOC110911590
LOC110883821
LOC110917530
LOC110879715
LOC110929345
MSTRG.43519
LOC110889493
LOC110879123
MSTRG.24100
MSTRG.10859
MSTRG.15068
MSTRG.162
LOC110912021
LOC110922417
LOC110904007
LOC110885616
LOC110899908
LOC110899411
LOC110940451
MSTRG.23327
LOC110872122
LOC110873554
LOC110910812
LOC110930799
LOC110878618
LOC110885514
LOC110911466
LOC110939781
LOC110928469
LOC110931026
MSTRG.37122
LOC110911714
LOC110878016
LOC110938188
LOC110886259
MSTRG.20185
LOC110872425
LOC110923308
LOC110885062
MSTRG.11232
LOC110922094
LOC110904079
LOC110867599
MSTRG.34589
MSTRG.18461
LOC110880264
LOC110930100
LOC110930909
LOC110916696
LOC110908517
LOC110897765
MSTRG.40122
LOC110931320
MSTRG.394
LOC110893987
MSTRG.33342
MSTRG.16082
MSTRG.15641
LOC110930628
LOC110878502
MSTRG.21357
LOC110923124
MSTRG.34573
MSTRG.9566
LOC110936533
MSTRG.23928
MSTRG.3588
LOC110927107
MSTRG.14049
LOC118486305
LOC110917362
MSTRG.8923
MSTRG.29935
LOC110900042
MSTRG.325
LOC110927019
LOC110891273
MSTRG.25687
LOC110943534
LOC110867881
LOC110890721
MSTRG.33285
LOC118479347
MSTRG.12745
LOC110868912
MSTRG.15711
LOC110941033
LOC110930542
LOC110895882
LOC110911337
LOC110912169
MSTRG.22617
LOC110878346
MSTRG.8995
LOC110894634
LOC110916053
LOC110889302
MSTRG.7405
LOC110873634
LOC110917200
LOC110899230
LOC110872550
MSTRG.38653
LOC110894302
LOC110877028
LOC110940590
MSTRG.18161
LOC110899539
LOC110898478
LOC110880133
MSTRG.45258
LOC110873395
LOC110899401
LOC110865522
LOC110944999
LOC110912984
LOC110926060
LOC110880092
LOC110895694
LOC110879340
LOC110930261
LOC110911630
LOC110944581
MSTRG.42555
LOC110940629
LOC110915715
LOC110927109
MSTRG.17711
MSTRG.40985
LOC110911124
LOC110868358
MSTRG.38136
LOC110882356
LOC110937620
LOC110923620
MSTRG.10216
LOC110904777
MSTRG.4689
MSTRG.46099
LOC110891137
LOC110942231
MSTRG.45963
LOC110899981
LOC110904475
MSTRG.43438
LOC110913029
MSTRG.43867
LOC110897523
MSTRG.22528
MSTRG.5532
LOC110880159
MSTRG.33995
MSTRG.5676
MSTRG.20599
LOC110915468
LOC110882010
MSTRG.36517
MSTRG.20746
LOC110904168
LOC110897292
LOC110913638
LOC110904600
MSTRG.26058
LOC110865139
LOC110885549
LOC110904653
LOC110885679
MSTRG.36234
LOC110930221
LOC110864357
MSTRG.43990
LOC110873618
LOC110918283
LOC110872746
LOC110941810
LOC110936494
LOC110922163
LOC110896007
MSTRG.21275
LOC110890066
LOC110916842
LOC110937467
LOC110941392
LOC110872688
MSTRG.28481
MSTRG.30097
MSTRG.39140
MSTRG.31674
MSTRG.13074
LOC110915472
LOC110916460
MSTRG.39623
LOC118488967
LOC110916175
LOC110921331
LOC110921103
LOC110873738
LOC110917534
LOC110885915
LOC110920812
MSTRG.42730
LOC110907983
MSTRG.45200
LOC110873709
LOC110928641
LOC110920895
MSTRG.11300
LOC110864771
LOC110868676
LOC110898794
LOC110903265
LOC110929410
LOC110908129
MSTRG.39119
LOC110941496
MSTRG.22027
MSTRG.13781
MSTRG.11406
MSTRG.36351
MSTRG.3104
MSTRG.9267
LOC110899002
LOC110883758
LOC110889779
LOC110886194
LOC110878430
LOC110939905
LOC110911169
LOC110910844
MSTRG.35931
LOC110878862
LOC110908790
LOC110897828
LOC110871929
MSTRG.27065
LOC110923545
LOC110915298
MSTRG.45799
LOC110878835
MSTRG.35490
LOC110886952
MSTRG.29236
LOC110896050
LOC110880002
LOC110939738
LOC110931102
LOC110877420
LOC110872910
MSTRG.31875
MSTRG.43465
LOC110908283
LOC110918030
LOC110937064
LOC110918827
LOC110877826
MSTRG.24008
LOC110868736
LOC110938220
MSTRG.7424
LOC110872591
LOC110903934
MSTRG.29237
LOC110938193
MSTRG.42025
LOC110885787
LOC110893936
LOC110869084
LOC110867263
MSTRG.41335
LOC110889517
LOC110872758
LOC110912924
LOC110900112
LOC110886872
LOC110894740
MSTRG.18120
LOC110880038
MSTRG.5864
MSTRG.41132
LOC110879656
MSTRG.14084
LOC110885686
MSTRG.33636
LOC110868199
LOC110867845
LOC110918117
MSTRG.32734
LOC110879169
LOC110912224
LOC110879705
MSTRG.8656
LOC110865971
LOC110879711
LOC110915462
LOC110882579
LOC110879935
MSTRG.12643
LOC110927035
MSTRG.6486
LOC110921948
LOC110867964
LOC110877421
MSTRG.13269
LOC110936270
LOC110889319
LOC110884798
LOC110872679
LOC110884978
MSTRG.9060
LOC110893710
MSTRG.38344
LOC110922611
MSTRG.11943
MSTRG.13445
LOC110910286
MSTRG.18140
LOC110873869
LOC110899968
LOC110927017
MSTRG.441
LOC110918543
LOC110873342
MSTRG.45674
LOC110938149
LOC110891245
LOC110935888
LOC118487325
MSTRG.1562
LOC110899109
MSTRG.16243
LOC110885674
LOC110939822
LOC110873730
LOC110877749
LOC110921796
LOC110904944
LOC110922307
LOC110942352
MSTRG.6340
MSTRG.10171
LOC110927085
LOC110864451
LOC110897539
MSTRG.20277
MSTRG.21109
LOC110913563
LOC110899489
LOC110895280
LOC110878520
LOC110873486
LOC110942140
LOC110930634
MSTRG.19534
LOC110883255
LOC110889238
MSTRG.4825
LOC110894579
MSTRG.38554
LOC110908802
MSTRG.43613
MSTRG.43450
LOC110872136
[truncated: 9,484 more rows]

## Sheet: TableS2-2 DEGs in DT
S3 Table -2. DEGs in DT
LOC110886507
LOC110884814
MSTRG.14703
LOC110928432
LOC110873889
MSTRG.32312
LOC110940069
MSTRG.34576
LOC110877093
LOC110867930
LOC110911281
MSTRG.26381
LOC110930642
MSTRG.11979
LOC110865313
LOC110880175
LOC110865405
MSTRG.5052
LOC110908751
MSTRG.4899
MSTRG.27558
LOC110886328
LOC110922279
LOC110886755
LOC110918971
LOC110937414
LOC110922410
LOC110886132
MSTRG.25258
MSTRG.15072
LOC110923139
MSTRG.45626
LOC110925583
MSTRG.9097
LOC110895736
LOC110929423
LOC118488043
MSTRG.23296
MSTRG.11867
MSTRG.35573
LOC110921104
LOC110930941
LOC110894179
LOC110921199
LOC110894175
MSTRG.39882
LOC110872425
LOC110879884
LOC110868528
LOC110894181
LOC110935756
LOC110908160
LOC110868068
LOC110872627
LOC110864964
LOC110929539
MSTRG.39636
MSTRG.40409
MSTRG.5702
LOC110899142
LOC110917537
LOC110895518
LOC110877685
MSTRG.22545
LOC110895465
LOC110917207
MSTRG.27327
MSTRG.40536
MSTRG.11550
MSTRG.35490
LOC110898754
MSTRG.14702
LOC110904071
LOC110924399
LOC110900138
LOC110908142
LOC110939324
LOC110872409
LOC110873485
MSTRG.28044
LOC110920952
LOC110868080
MSTRG.36863
LOC110869971
LOC110943969
LOC110889434
MSTRG.11220
MSTRG.6272
LOC110893831
LOC110871727
LOC110886977
LOC110890494
LOC110903696
LOC110890814
LOC110912152
LOC110885327
MSTRG.806
MSTRG.19020
MSTRG.29521
LOC110904069
LOC110925828
LOC110900151
MSTRG.27634
LOC110868692
LOC110891569
LOC110921798
LOC110930776
LOC110885898
MSTRG.8944
MSTRG.14414
LOC110907593
LOC110878490
MSTRG.27050
LOC110899517
LOC118488102
LOC118492241
LOC110900215
LOC110910275
LOC110918649
LOC110915283
LOC110899485
MSTRG.771
MSTRG.40917
LOC110937771
LOC110891365
LOC110929571
LOC110930583
MSTRG.30633
LOC110877945
LOC110904834
LOC110877732
LOC110890062
LOC110935961
MSTRG.30664
LOC110922226
MSTRG.41845
LOC110907517
LOC110877749
MSTRG.11031
LOC110926256
LOC110867702
LOC110940025
LOC110868007
LOC110935899
MSTRG.1051
LOC110864529
MSTRG.3634
MSTRG.33698
MSTRG.9995
LOC110909353
LOC110939956
LOC110895034
LOC110941405
LOC110941353
LOC110920620
LOC110889577
MSTRG.47062
LOC110915030
LOC110886692
LOC110908098
LOC110897948
LOC110864532
MSTRG.318
LOC110921158
LOC110904124
LOC110872280
LOC110915696
MSTRG.15411
MSTRG.1942
MSTRG.5952
MSTRG.32558
MSTRG.40463
MSTRG.10649
LOC110917530
LOC110891282
LOC110941490
LOC110937396
LOC110873340
LOC110886089
LOC110919224
LOC110939857
MSTRG.42892
LOC110889755
MSTRG.19019
LOC110906292
MSTRG.803
LOC110912493
MSTRG.37673
LOC110879075
LOC110930622
LOC110864573
LOC110930544
LOC110936407
LOC110922706
LOC110929398
MSTRG.32238
LOC110871927
LOC110898770
LOC110908559
MSTRG.26047
MSTRG.17031
MSTRG.28384
MSTRG.15436
LOC110885767
MSTRG.16682
LOC118479258
MSTRG.39350
LOC110895346
LOC110884283
MSTRG.15875
MSTRG.40624
LOC110886479
MSTRG.46805
MSTRG.19533
LOC110941005
LOC110902076
LOC110912864
LOC110878629
MSTRG.7787
LOC110928826
LOC110914220
LOC110886002
LOC110929146
MSTRG.3763
LOC110894579
LOC110941880
LOC110922604
MSTRG.36959
LOC110871822
LOC110897924
MSTRG.14371
MSTRG.18884
LOC110925602
MSTRG.14159
LOC110942247
LOC118479760
LOC110914991
LOC110889982
MSTRG.25402
LOC110912926
LOC110922345
MSTRG.28674
MSTRG.19284
LOC110927599
MSTRG.19943
MSTRG.9227
LOC110899441
MSTRG.31040
LOC110940450
LOC110920831
MSTRG.31632
LOC110864789
MSTRG.5205
LOC110895500
LOC110883299
LOC110883819
LOC110886035
LOC110886390
LOC110913196
LOC110921230
LOC110865598
MSTRG.40306
LOC110922875
LOC110886572
LOC110929955
LOC110922323
MSTRG.23847
MSTRG.20967
LOC110872132
MSTRG.47185
LOC110864768
LOC110894001
LOC110891385
MSTRG.37716
MSTRG.28258
LOC110940690
LOC110879445
LOC110875101
LOC110936556
MSTRG.18970
LOC110920636
LOC110865514
LOC110889801
MSTRG.17875
LOC110885776
MSTRG.47343
LOC110926088
MSTRG.33963
MSTRG.28864
MSTRG.11792
MSTRG.20191
LOC110912787
LOC110895591
LOC110932120
LOC110939728
LOC110880107
LOC110937491
LOC110935912
LOC110937006
LOC110865476
LOC110871847
LOC110912660
LOC110897463
LOC110879395
LOC110897906
MSTRG.25944
LOC110904972
LOC110896145
MSTRG.12135
MSTRG.26544
LOC110900241
MSTRG.12053
LOC110940955
LOC110921021
MSTRG.4681
MSTRG.28626
LOC110941399
MSTRG.31431
MSTRG.24293
LOC110898406
LOC110913017
MSTRG.33035
LOC110873585
MSTRG.37403
MSTRG.4351
MSTRG.15789
LOC110880210
LOC110930699
MSTRG.39022
LOC110886426
LOC110922581
MSTRG.4805
LOC110908253
MSTRG.1006
LOC110873639
LOC110872148
MSTRG.39756
LOC110925975
MSTRG.2451
LOC110922840
LOC110936410
LOC110872808
LOC118490525
MSTRG.9905
LOC110884823
LOC110928960
LOC110865964
MSTRG.8249
LOC110912746
LOC110894470
LOC110865395
MSTRG.3216
MSTRG.17298
MSTRG.44302
LOC110887241
MSTRG.488
LOC110921744
MSTRG.20222
LOC110941558
LOC110915936
MSTRG.40334
LOC110935450
MSTRG.19991
MSTRG.23758
LOC110878556
MSTRG.7003
MSTRG.20718
MSTRG.47358
LOC110917085
LOC110935309
LOC110913444
LOC110910990
LOC110912447
LOC110924020
MSTRG.21771
LOC110910282
LOC110884166
MSTRG.17142
MSTRG.35796
MSTRG.35877
LOC110913934
LOC110899465
MSTRG.46356
LOC110929041
LOC110917579
LOC110873255
LOC110898069
MSTRG.8434
MSTRG.40756
LOC110879891
LOC110865315
LOC110891088
LOC110868742
LOC110928977
MSTRG.26173
LOC110897576
LOC110936513
LOC110912433
MSTRG.13071
LOC110868761
MSTRG.14195
LOC110918536
LOC110904168
LOC110872249
LOC110899368
LOC110904260
LOC110908568
LOC110879643
LOC110895243
MSTRG.25553
LOC110878297
LOC110921259
MSTRG.19328
LOC110930770
MSTRG.23041
LOC110942290
LOC110893903
LOC110898372
LOC110936832
MSTRG.31640
LOC110930009
LOC110885306
LOC110877942
LOC110877119
LOC110941823
MSTRG.11815
LOC110928594
MSTRG.38344
LOC110916517
LOC110904056
MSTRG.41365
LOC110915353
MSTRG.39912
LOC110879611
LOC110890259
MSTRG.46198
MSTRG.14109
LOC110936329
MSTRG.18759
LOC110864355
LOC110898816
LOC110926356
LOC110880308
MSTRG.28827
LOC110930208
MSTRG.32950
LOC110873730
MSTRG.10520
LOC110877066
MSTRG.28538
MSTRG.38999
LOC110873031
MSTRG.16517
MSTRG.23330
MSTRG.11842
LOC110885227
LOC110908741
LOC110916185
LOC110885243
LOC110923788
MSTRG.42952
MSTRG.5640
MSTRG.36043
LOC110926196
LOC110939614
MSTRG.22971
LOC110879106
MSTRG.12631
LOC110905003
LOC110921551
LOC110909857
LOC110917362
LOC110940251
LOC110908949
MSTRG.31542
LOC110930869
LOC110942222
MSTRG.15914
LOC110879322
LOC110916057
MSTRG.32157
LOC110878529
MSTRG.11267
MSTRG.12305
LOC110884954
MSTRG.1398
LOC110868668
MSTRG.9470
MSTRG.2300
LOC110929642
MSTRG.33210
LOC110890429
LOC110915263
MSTRG.411
LOC110884614
MSTRG.18895
LOC110937520
LOC110929672
LOC110899364
LOC110885376
LOC110941858
LOC110929714
MSTRG.7005
LOC110869237
LOC110879956
LOC110897482
LOC110884480
LOC110928318
MSTRG.18760
LOC110886796
LOC110893740
LOC110867579
MSTRG.32715
LOC110886948
MSTRG.25034
MSTRG.3376
MSTRG.17301
LOC110927052
LOC110871853
LOC110921083
MSTRG.5748
LOC110868884
LOC110877013
LOC110879475
MSTRG.41906
MSTRG.3022
LOC110911151
LOC110942325
LOC110917531
LOC110895354
MSTRG.804
LOC110921420
LOC110911169
LOC110887242
LOC110938243
LOC110893809
MSTRG.18394
LOC110922544
LOC110896130
LOC110894251
LOC110927019
LOC110915090
MSTRG.46503
MSTRG.5621
LOC110889854
MSTRG.13234
LOC110917770
LOC110869089
LOC110898014
LOC110935116
LOC110890306
LOC110904908
LOC110917515
LOC110898091
LOC110941024
LOC110867805
LOC110898684
LOC110896932
LOC110909795
LOC110909287
LOC110939877
LOC110916690
MSTRG.24513
LOC110895227
LOC110871669
MSTRG.3943
MSTRG.19111
LOC110904212
LOC110883847
MSTRG.11859
MSTRG.20079
LOC110916867
LOC110897295
LOC110872278
MSTRG.28122
LOC110907992
LOC110913422
LOC110929010
LOC110864298
LOC110873869
MSTRG.44264
MSTRG.8008
LOC110920845
LOC110915052
LOC110894649
MSTRG.14852
LOC110920989
LOC110937245
LOC110926426
LOC118492471
LOC110891157
LOC110940772
LOC110926424
LOC110908608
LOC110941437
LOC110915260
LOC110908163
LOC110898790
LOC110912722
LOC110937467
LOC110941596
MSTRG.23258
LOC110873824
MSTRG.28888
LOC110890669
LOC110894892
LOC110897342
LOC110904624
LOC110894142
LOC110936643
MSTRG.18647
MSTRG.42081
LOC110906283
MSTRG.16388
LOC110912882
MSTRG.40896
MSTRG.3265
LOC110895455
LOC110940108
MSTRG.3219
MSTRG.47521
MSTRG.4477
MSTRG.37249
LOC110891273
MSTRG.12002
LOC110927248
MSTRG.13358
MSTRG.1642
MSTRG.2001
MSTRG.14756
LOC110879426
MSTRG.18672
LOC110939627
MSTRG.32077
LOC118488277
LOC110910068
LOC110873114
LOC110883993
LOC110883997
MSTRG.28269
LOC110884546
LOC110904216
MSTRG.11717
LOC110927032
LOC110911318
LOC110922926
LOC110877420
MSTRG.29481
LOC110895494
LOC110908893
LOC110893972
MSTRG.22641
LOC110942291
LOC110921344
LOC110929287
MSTRG.16922
LOC110867599
LOC110868579
LOC118487175
LOC110911170
LOC110925620
LOC110916128
LOC110868385
LOC110895042
MSTRG.11965
MSTRG.16942
MSTRG.39237
LOC110939662
MSTRG.32337
MSTRG.46127
LOC110876802
LOC110895457
LOC110911035
MSTRG.29152
LOC118491338
MSTRG.45782
MSTRG.44645
MSTRG.28617
LOC110895037
LOC110864909
LOC110896946
MSTRG.40216
MSTRG.44901
MSTRG.35575
LOC110883954
MSTRG.35639
LOC110920752
MSTRG.26170
LOC110911803
LOC110873285
MSTRG.21170
LOC110918427
MSTRG.34366
MSTRG.31445
LOC110911094
LOC110885907
LOC110871936
LOC110909897
MSTRG.23180
LOC110910970
LOC110935481
MSTRG.5660
LOC110878554
LOC110876680
MSTRG.25020
LOC110886033
LOC110868458
LOC110886961
LOC110915079
LOC110865851
MSTRG.39641
MSTRG.41907
LOC110878854
MSTRG.41056
MSTRG.32334
LOC110877806
LOC110879750
LOC110879251
LOC110886423
LOC110908905
LOC110923133
LOC110911136
MSTRG.4849
LOC110901856
LOC110937503
LOC110930343
LOC110867681
LOC110897336
LOC110880585
LOC110930980
MSTRG.17977
MSTRG.5167
LOC110915759
MSTRG.20430
LOC110898098
MSTRG.4476
LOC110886207
LOC110891392
MSTRG.24370
LOC110941552
MSTRG.44957
MSTRG.42582
LOC118490164
MSTRG.32780
MSTRG.40238
MSTRG.33512
LOC110895882
LOC110896131
LOC110884446
MSTRG.18971
LOC110911417
LOC110903823
MSTRG.36461
LOC110915781
MSTRG.35176
LOC118489005
MSTRG.13977
MSTRG.45685
LOC110897567
MSTRG.36587
LOC110897816
LOC110881261
LOC110865489
MSTRG.9538
LOC110927034
MSTRG.15919
LOC110928786
LOC110909710
MSTRG.14641
LOC110914980
MSTRG.19413
LOC110924096
MSTRG.32894
MSTRG.11553
MSTRG.23275
LOC110889117
MSTRG.47207
LOC110879340
LOC110912925
LOC110893803
LOC110890018
LOC110938050
LOC110929739
MSTRG.25421
LOC110864779
MSTRG.39339
LOC110924760
LOC110905055
LOC110889635
LOC110897706
LOC110930877
LOC110920618
MSTRG.45746
LOC110895499
LOC110936947
LOC110879032
LOC110890707
MSTRG.19469
MSTRG.14640
MSTRG.26747
MSTRG.22168
LOC118481090
MSTRG.3914
LOC110877800
MSTRG.45710
MSTRG.38376
LOC110868378
MSTRG.32111
MSTRG.20246
LOC110878977
MSTRG.716
LOC110904050
MSTRG.27337
LOC110872886
LOC110909295
LOC110894167
LOC110936187
LOC110911229
LOC110878088
LOC110938025
LOC110912940
MSTRG.36515
LOC110884723
MSTRG.2321
MSTRG.23463
LOC110865627
MSTRG.27798
MSTRG.17628
MSTRG.2320
MSTRG.37250
MSTRG.32793
MSTRG.19989
LOC110937936
LOC110904482
LOC110895967
LOC110896129
LOC110926543
MSTRG.17629
MSTRG.19986
LOC110904331
LOC110935545
LOC110912310
MSTRG.37096
LOC110937306
LOC110941021
MSTRG.46220
MSTRG.42182
LOC110915440
LOC110879529
LOC110922554
MSTRG.3610
MSTRG.37210
LOC110921889
MSTRG.36701
MSTRG.47329
MSTRG.5204
MSTRG.44517
LOC110913006
LOC110930991
LOC110872714
MSTRG.41475
LOC110895602
MSTRG.30190
LOC110937070
MSTRG.23027
MSTRG.17803
LOC110908565
MSTRG.40308
LOC110872083
MSTRG.46616
LOC110911251
LOC118490283
LOC118487993
LOC110918117
LOC110865402
MSTRG.6273
LOC110868184
LOC110925968
MSTRG.38107
LOC110894758
MSTRG.10853
LOC110905118
MSTRG.31115
LOC110941791
LOC110921238
MSTRG.13388
LOC110912426
MSTRG.29488
LOC110916053
LOC110880005
LOC110867355
LOC110906168
LOC110875210
MSTRG.4352
LOC110908686
LOC110868019
LOC110912515
LOC110941756
LOC110889481
LOC110885514
LOC110898007
MSTRG.46396
MSTRG.31729
LOC110910940
LOC110878291
MSTRG.18074
LOC110895799
LOC110926526
MSTRG.14254
LOC118485818
LOC110908151
MSTRG.39160
LOC110886657
LOC110886739
MSTRG.840
LOC110897621
MSTRG.14759
LOC110872930
LOC110926440
MSTRG.16235
MSTRG.10891
LOC110864560
MSTRG.38345
MSTRG.3578
LOC110877901
LOC110910658
LOC110894450
LOC110893936
MSTRG.45741
LOC110920882
MSTRG.18086
LOC110876132
MSTRG.28066
LOC110915498
LOC110877994
MSTRG.8589
LOC110904868
LOC110871842
MSTRG.17469
MSTRG.41055
LOC110910677
LOC118487538
LOC110880149
LOC118479783
LOC110910041
LOC110885954
LOC110936169
LOC110943879
LOC110927277
LOC110934591
MSTRG.4291
LOC110905073
LOC110874827
MSTRG.2569
LOC110873030
LOC110915522
LOC110929919
MSTRG.13199
LOC110885787
LOC110904460
LOC110884968
LOC110927026
LOC110908657
LOC110908491
LOC110881977
LOC110918570
LOC110897912
LOC110895688
MSTRG.26771
MSTRG.15947
MSTRG.43845
LOC110909220
LOC110891255
LOC110915757
LOC110935889
MSTRG.40749
LOC118480903
LOC110896137
LOC110915661
LOC110898766
MSTRG.17668
MSTRG.27392
MSTRG.19773
MSTRG.4883
MSTRG.2306
MSTRG.44917
LOC110922834
LOC118483723
LOC110880133
LOC110903908
LOC110940959
LOC110889787
LOC110873170
LOC110883319
LOC110884391
LOC110903857
MSTRG.21086
LOC110912637
MSTRG.19461
LOC110917725
LOC110910061
LOC110920859
LOC110930137
MSTRG.9623
LOC110878520
LOC110936026
MSTRG.15556
LOC110930314
LOC110908427
LOC110940605
MSTRG.41957
LOC110936343
LOC110886802
MSTRG.147
LOC110915856
LOC110899865
LOC110930591
LOC110937444
LOC110918795
LOC110911347
LOC110885237
LOC110912495
MSTRG.15918
MSTRG.42695
LOC110877278
MSTRG.32693
LOC110895020
LOC110904207
MSTRG.2340
LOC110872075
LOC110898327
MSTRG.19534
LOC110923346
MSTRG.14236
LOC110940424
MSTRG.11426
MSTRG.7410
MSTRG.35517
LOC110911795
MSTRG.22939
MSTRG.14407
LOC110930019
LOC110926484
LOC110942217
MSTRG.41254
LOC110929595
LOC110904849
MSTRG.4478
MSTRG.11980
LOC110921962
MSTRG.16821
LOC110865596
LOC110921911
LOC110898636
MSTRG.20321
LOC110937858
MSTRG.40946
MSTRG.21073
LOC110873759
MSTRG.19322
LOC110911395
MSTRG.35855
MSTRG.2487
MSTRG.23032
LOC110915108
LOC110918827
MSTRG.10169
LOC110886838
LOC118483706
LOC110890219
LOC110891286
LOC110921464
MSTRG.18751
LOC110871725
LOC110890144
LOC110894228
MSTRG.12001
LOC110936425
LOC110877619
LOC110927241
LOC110894002
LOC110895288
LOC110922218
LOC110865170
LOC110910103
MSTRG.6435
LOC110869293
LOC110911691
LOC110868547
MSTRG.39401
MSTRG.14770
LOC110913563
LOC110911743
MSTRG.7942
MSTRG.10062
LOC110915495
LOC110911034
LOC110927754
LOC110877805
LOC110937672
MSTRG.8736
MSTRG.3754
LOC110926363
LOC110878022
MSTRG.22970
LOC110896158
LOC110911620
LOC110935512
LOC110886234
LOC110905127
MSTRG.30815
LOC110931102
LOC110903720
LOC110890680
LOC110916502
LOC110868278
LOC110904214
LOC110941814
LOC110869067
LOC110940907
LOC110878866
LOC110937127
LOC110878115
LOC110939688
MSTRG.32335
MSTRG.5415
LOC110896126
LOC110916070
LOC110904479
MSTRG.28570
MSTRG.32566
LOC110912758
LOC110877518
MSTRG.5302
MSTRG.27323
MSTRG.35766
LOC110926184
MSTRG.38254
MSTRG.44753
LOC110909213
MSTRG.13586
LOC110921027
LOC110911866
LOC110925709
LOC110889587
MSTRG.20537
LOC110930454
MSTRG.24438
LOC110876164
LOC110886626
LOC110918267
MSTRG.4174
LOC110894841
MSTRG.16240
MSTRG.47371
LOC110890200
LOC110893821
LOC110909096
MSTRG.42337
LOC110904015
LOC110878013
LOC110864801
LOC110884081
LOC110936686
LOC110869077
LOC110927017
LOC110912793
LOC110920743
LOC110879369
LOC110890741
LOC110885273
MSTRG.31567
MSTRG.10743
MSTRG.4876
LOC110937666
LOC110939890
MSTRG.12970
MSTRG.7181
LOC110930879
MSTRG.40950
LOC110911843
LOC110894842
LOC110890421
LOC110882037
LOC110877797
LOC110904793
LOC110929405
LOC110897347
MSTRG.10911
LOC110894825
LOC110884960
LOC110886879
MSTRG.32321
MSTRG.12507
LOC110879934
LOC110912172
LOC110889625
LOC110930050
LOC118491144
LOC110877277
LOC110908588
LOC110941996
LOC110880144
LOC110879277
LOC118482180
LOC110869721
LOC110930867
MSTRG.31644
MSTRG.44135
LOC110939346
LOC110925639
MSTRG.46344
LOC110879146
LOC110885841
MSTRG.25813
MSTRG.3086
LOC110915883
LOC110889003
MSTRG.35555
MSTRG.21988
LOC110877986
LOC110908658
LOC110894617
MSTRG.38222
MSTRG.35567
LOC110865394
MSTRG.42948
LOC110926488
LOC110880214
MSTRG.32361
LOC110926323
MSTRG.6933
LOC110895830
MSTRG.28618
LOC110942083
MSTRG.7697
MSTRG.987
MSTRG.46731
MSTRG.32537
LOC110900217
LOC110869124
LOC110930523
LOC110872935
MSTRG.8709
MSTRG.27090
LOC110876143
LOC110915347
LOC110912293
LOC110903840
LOC110911707
LOC110884581
LOC110927033
MSTRG.22109
LOC110920901
MSTRG.46684
LOC118492427
MSTRG.2268
LOC110917821
MSTRG.15412
LOC110926374
LOC110944188
LOC110864254
LOC110868356
MSTRG.6565
MSTRG.13387
LOC110873032
LOC110912964
LOC110879896
LOC110865048
LOC110904239
LOC110920302
MSTRG.41834
MSTRG.12791
LOC110929921
LOC110893815
MSTRG.36370
LOC110864840
LOC110880240
LOC110908517
MSTRG.10424
MSTRG.14865
LOC110879922
LOC110897904
LOC110885469
LOC110899621
MSTRG.3713
MSTRG.45708
LOC110864776
LOC110941328
MSTRG.18780
MSTRG.20737
MSTRG.33892
LOC110890143
MSTRG.45051
LOC110911548
LOC110920971
LOC110926352
LOC110889554
MSTRG.16614
LOC110868649
LOC110910397
MSTRG.41807
LOC110897828
LOC110864912
LOC110895942
LOC110930947
LOC110900391
MSTRG.15322
LOC110923073
MSTRG.37603
LOC110890492
LOC110895548
MSTRG.15154
MSTRG.1600
MSTRG.38765
LOC110873476
LOC110890626
LOC110898608
MSTRG.1307
LOC110865198
MSTRG.39118
LOC110874677
LOC110869248
LOC110866015
LOC110920966
MSTRG.790
MSTRG.23935
MSTRG.18191
LOC110943414
MSTRG.19583
MSTRG.13247
LOC110878597
MSTRG.39510
MSTRG.27274
LOC110922398
MSTRG.41557
MSTRG.5738
LOC110908562
LOC110929958
LOC110890665
LOC110912329
LOC110871780
MSTRG.9624
LOC110886667
MSTRG.8375
MSTRG.43361
LOC110941802
MSTRG.42617
MSTRG.11547
LOC110928431
MSTRG.9031
LOC110908109
LOC110923591
LOC110864828
LOC110879518
LOC110906034
LOC110918681
LOC110868800
LOC110884474
LOC110872438
LOC110885051
LOC110940714
MSTRG.25260
LOC110910826
MSTRG.45306
MSTRG.16958
LOC110898431
LOC110908585
MSTRG.37940
LOC110922715
LOC110894616
MSTRG.34365
LOC110910717
LOC110865700
LOC110894233
LOC110911598
LOC110886785
LOC110904316
LOC110890100
MSTRG.15115
MSTRG.27096
MSTRG.26147
MSTRG.19247
MSTRG.9213
MSTRG.13306
MSTRG.33989
LOC110883931
MSTRG.17933
LOC110886173
LOC110878716
LOC110883948
LOC110867533
LOC110905145
MSTRG.7443
LOC110900014
LOC110894540
MSTRG.7566
LOC110927147
LOC118486787
LOC110919216
MSTRG.11093
LOC110885513
LOC110913047
LOC110935498
LOC110897147
LOC110868538
LOC110939647
LOC110905136
MSTRG.27885
LOC110927329
MSTRG.39883
LOC110911777
LOC110895164
MSTRG.6888
LOC110941511
MSTRG.44933
MSTRG.29394
MSTRG.15025
LOC110930996
LOC110935638
LOC110930115
MSTRG.24861
LOC110928990
MSTRG.35564
LOC110904059
MSTRG.39514
MSTRG.35572
LOC110915455
LOC110915006
LOC110936604
LOC110937226
LOC110918735
LOC110871588
LOC110914950
MSTRG.42572
MSTRG.27467
LOC110941074
LOC110915239
MSTRG.25554
MSTRG.9142
MSTRG.25489
MSTRG.21665
LOC110936125
MSTRG.2719
LOC110898434
LOC110898736
MSTRG.45198
LOC110865448
LOC110889645
LOC110891331
MSTRG.29034
MSTRG.25968
MSTRG.20620
MSTRG.3386
MSTRG.35614
MSTRG.43768
LOC110927247
MSTRG.35291
LOC110920617
MSTRG.45552
MSTRG.27428
MSTRG.41084
MSTRG.4136
MSTRG.12411
MSTRG.6069
LOC110869194
LOC110886720
MSTRG.23087
LOC110909015
MSTRG.11711
LOC110886210
MSTRG.39161
LOC110884808
LOC110865209
LOC110929849
LOC110869088
MSTRG.21246
LOC110918725
LOC110865391
LOC110937064
MSTRG.12747
LOC110912594
LOC110879382
LOC110872838
MSTRG.3381
LOC118486590
LOC110897408
LOC110918745
LOC110930677
LOC110922905
MSTRG.20484
LOC110938097
LOC110884411
LOC110871637
LOC110880017
LOC110940967
LOC110912875
LOC110904791
LOC110922673
LOC110885988
LOC110893963
LOC110921193
LOC110886506
LOC110929055
LOC110887014
LOC110905130
LOC110878011
LOC110873102
LOC110873693
LOC110944691
LOC110873738
MSTRG.35659
LOC110864582
LOC110879747
MSTRG.9539
MSTRG.3939
MSTRG.2771
MSTRG.15909
LOC110923497
LOC110920885
LOC110915957
LOC110931006
LOC110904465
MSTRG.37242
LOC110883377
LOC110935541
LOC110940298
MSTRG.25912
LOC110879009
MSTRG.2251
LOC110918538
MSTRG.16963
LOC110909093
LOC110920877
LOC110894530
LOC110896097
LOC110872590
MSTRG.32324
LOC110900246
LOC110866236
LOC110877713
LOC110936378
LOC110879195
LOC118485967
LOC110924527
LOC110878718
MSTRG.10645
MSTRG.38228
LOC110883939
LOC118480606
MSTRG.45688
MSTRG.33105
LOC110918791
LOC110879533
LOC110917966
LOC110915343
MSTRG.45740
MSTRG.23966
MSTRG.15990
LOC110911833
LOC110878209
LOC118484099
MSTRG.6378
LOC110915722
LOC110910817
MSTRG.38185
MSTRG.39952
LOC110882618
LOC110922849
LOC110868287
MSTRG.18586
LOC110873676
LOC110898249
MSTRG.45279
MSTRG.35492
LOC110868351
LOC110890308
LOC110884543
MSTRG.45178
MSTRG.33742
LOC110908190
MSTRG.12809
MSTRG.33360
LOC110942351
MSTRG.8615
MSTRG.6169
LOC110892995
LOC110916944
LOC110869216
LOC110878438
LOC110936626
LOC110887025
LOC110914999
LOC110942861
MSTRG.21806
LOC110868807
LOC110915637
MSTRG.21602
LOC110918310
LOC110918760
MSTRG.8733
MSTRG.30957
LOC110899660
LOC110911365
LOC110926090
MSTRG.31329
MSTRG.22686
LOC110929422
LOC110915774
MSTRG.4338
LOC110885678
MSTRG.493
MSTRG.14720
MSTRG.20423
MSTRG.40408
LOC110921581
LOC110867792
LOC110865233
MSTRG.39886
MSTRG.17899
LOC110890725
MSTRG.46852
LOC110873157
LOC110935510
LOC110922359
LOC110911764
MSTRG.31210
LOC110929601
LOC110894935
LOC110876480
LOC110937029
MSTRG.12873
LOC110897311
LOC110924049
MSTRG.14986
MSTRG.40445
LOC110867724
LOC110918218
LOC110898991
LOC110878930
LOC110908232
MSTRG.4689
LOC110886859
LOC110872430
MSTRG.19780
LOC110922396
MSTRG.38266
LOC110937783
MSTRG.20223
LOC110921448
LOC110884314
LOC110877476
LOC110877255
LOC110888266
LOC110929682
MSTRG.24183
LOC110940035
LOC110937511
MSTRG.44320
LOC110940151
LOC110921683
LOC110904421
MSTRG.35360
LOC110871699
LOC110930233
LOC110922873
LOC110865457
LOC110886436
LOC110908644
LOC110926673
LOC110878937
LOC110928311
LOC110929397
LOC110927210
LOC110917662
LOC110943874
LOC110892539
LOC110929231
LOC110883759
MSTRG.35998
MSTRG.24086
LOC110898710
LOC110889316
LOC110880056
MSTRG.13564
MSTRG.41128
LOC110878214
LOC110923487
LOC110908715
MSTRG.32475
MSTRG.3410
LOC110881735
LOC110894884
MSTRG.35417
MSTRG.18865
MSTRG.42413
MSTRG.9214
LOC110880195
LOC110903862
MSTRG.28727
LOC110912634
LOC110922120
LOC118490519
MSTRG.28764
MSTRG.1984
MSTRG.33454
LOC110887002
MSTRG.36330
MSTRG.45712
LOC110904002
LOC110922521
LOC110904007
MSTRG.24375
LOC110916780
LOC118489141
LOC110885392
LOC110931108
LOC110908497
LOC110890242
LOC110873671
MSTRG.45269
LOC110895210
LOC110894878
LOC110899444
MSTRG.10064
LOC110864590
LOC110894719
MSTRG.3119
LOC110891469
LOC110878138
LOC110886105
LOC110900142
LOC110942253
LOC110886408
MSTRG.403
LOC110941559
LOC110935609
MSTRG.8420
LOC110885037
LOC110864906
MSTRG.33591
LOC110899341
LOC110870644
LOC110923410
LOC110910913
MSTRG.3633
LOC110891391
LOC110879128
LOC110927644
MSTRG.44807
LOC110895427
LOC110868410
MSTRG.18420
LOC110900128
LOC110865207
LOC110912785
MSTRG.3324
LOC110915304
LOC110878197
LOC110891027
LOC110929493
LOC110940350
MSTRG.37814
MSTRG.7318
LOC110921325
MSTRG.7457
LOC110937730
LOC110900248
MSTRG.16075
LOC110928922
LOC110911708
LOC118488100
LOC110921331
LOC110922423
LOC110915868
MSTRG.739
LOC110930184
MSTRG.45762
LOC110909088
LOC110879686
LOC110895009
LOC110930545
LOC110879457
LOC110904878
MSTRG.4898
LOC110904631
LOC110871368
LOC110918713
LOC110866724
MSTRG.12151
MSTRG.22165
LOC110921620
LOC110868511
MSTRG.19409
LOC110866358
MSTRG.43648
LOC110909892
LOC110940670
LOC110872894
LOC110884792
LOC110886522
LOC110878911
MSTRG.15267
MSTRG.18578
MSTRG.24110
LOC110872908
MSTRG.12294
MSTRG.40233
MSTRG.42916
LOC110904396
MSTRG.35612
MSTRG.36963
LOC110895038
LOC110917818
LOC110879817
MSTRG.25929
LOC110928537
LOC110937438
MSTRG.5661
LOC110884483
MSTRG.19788
MSTRG.3645
LOC110900225
LOC110864381
LOC110898937
LOC110865866
LOC110877378
LOC110873459
LOC110919266
LOC110897493
LOC110924718
MSTRG.15588
LOC110900112
LOC110930424
MSTRG.1745
LOC110936344
LOC110926042
LOC110937553
MSTRG.41286
LOC110940372
LOC110868856
MSTRG.22804
LOC110885919
MSTRG.21452
LOC110897469
MSTRG.1722
LOC110889918
LOC110868051
MSTRG.7151
MSTRG.35623
LOC118479467
MSTRG.44958
LOC110935442
MSTRG.21293
LOC110864635
LOC110910320
LOC110904720
MSTRG.28915
LOC110864442
LOC110921508
MSTRG.4039
LOC110872272
MSTRG.9049
LOC110939605
LOC110885635
MSTRG.4761
LOC110915824
MSTRG.205
LOC110912617
LOC110895026
MSTRG.20238
MSTRG.5610
LOC110897865
LOC110920562
LOC110910886
LOC110914257
LOC110938233
LOC110868157
MSTRG.32945
LOC110912120
MSTRG.32515
MSTRG.16801
LOC110942252
MSTRG.2367
LOC110904870
LOC110923710
MSTRG.33668
LOC110935529
LOC110908543
LOC110918028
LOC110941938
LOC110880059
MSTRG.8722
MSTRG.34906
MSTRG.32017
LOC110891507
MSTRG.28300
LOC110884497
LOC118481775
MSTRG.23897
MSTRG.26248
LOC118482043
MSTRG.42893
LOC110872089
MSTRG.11650
MSTRG.20196
LOC110908221
LOC110877826
MSTRG.35151
LOC110905141
MSTRG.31083
MSTRG.33695
LOC110883211
LOC118490685
MSTRG.35880
LOC110891829
LOC110877843
MSTRG.19678
LOC110898039
LOC110920638
MSTRG.326
MSTRG.34415
LOC110864681
LOC110917256
MSTRG.16184
MSTRG.33036
MSTRG.39351
MSTRG.25754
MSTRG.31455
LOC110938544
MSTRG.605
LOC110879497
LOC110929276
LOC110939722
LOC110909960
MSTRG.22748
LOC110904946
LOC110903915
MSTRG.34433
MSTRG.17009
MSTRG.46647
MSTRG.39898
LOC110942227
LOC110941046
MSTRG.3264
MSTRG.14253
LOC110904463
LOC110884095
LOC110868459
MSTRG.27974
LOC110908370
LOC110941360
MSTRG.33913
MSTRG.28543
MSTRG.6861
LOC110930813
LOC110889125
MSTRG.9135
MSTRG.10083
LOC110868522
LOC110915057
LOC110916884
LOC118479927
MSTRG.34788
MSTRG.33684
LOC110889636
LOC110880309
LOC110942062
MSTRG.13479
LOC110868188
MSTRG.2397
MSTRG.23371
LOC110926111
LOC110917963
MSTRG.27759
LOC110908934
LOC110935978
LOC110912347
LOC110934566
LOC110878382
MSTRG.1918
MSTRG.16957
LOC110871697
MSTRG.38922
MSTRG.25848
LOC110885945
MSTRG.43847
LOC110868371
LOC118488063
LOC110877115
LOC110875651
LOC110935547
MSTRG.23147
MSTRG.32898
LOC110871904
LOC110884800
MSTRG.21045
LOC110930139
LOC110926105
[truncated: 16,923 more rows]
