# Supplementary material for: Time-course transcriptome and WGCNA analysis revealed the drought response mechanism of two sunflower inbred lines
Source: PLoS One. 2022 Apr 1;17(4):e0265447. doi: 10.1371/journal.pone.0265447 (PMC8974994; doi:10.1371/journal.pone.0265447)
Supplement: S4 Table — (XLSX) [file pone.0265447.s011.xlsx]

## Sheet: Sheet1
S4 Table. Results of Gene Ontology Analysis
	ONTOLOGY	ID	Description	GeneRatio	BgRatio	pvalue	p.adjust	qvalue	geneID	Count	Samples	DEGs regulating direction
GO:0031099	BP	GO:0031099	regeneration	8/492	39/25414	6.76905e-07	0.00133892	0.00122413	LOC110868528/LOC110916129/MSTRG.4689/MSTRG.46890/MSTRG.33456/LOC110927095/MSTRG.46044/MSTRG.41770	8	DS7	up
GO:0000103	BP	GO:0000103	sulfate assimilation	6/492	22/25414	2.92778e-06	0.00289558	0.00264733	LOC110939621/LOC110910798/LOC110918325/MSTRG.10909/MSTRG.43024/MSTRG.4826	6	DS7	up
GO:0010262	BP	GO:0010262	somatic embryogenesis	6/492	24/25414	5.11063e-06	0.00336961	0.00308073	LOC110868528/MSTRG.4689/MSTRG.46890/MSTRG.33456/LOC110927095/MSTRG.46044	6	DS7	up
GO:0045454	BP	GO:0045454	cell redox homeostasis	9/492	70/25414	8.10353e-06	0.00400719	0.00366365	LOC110939722/LOC110872597/LOC110941033/LOC110921833/LOC110891287/MSTRG.26541/LOC110897577/LOC110868257/MSTRG.32561	9	DS7	up
GO:0006352	BP	GO:0006352	DNA-templated transcription, initiation	12/492	135/25414	1.30263e-05	0.0051532	0.0047114	MSTRG.35265/LOC110876874/LOC110904361/MSTRG.7854/MSTRG.2827/LOC110869240/LOC110877826/MSTRG.18120/MSTRG.39616/MSTRG.1952/LOC110865019/LOC110921899	12	DS7	up
GO:0015979	BP	GO:0015979	photosynthesis	18/492	343/25414	0.000142496	0.0469762	0.0429488	LOC110890748/LOC110868905/MSTRG.10195/MSTRG.13104/LOC110904870/MSTRG.2827/LOC110869240/MSTRG.18120/LOC110894579/LOC110893739/LOC110894428/LOC110912658/LOC110879292/LOC110920586/MSTRG.29060/LOC110886432/MSTRG.30904/MSTRG.27158	18	DS7	up
GO:0010287	CC	GO:0010287	plastoglobule	15/506	151/25482	3.64202e-07	0.000105983	9.58425e-05	MSTRG.11949/LOC110911689/MSTRG.29632/LOC110912658/LOC110895759/LOC110920586/LOC110908513/MSTRG.30904/LOC110920824/MSTRG.39366/LOC110894458/MSTRG.38135/LOC110940544/MSTRG.30964/MSTRG.27158	15	DS7	up
GO:0090575	CC	GO:0090575	RNA polymerase II transcription regulator complex	12/506	134/25482	1.55368e-05	0.00150707	0.00136287	LOC110868528/LOC110876874/LOC110904361/LOC110921649/MSTRG.4689/MSTRG.20746/LOC110942207/MSTRG.33456/LOC110927095/MSTRG.1952/MSTRG.46044/LOC110921899	12	DS7	up
GO:0016591	CC	GO:0016591	RNA polymerase II, holoenzyme	13/506	172/25482	4.23596e-05	0.00308166	0.00278681	LOC110915688/LOC110876874/LOC110904361/LOC110921649/LOC110910506/LOC110898729/MSTRG.20746/LOC110877826/MSTRG.33636/LOC110942207/MSTRG.39926/MSTRG.1952/LOC110921899	13	DS7	up
GO:0005667	CC	GO:0005667	transcription regulator complex	17/506	289/25482	7.44824e-05	0.00382939	0.00346301	MSTRG.36435/LOC110868528/LOC110876874/MSTRG.29678/LOC110915649/LOC110904361/LOC110921649/MSTRG.4689/MSTRG.20746/LOC110942207/MSTRG.33456/LOC110916358/LOC110927095/MSTRG.1952/MSTRG.46044/LOC110920743/LOC110921899	17	DS7	up
GO:0010598	CC	GO:0010598	NAD(P)H dehydrogenase complex (plastoquinone)	4/506	23/25482	0.00100801	0.0244443	0.0221055	LOC110898367/MSTRG.13104/LOC110894428/LOC110919330	4	DS7	up
GO:0016442	CC	GO:0016442	RISC complex	3/506	14/25482	0.00240666	0.0437711	0.0395832	MSTRG.4505/MSTRG.29926/MSTRG.25662	3	DS7	up
GO:0031332	CC	GO:0031332	RNAi effector complex	3/506	14/25482	0.00240666	0.0437711	0.0395832	MSTRG.4505/MSTRG.29926/MSTRG.25662	3	DS7	up
GO:0016667	MF	GO:0016667	oxidoreductase activity, acting on a sulfur group of donors	25/425	125/22184	1.27369e-18	5.61698e-16	5.22884e-16	LOC110939722/MSTRG.33101/LOC110926484/LOC110872597/LOC110939621/LOC110916129/LOC110910798/LOC110895872/LOC110918325/LOC110941033/MSTRG.10909/LOC110893739/LOC110921833/LOC110891287/MSTRG.43024/MSTRG.29060/LOC110872783/LOC110898142/MSTRG.41770/MSTRG.42122/MSTRG.26541/LOC110897577/LOC110868257/MSTRG.32561/MSTRG.22852	25	DS7	up
GO:0016671	MF	GO:0016671	oxidoreductase activity, acting on a sulfur group of donors, disulfide as acceptor	19/425	63/22184	4.39301e-18	9.6866e-16	9.01724e-16	LOC110939722/MSTRG.33101/LOC110926484/LOC110872597/LOC110939621/LOC110910798/LOC110918325/LOC110941033/MSTRG.10909/LOC110893739/LOC110921833/LOC110891287/MSTRG.43024/LOC110872783/LOC110898142/MSTRG.42122/LOC110897577/LOC110868257/MSTRG.32561	19	DS7	up
GO:0016651	MF	GO:0016651	oxidoreductase activity, acting on NAD(P)H	13/425	171/22184	2.71884e-05	0.00149876	0.0013952	MSTRG.5470/LOC110939722/LOC110872597/LOC110941033/LOC110921833/LOC110891287/MSTRG.29060/LOC110868650/MSTRG.26541/LOC110897577/LOC110868257/MSTRG.32561/MSTRG.22852	13	DS7	up
GO:0016209	MF	GO:0016209	antioxidant activity	12/425	194/22184	0.000382784	0.0180693	0.0168207	LOC110939600/LOC110939722/LOC110872597/LOC110911573/LOC110895872/LOC110941033/LOC110921833/LOC110891287/MSTRG.26541/LOC110897577/LOC110868257/MSTRG.32561	12	DS7	up
GO:0016987	MF	GO:0016987	sigma factor activity	4/425	19/22184	0.000409734	0.0180693	0.0168207	MSTRG.2827/LOC110869240/MSTRG.18120/MSTRG.39616	4	DS7	up
GO:0008134	MF	GO:0008134	transcription factor binding	14/425	260/22184	0.000527892	0.0211637	0.0197012	MSTRG.6254/MSTRG.46335/LOC110920642/LOC110876874/LOC110904361/MSTRG.29168/MSTRG.29304/LOC110927115/MSTRG.1952/MSTRG.36098/MSTRG.34586/LOC110920743/MSTRG.9219/LOC110921899	14	DS7	up
GO:0042546	BP	GO:0042546	cell wall biogenesis	81/1387	393/25414	1.35247e-25	3.77609e-22	3.54631e-22	LOC110880585/LOC110930813/LOC110883847/LOC110936513/LOC110942291/LOC110894142/LOC110940919/LOC110909353/LOC110912391/MSTRG.20639/MSTRG.38451/LOC110865548/LOC110930267/LOC110886390/LOC110937503/LOC110865554/LOC110873885/LOC110940081/LOC110878291/LOC110930076/LOC118487330/LOC110943205/LOC110912097/LOC110871477/LOC110884590/LOC110921212/LOC110894041/LOC110872313/LOC110920901/LOC110868761/LOC11087958…	81	DS7	down
GO:0000271	BP	GO:0000271	polysaccharide biosynthetic process	64/1387	309/25414	1.36514e-20	1.90573e-17	1.78977e-17	LOC110880585/LOC110930813/LOC110883847/LOC110936513/LOC110942291/LOC110894142/LOC110940919/LOC110909353/MSTRG.20639/MSTRG.38451/LOC110930267/LOC110886390/MSTRG.41219/LOC110898699/LOC110937503/LOC110865838/LOC110939890/LOC110878291/LOC118487330/LOC110943205/LOC110912097/LOC110878184/LOC110871477/LOC110884590/LOC110894041/LOC110929221/LOC110927241/LOC110879715/LOC110867599/MSTRG.8923/LOC110927035/L…	64	DS7	down
GO:0009832	BP	GO:0009832	plant-type cell wall biogenesis	65/1387	326/25414	5.64355e-20	5.25226e-17	4.93266e-17	LOC110880585/LOC110930813/LOC110883847/LOC110936513/LOC110942291/LOC110894142/LOC110940919/LOC110909353/LOC110912391/MSTRG.20639/MSTRG.38451/LOC110865548/LOC110930267/LOC110886390/LOC110937503/LOC110865554/LOC110873885/LOC110940081/LOC110878291/LOC110930076/LOC110943205/LOC110912097/LOC110884590/LOC110894041/LOC110872313/LOC110920901/LOC110868761/LOC110879584/LOC110899559/LOC110884464/LOC11091688…	65	DS7	down
GO:0009699	BP	GO:0009699	phenylpropanoid biosynthetic process	40/1387	205/25414	1.67598e-12	4.25394e-10	3.99509e-10	LOC110898344/LOC110911104/LOC110904470/LOC110898342/LOC110918282/LOC110868345/LOC110880003/LOC110865548/LOC110895770/MSTRG.11835/LOC110941926/LOC110889481/LOC110893785/LOC110865554/LOC110873885/LOC110940081/LOC110880160/LOC110898343/LOC110900142/LOC110918624/LOC110868508/LOC110868781/LOC110878825/LOC110884464/LOC110885616/LOC110904168/LOC110918543/LOC110917085/LOC110904194/LOC110895887/MSTRG.3329…	40	DS7	down
GO:0070589	BP	GO:0070589	cellular component macromolecule biosynthetic process	31/1387	132/25414	3.46158e-12	7.43441e-10	6.98202e-10	LOC110936513/LOC110894142/LOC110940919/LOC110886390/LOC118487330/LOC110871477/LOC110884590/LOC110894041/LOC110929221/LOC110879715/LOC110927035/LOC110891149/LOC110889802/LOC110898840/LOC110917313/LOC110926156/LOC110936638/LOC110891530/LOC110900248/LOC110889970/LOC110904868/LOC110895208/LOC110926262/LOC110881423/LOC110883948/LOC110902237/LOC110905076/MSTRG.33006/LOC110912544/LOC110903908/LOC1108780…	31	DS7	down
GO:0070592	BP	GO:0070592	cell wall polysaccharide biosynthetic process	30/1387	129/25414	1.0057e-11	2.00565e-09	1.8836e-09	LOC110936513/LOC110894142/LOC110940919/LOC110886390/LOC118487330/LOC110871477/LOC110884590/LOC110894041/LOC110929221/LOC110879715/LOC110927035/LOC110891149/LOC110898840/LOC110917313/LOC110926156/LOC110936638/LOC110891530/LOC110900248/LOC110889970/LOC110904868/LOC110895208/LOC110926262/LOC110881423/LOC110883948/LOC110902237/LOC110905076/MSTRG.33006/LOC110912544/LOC110903908/LOC110878080	30	DS7	down
GO:0016598	BP	GO:0016598	protein arginylation	10/1387	16/25414	1.34482e-09	1.5019e-07	1.41051e-07	LOC110898344/LOC110904470/LOC110898342/LOC110868345/LOC110898343/MSTRG.33294/LOC110877696/LOC110925465/LOC110924718/MSTRG.17245	10	DS7	down
GO:0043622	BP	GO:0043622	cortical microtubule organization	19/1387	76/25414	1.73195e-08	1.71598e-06	1.61156e-06	LOC110883847/LOC110942291/LOC110909353/MSTRG.7741/LOC110909190/LOC110865838/LOC110878291/LOC110924562/LOC110912097/LOC110936556/LOC110917417/LOC110904584/LOC110942104/LOC110868370/LOC110939956/MSTRG.36700/LOC110903954/LOC110912507/MSTRG.11952	19	DS7	down
GO:0042214	BP	GO:0042214	terpene metabolic process	22/1387	115/25414	2.36283e-07	2.06157e-05	1.93612e-05	LOC110899627/MSTRG.12681/LOC110898267/LOC110924412/LOC110929684/LOC110929415/LOC110940058/LOC110893972/LOC110940074/LOC110879533/LOC110921961/MSTRG.605/MSTRG.44691/LOC110898279/LOC110917200/LOC110873504/LOC110940690/LOC110898278/LOC110864635/LOC110921799/LOC110921325/LOC118479237	22	DS7	down
GO:0015766	BP	GO:0015766	disaccharide transport	13/1387	43/25414	2.83251e-07	2.32599e-05	2.18445e-05	LOC110916944/LOC110935578/MSTRG.41377/MSTRG.45500/LOC110916943/LOC110916502/LOC110911007/LOC110915749/LOC110879964/LOC110886330/LOC110879948/LOC110875595/LOC110941770	13	DS7	down
GO:0015772	BP	GO:0015772	oligosaccharide transport	13/1387	43/25414	2.83251e-07	2.32599e-05	2.18445e-05	LOC110916944/LOC110935578/MSTRG.41377/MSTRG.45500/LOC110916943/LOC110916502/LOC110911007/LOC110915749/LOC110879964/LOC110886330/LOC110879948/LOC110875595/LOC110941770	13	DS7	down
GO:0031122	BP	GO:0031122	cytoplasmic microtubule organization	19/1387	91/25414	3.76145e-07	2.91721e-05	2.7397e-05	LOC110883847/LOC110942291/LOC110909353/MSTRG.7741/LOC110909190/LOC110865838/LOC110878291/LOC110924562/LOC110912097/LOC110936556/LOC110917417/LOC110904584/LOC110942104/LOC110868370/LOC110939956/MSTRG.36700/LOC110903954/LOC110912507/MSTRG.11952	19	DS7	down
GO:0009630	BP	GO:0009630	gravitropism	29/1387	195/25414	8.88492e-07	6.70451e-05	6.29654e-05	MSTRG.30026/MSTRG.33742/MSTRG.30342/MSTRG.672/MSTRG.11019/LOC110884351/LOC110894494/LOC110926428/MSTRG.24696/LOC110898816/LOC110868946/LOC110866007/LOC110912984/LOC110864912/LOC118489740/LOC110871927/LOC110936938/LOC110941371/LOC110881735/LOC110943084/LOC110894082/LOC110895494/MSTRG.18459/LOC110868500/LOC110909324/LOC110889333/LOC110912307/LOC110904463/LOC110920112	29	DS7	down
GO:0030865	BP	GO:0030865	cortical cytoskeleton organization	21/1387	119/25414	1.75759e-06	0.00012268	0.000115215	LOC110937308/LOC110883847/LOC110942291/LOC110909353/MSTRG.7741/LOC110909190/LOC110865838/LOC110878291/LOC110924562/LOC110912097/LOC110873682/LOC110936556/LOC110917417/LOC110904584/LOC110942104/LOC110868370/LOC110939956/MSTRG.36700/LOC110903954/LOC110912507/MSTRG.11952	21	DS7	down
GO:0009629	BP	GO:0009629	response to gravity	29/1387	203/25414	2.04879e-06	0.000139518	0.000131028	MSTRG.30026/MSTRG.33742/MSTRG.30342/MSTRG.672/MSTRG.11019/LOC110884351/LOC110894494/LOC110926428/MSTRG.24696/LOC110898816/LOC110868946/LOC110866007/LOC110912984/LOC110864912/LOC118489740/LOC110871927/LOC110936938/LOC110941371/LOC110881735/LOC110943084/LOC110894082/LOC110895494/MSTRG.18459/LOC110868500/LOC110909324/LOC110889333/LOC110912307/LOC110904463/LOC110920112	29	DS7	down
GO:0009734	BP	GO:0009734	auxin-activated signaling pathway	40/1387	333/25414	2.5783e-06	0.000163371	0.00015343	LOC110929428/LOC110941424/LOC110884351/LOC110894494/LOC110926428/LOC110904511/MSTRG.24696/LOC110879584/LOC110864912/MSTRG.23733/LOC110942898/LOC110941275/LOC110871927/LOC110879841/LOC110897518/LOC110936938/LOC110913819/LOC110913487/LOC110942404/LOC110942287/LOC110899608/LOC110881735/LOC110898265/LOC110943084/LOC110925828/LOC110911851/LOC110898914/LOC110871955/LOC110920761/LOC110883939/MSTRG.18459…	40	DS7	down
GO:0010928	BP	GO:0010928	regulation of auxin mediated signaling pathway	23/1387	142/25414	2.68242e-06	0.000163371	0.00015343	LOC110929428/LOC110884351/LOC110894494/LOC110926428/MSTRG.24696/LOC110879584/LOC110864912/LOC110941275/LOC110871927/LOC110897518/LOC110913819/LOC110913487/LOC110899608/LOC110881735/LOC110943084/LOC110871955/MSTRG.18459/LOC110915205/LOC110909324/LOC110912307/LOC110938233/LOC110904463/LOC110920112	23	DS7	down
GO:0046898	BP	GO:0046898	response to cycloheximide	10/1387	31/25414	3.50514e-06	0.000199722	0.000187568	LOC110898344/LOC110904470/LOC110898342/LOC110868345/LOC110898343/MSTRG.33294/LOC110877696/LOC110925465/LOC110924718/MSTRG.17245	10	DS7	down
GO:0060918	BP	GO:0060918	auxin transport	37/1387	309/25414	6.49585e-06	0.000355616	0.000333976	MSTRG.33742/MSTRG.672/MSTRG.11019/LOC110929428/LOC110884351/LOC110894494/MSTRG.24696/LOC110898816/MSTRG.39449/LOC110868946/LOC110879584/LOC110912984/LOC118489740/LOC110942370/LOC110941275/LOC110871927/LOC110897518/LOC110936938/LOC110899608/LOC110881735/LOC110893779/LOC110943084/LOC110912857/MSTRG.26747/LOC110871955/MSTRG.18459/LOC110916370/LOC110885237/LOC110909324/LOC118486731/LOC110891264/LOC11…	37	DS7	down
GO:0048765	BP	GO:0048765	root hair cell differentiation	35/1387	286/25414	7.07561e-06	0.000372738	0.000350057	LOC110920003/MSTRG.33742/MSTRG.672/LOC110917453/LOC110931037/LOC110920752/LOC110884351/LOC110894494/LOC110921889/MSTRG.24696/LOC110898816/LOC110868946/LOC110921244/LOC110916606/LOC110921913/LOC110879715/LOC110930100/LOC110930628/LOC110877028/LOC110912984/LOC110871927/LOC110936938/LOC110878638/LOC110937783/LOC110877481/LOC110872822/LOC110943084/LOC110926262/MSTRG.18459/LOC118486731/LOC110891264/LO…	35	DS7	down
GO:0097435	BP	GO:0097435	supramolecular fiber organization	39/1387	335/25414	7.25454e-06	0.000375086	0.000352262	LOC110937308/LOC110883847/LOC110942291/LOC110909353/MSTRG.11019/MSTRG.41896/LOC110870683/MSTRG.7741/LOC110926428/LOC110909190/LOC110865838/LOC110885767/LOC110878291/LOC110924562/LOC110930076/LOC110912097/LOC110927194/LOC110873682/LOC110936626/LOC110936556/LOC110864912/LOC110876932/LOC110884534/LOC110917417/LOC110904584/MSTRG.36908/LOC110942104/LOC110877481/LOC110868370/LOC110939956/LOC110918670/L…	39	DS7	down
GO:0090627	BP	GO:0090627	plant epidermal cell differentiation	43/1387	388/25414	8.83928e-06	0.000429316	0.000403192	LOC110920003/MSTRG.33742/MSTRG.672/LOC110917453/LOC110931037/LOC110920752/LOC110884351/LOC110894494/LOC110921889/MSTRG.24696/LOC110898816/LOC110868946/LOC110927194/LOC110921244/LOC110916606/LOC110927241/LOC110921913/LOC110879715/LOC110867599/LOC110930100/LOC110930628/LOC110877028/LOC110912984/LOC110944581/LOC110871927/LOC110936938/LOC110878638/LOC110937783/LOC110877481/LOC110918223/LOC110872822/L…	43	DS7	down
GO:0060992	BP	GO:0060992	response to fungicide	10/1387	34/25414	8.91846e-06	0.000429316	0.000403192	LOC110898344/LOC110904470/LOC110898342/LOC110868345/LOC110898343/MSTRG.33294/LOC110877696/LOC110925465/LOC110924718/MSTRG.17245	10	DS7	down
GO:0097502	BP	GO:0097502	mannosylation	11/1387	44/25414	1.77772e-05	0.00081367	0.000764158	LOC110894142/LOC110886390/MSTRG.35731/LOC110904239/LOC110930628/MSTRG.37363/LOC110904237/MSTRG.37359/LOC110904620/LOC110904219/LOC110904222	11	DS7	down
GO:0009606	BP	GO:0009606	tropism	29/1387	231/25414	2.6e-05	0.00113425	0.00106523	MSTRG.30026/MSTRG.33742/MSTRG.30342/MSTRG.672/MSTRG.11019/LOC110884351/LOC110894494/LOC110926428/MSTRG.24696/LOC110898816/LOC110868946/LOC110866007/LOC110912984/LOC110864912/LOC118489740/LOC110871927/LOC110936938/LOC110941371/LOC110881735/LOC110943084/LOC110894082/LOC110895494/MSTRG.18459/LOC110868500/LOC110909324/LOC110889333/LOC110912307/LOC110904463/LOC110920112	29	DS7	down
GO:0070085	BP	GO:0070085	glycosylation	25/1387	195/25414	6.45703e-05	0.00272571	0.00255985	LOC110903921/LOC110894142/LOC110886390/LOC110885346/MSTRG.45330/MSTRG.25086/MSTRG.35731/LOC110904239/LOC110916606/LOC110930628/LOC110889802/LOC110890680/MSTRG.37363/LOC110904237/MSTRG.37359/MSTRG.3311/MSTRG.41796/LOC110885345/LOC110877869/LOC110904514/LOC110904620/LOC110926262/LOC110918625/LOC110904219/LOC110904222	25	DS7	down
GO:1901654	BP	GO:1901654	response to ketone	10/1387	42/25414	6.71364e-05	0.00272571	0.00255985	LOC110898344/LOC110904470/LOC110898342/LOC110868345/LOC110898343/MSTRG.33294/LOC110877696/LOC110925465/LOC110924718/MSTRG.17245	10	DS7	down
GO:0009901	BP	GO:0009901	anther dehiscence	8/1387	27/25414	6.73618e-05	0.00272571	0.00255985	LOC110909353/LOC110878291/LOC110912097/MSTRG.7920/LOC110880264/LOC110935489/LOC110912971/LOC110872696	8	DS7	down
GO:0016098	BP	GO:0016098	monoterpenoid metabolic process	7/1387	21/25414	8.3906e-05	0.00329951	0.00309874	LOC110898267/LOC110924412/LOC110929415/LOC110940058/LOC110940074/LOC110898279/LOC110898278	7	DS7	down
GO:0016099	BP	GO:0016099	monoterpenoid biosynthetic process	7/1387	21/25414	8.3906e-05	0.00329951	0.00309874	LOC110898267/LOC110924412/LOC110929415/LOC110940058/LOC110940074/LOC110898279/LOC110898278	7	DS7	down
GO:0034204	BP	GO:0034204	lipid translocation	8/1387	28/25414	8.98125e-05	0.00343502	0.003226	LOC110935509/MSTRG.32070/LOC110920580/LOC110872136/LOC110903659/LOC110894557/LOC110908859/MSTRG.7933	8	DS7	down
GO:2000010	BP	GO:2000010	positive regulation of protein localization to cell surface	6/1387	16/25414	0.000130277	0.00478595	0.00449472	LOC110893903/LOC110886644/LOC110912660/LOC110893955/LOC110886594/MSTRG.20446	6	DS7	down
GO:0080027	BP	GO:0080027	response to herbivore	8/1387	30/25414	0.000153409	0.00549125	0.0051571	LOC110898267/LOC110924412/LOC110929415/LOC110940058/LOC110893972/LOC110940074/LOC110898279/LOC110898278	8	DS7	down
GO:0009226	BP	GO:0009226	nucleotide-sugar biosynthetic process	12/1387	64/25414	0.000155901	0.00550983	0.00517456	LOC110921944/LOC110929428/LOC110903910/LOC110937555/LOC110911055/LOC110889802/LOC110897518/LOC110899608/LOC110889491/LOC110898069/LOC110895980/LOC110927044	12	DS7	down
GO:0120252	BP	GO:0120252	hydrocarbon metabolic process	22/1387	171/25414	0.000164271	0.00573305	0.00538419	LOC110899627/MSTRG.12681/LOC110898267/LOC110924412/LOC110929684/LOC110929415/LOC110940058/LOC110893972/LOC110940074/LOC110879533/LOC110921961/MSTRG.605/MSTRG.44691/LOC110898279/LOC110917200/LOC110873504/LOC110940690/LOC110898278/LOC110864635/LOC110921799/LOC110921325/LOC118479237	22	DS7	down
GO:0070861	BP	GO:0070861	regulation of protein exit from endoplasmic reticulum	6/1387	17/25414	0.000192053	0.00653917	0.00614126	LOC110893903/LOC110886644/LOC110912660/LOC110893955/LOC110886594/MSTRG.20446	6	DS7	down
GO:0008202	BP	GO:0008202	steroid metabolic process	24/1387	198/25414	0.000214178	0.00720465	0.00676624	LOC110886222/MSTRG.28042/LOC110937398/MSTRG.26695/LOC110916009/LOC110926479/LOC110878726/LOC110936214/LOC110874523/LOC110882010/LOC110941392/LOC118491665/LOC110890680/LOC110915264/MSTRG.3311/LOC110920974/LOC110877312/MSTRG.2196/LOC110937955/LOC110915593/LOC110911946/LOC110940688/LOC110921448/LOC110893864	24	DS7	down
GO:0006833	BP	GO:0006833	water transport	20/1387	152/25414	0.00023609	0.00762246	0.00715863	LOC110878914/LOC110868335/LOC110868941/LOC110868884/LOC110904450/LOC110868334/LOC110916097/LOC110939970/LOC110868358/MSTRG.39119/LOC110898466/LOC110899667/LOC110904457/LOC110894233/LOC110884546/MSTRG.33189/LOC118479416/LOC110883939/LOC110880270/LOC110926365	20	DS7	down
GO:0042044	BP	GO:0042044	fluid transport	20/1387	152/25414	0.00023609	0.00762246	0.00715863	LOC110878914/LOC110868335/LOC110868941/LOC110868884/LOC110904450/LOC110868334/LOC110916097/LOC110939970/LOC110868358/MSTRG.39119/LOC110898466/LOC110899667/LOC110904457/LOC110894233/LOC110884546/MSTRG.33189/LOC118479416/LOC110883939/LOC110880270/LOC110926365	20	DS7	down
GO:0007017	BP	GO:0007017	microtubule-based process	40/1387	406/25414	0.000237519	0.00762246	0.00715863	LOC110883847/LOC110942291/LOC110909353/LOC110916614/LOC110937444/LOC110864335/MSTRG.7741/LOC110909190/LOC110865838/LOC110929464/LOC110878291/LOC110924562/LOC110930076/LOC110912097/LOC110868675/LOC110897292/LOC110938193/LOC110936556/LOC110910903/LOC110927754/LOC110917417/LOC110904584/LOC110942104/LOC110903939/LOC110898641/LOC110868370/LOC110939956/LOC110865761/MSTRG.36700/LOC110937645/LOC110940209…	40	DS7	down
GO:0070726	BP	GO:0070726	cell wall assembly	8/1387	32/25414	0.000250105	0.00784599	0.00736856	LOC110909353/MSTRG.38451/LOC110878291/LOC110912097/LOC110868761/LOC110909941/LOC110876932/LOC110884343	8	DS7	down
GO:0019755	BP	GO:0019755	one-carbon compound transport	8/1387	33/25414	0.000314463	0.00944067	0.0088662	LOC110916097/LOC110939970/MSTRG.39119/LOC110898466/LOC110899667/LOC110894233/LOC110884546/LOC118479416	8	DS7	down
GO:0043692	BP	GO:0043692	monoterpene metabolic process	8/1387	33/25414	0.000314463	0.00944067	0.0088662	LOC110898267/LOC110924412/LOC110929684/LOC110929415/LOC110940058/LOC110940074/LOC110898279/LOC110898278	8	DS7	down
GO:0009225	BP	GO:0009225	nucleotide-sugar metabolic process	13/1387	80/25414	0.000372307	0.0109771	0.0103091	LOC110921944/LOC110929428/LOC110903910/LOC110937555/LOC110911055/LOC110889802/LOC110897518/LOC110899608/LOC110889491/LOC110898069/LOC110895980/LOC110877869/LOC110927044	13	DS7	down
GO:0016106	BP	GO:0016106	sesquiterpenoid biosynthetic process	12/1387	70/25414	0.000373503	0.0109771	0.0103091	LOC110894706/LOC110898267/LOC110924412/LOC110929415/LOC110940058/LOC110893972/LOC110940074/LOC110898279/LOC110916841/LOC110898278/LOC110872269/LOC110926662	12	DS7	down
GO:0015711	BP	GO:0015711	organic anion transport	45/1387	494/25414	0.000567158	0.0163248	0.0153314	LOC110935509/MSTRG.33742/LOC110885545/MSTRG.9245/MSTRG.672/LOC110915146/LOC110878444/MSTRG.23964/MSTRG.32070/LOC110920580/LOC110879688/LOC110904511/LOC110929464/LOC110872218/MSTRG.24183/LOC110939659/LOC110898816/MSTRG.22700/LOC110868946/LOC110940673/LOC110872313/LOC110921244/LOC110898918/LOC110894102/LOC110916691/LOC110930100/LOC110912984/LOC110911124/LOC110883758/LOC110889517/LOC110872136/LOC110…	45	DS7	down
GO:0032352	BP	GO:0032352	positive regulation of hormone metabolic process	7/1387	28/25414	0.000610559	0.0173947	0.0163362	LOC110864590/LOC110879584/LOC110880022/LOC110941275/LOC110937559/MSTRG.609/LOC110917941	7	DS7	down
GO:0009900	BP	GO:0009900	dehiscence	9/1387	46/25414	0.000738081	0.0206072	0.0193533	LOC110909353/LOC110878291/LOC110912097/MSTRG.7920/LOC110880264/LOC110908934/LOC110935489/LOC110912971/LOC110872696	9	DS7	down
GO:0009694	BP	GO:0009694	jasmonic acid metabolic process	11/1387	66/25414	0.000828042	0.02289	0.0214972	LOC110916007/LOC110939659/LOC110886914/LOC110936214/LOC110871177/LOC118491665/MSTRG.38880/LOC110894697/LOC110893694/MSTRG.3447/LOC110889159	11	DS7	down
GO:0006024	BP	GO:0006024	glycosaminoglycan biosynthetic process	5/1387	15/25414	0.000910801	0.0246889	0.0231866	LOC110921944/LOC110903910/LOC110898699/LOC110911055/LOC110936167	5	DS7	down
GO:0016125	BP	GO:0016125	sterol metabolic process	18/1387	145/25414	0.000950702	0.0252796	0.0237413	LOC110886222/LOC110937398/MSTRG.26695/LOC110916009/LOC110926479/LOC110878726/LOC110936214/LOC110941392/LOC118491665/LOC110890680/LOC110915264/MSTRG.3311/LOC110920974/LOC110877312/MSTRG.2196/LOC110937955/LOC110915593/LOC110921448	18	DS7	down
GO:0009695	BP	GO:0009695	jasmonic acid biosynthetic process	10/1387	58/25414	0.00107696	0.0283666	0.0266405	LOC110916007/LOC110939659/LOC110886914/LOC110936214/LOC110871177/LOC118491665/MSTRG.38880/LOC110894697/LOC110893694/LOC110889159	10	DS7	down
GO:0055088	BP	GO:0055088	lipid homeostasis	14/1387	103/25414	0.00141327	0.0351163	0.0329795	LOC110886222/LOC110940093/LOC110916009/LOC110874523/LOC110900042/LOC110941392/MSTRG.752/LOC110910903/LOC110915264/LOC110920974/LOC110912857/LOC110940688/LOC110921448/LOC110893864	14	DS7	down
GO:0046456	BP	GO:0046456	icosanoid biosynthetic process	4/1387	10/25414	0.00142237	0.0351163	0.0329795	MSTRG.37170/LOC110904034/LOC110939659/MSTRG.38880	4	DS7	down
GO:0032527	BP	GO:0032527	protein exit from endoplasmic reticulum	7/1387	32/25414	0.00143383	0.0351163	0.0329795	LOC110893903/LOC110886644/LOC110912660/LOC110926413/LOC110893955/LOC110886594/MSTRG.20446	7	DS7	down
GO:0090698	BP	GO:0090698	post-embryonic plant morphogenesis	41/1387	461/25414	0.00153244	0.0368842	0.0346398	LOC110878914/MSTRG.30026/MSTRG.33742/MSTRG.672/LOC110885238/LOC110920752/LOC110937444/LOC110885346/LOC110930622/LOC118488026/LOC110921889/LOC110941365/MSTRG.25086/LOC110898816/LOC110868946/LOC110940673/MSTRG.21308/LOC110921913/LOC110930542/LOC110899539/LOC110912984/LOC110920895/LOC110910903/LOC110893992/LOC110927344/LOC110941371/LOC110885345/LOC110886076/LOC110894082/LOC110911448/LOC110937645/LOC…	41	DS7	down
GO:1901568	BP	GO:1901568	fatty acid derivative metabolic process	18/1387	155/25414	0.00203862	0.0478305	0.04492	LOC110911701/MSTRG.37170/LOC110898672/LOC110904034/MSTRG.31445/LOC110898670/MSTRG.11835/LOC110937516/LOC110904320/LOC110939659/LOC110936214/LOC110904168/LOC118491665/LOC110904194/LOC110911828/MSTRG.38880/LOC110916841/LOC110877369	18	DS7	down
GO:0006714	BP	GO:0006714	sesquiterpenoid metabolic process	15/1387	119/25414	0.00209415	0.0483742	0.0454306	LOC110894706/LOC110898267/LOC110924412/LOC110929415/LOC110940058/LOC110893972/LOC110940074/LOC110898279/LOC110916841/LOC110898278/LOC110920974/LOC110872269/MSTRG.9001/LOC110926662/LOC110930912	15	DS7	down
GO:0010330	CC	GO:0010330	cellulose synthase complex	8/1411	13/25482	8.6878e-08	3.03204e-05	2.82582e-05	LOC110883847/LOC110942291/LOC110909353/LOC110878291/LOC110943205/LOC110912097/LOC110917417/LOC110940310	8	DS7	down
GO:0009986	CC	GO:0009986	cell surface	16/1411	72/25482	1.55271e-06	0.000270948	0.000252519	LOC110889115/MSTRG.33742/MSTRG.672/LOC110894494/LOC110898816/LOC110868946/LOC110940673/LOC110868761/LOC110912984/LOC110871927/LOC110889114/LOC110936938/LOC110943084/MSTRG.18459/LOC110920112/LOC110930846	16	DS7	down
GO:0009921	CC	GO:0009921	auxin efflux carrier complex	6/1411	11/25482	1.03538e-05	0.00120449	0.00112257	LOC110894494/LOC110871927/LOC110943084/MSTRG.18459/LOC110909324/LOC110920112	6	DS7	down
GO:0046658	CC	GO:0046658	anchored component of plasma membrane	31/1411	274/25482	0.000133765	0.011671	0.0108772	LOC110897924/LOC110879747/LOC110938097/LOC110929571/LOC110920752/LOC110885559/LOC110888939/MSTRG.12606/LOC110921889/LOC110873012/LOC110873585/LOC110868761/LOC110895243/LOC110921913/LOC110912169/LOC110885915/LOC110879106/LOC110899444/MSTRG.14400/LOC110886067/LOC110870755/LOC118482225/LOC110909977/LOC110896126/LOC110868080/LOC110926363/LOC110895691/LOC110889858/LOC110927170/MSTRG.19092/LOC110893815	31	DS7	down
GO:0005874	CC	GO:0005874	microtubule	24/1411	193/25482	0.000179634	0.0125385	0.0116857	LOC110909353/LOC110937444/MSTRG.7741/LOC110909190/LOC110878291/LOC110937723/LOC110924562/LOC110930076/LOC110879764/LOC110912097/LOC110921594/LOC110941437/LOC110915231/LOC110916884/LOC110873634/LOC110873738/LOC110908949/LOC110942104/LOC110898641/LOC110868370/LOC110939956/MSTRG.36700/LOC110920607/LOC110923512	24	DS7	down
GO:0031225	CC	GO:0031225	anchored component of membrane	34/1411	332/25482	0.000433507	0.0252156	0.0235006	LOC110897924/LOC110879747/LOC110938097/LOC110912391/LOC110929571/LOC110920752/LOC110885559/LOC110888939/MSTRG.12606/LOC110921889/LOC110873012/LOC110873585/LOC110868761/LOC110895243/LOC110921913/LOC110912169/LOC110885915/LOC110879106/LOC110899444/MSTRG.14400/LOC110886067/LOC110870755/LOC118482225/LOC110909977/LOC110896126/LOC110868080/LOC110926363/LOC110895691/LOC110898614/LOC110889858/LOC11087917…	34	DS7	down
GO:0055028	CC	GO:0055028	cortical microtubule	9/1411	45/25482	0.000691973	0.028712	0.0267592	LOC110909353/LOC110937444/MSTRG.7741/LOC110909190/LOC110878291/LOC110912097/LOC110873634/LOC110942104/MSTRG.36700	9	DS7	down
GO:0016328	CC	GO:0016328	lateral plasma membrane	6/1411	21/25482	0.000753011	0.028712	0.0267592	LOC110894494/LOC110871927/LOC110943084/MSTRG.18459/LOC110926365/LOC110920112	6	DS7	down
GO:0042807	CC	GO:0042807	central vacuole	6/1411	22/25482	0.000987231	0.028712	0.0267592	LOC110916097/LOC110939970/LOC110898466/LOC110899667/LOC110894233/LOC118479416	6	DS7	down
GO:0005938	CC	GO:0005938	cell cortex	26/1411	248/25482	0.00138834	0.0372717	0.0347367	LOC110937308/LOC110909353/MSTRG.41896/LOC110937444/MSTRG.7741/LOC110909190/LOC110904511/LOC110885767/LOC110878291/LOC110912097/LOC110911691/LOC110873682/LOC110879584/LOC110873634/LOC110929678/LOC110941275/LOC110886395/LOC110942104/LOC110890230/LOC110942287/LOC110898265/MSTRG.36700/LOC110903954/LOC110895023/LOC110867850/LOC110912507	26	DS7	down
GO:0045548	MF	GO:0045548	phenylalanine ammonia-lyase activity	10/1242	11/22184	3.05356e-12	2.37261e-09	2.01856e-09	LOC110898344/LOC110904470/LOC110898342/LOC110868345/LOC110898343/MSTRG.33294/LOC110877696/LOC110925465/LOC110924718/MSTRG.17245	10	DS7	down
GO:0047262	MF	GO:0047262	polygalacturonate 4-alpha-galacturonosyltransferase activity	17/1242	54/22184	3.06666e-09	1.1914e-06	1.01361e-06	LOC110936513/MSTRG.38451/LOC110873641/LOC110878184/LOC110894041/LOC110926439/LOC110879253/LOC110909941/LOC110917313/LOC110926156/LOC110884343/LOC110900248/LOC110889970/LOC110911365/LOC110902237/MSTRG.33006/LOC110903908	17	DS7	down
GO:0016841	MF	GO:0016841	ammonia-lyase activity	11/1242	23/22184	1.17492e-08	3.04304e-06	2.58895e-06	LOC110898344/LOC110904470/LOC110898342/LOC110868345/LOC110898343/LOC110882067/MSTRG.33294/LOC110877696/LOC110925465/LOC110924718/MSTRG.17245	11	DS7	down
GO:0019187	MF	GO:0019187	beta-1,4-mannosyltransferase activity	11/1242	24/22184	2.05916e-08	3.19993e-06	2.72242e-06	LOC110894142/LOC110886390/MSTRG.35731/LOC110904239/LOC110930628/MSTRG.37363/LOC110904237/MSTRG.37359/LOC110904620/LOC110904219/LOC110904222	11	DS7	down
GO:0051753	MF	GO:0051753	mannan synthase activity	11/1242	24/22184	2.05916e-08	3.19993e-06	2.72242e-06	LOC110894142/LOC110886390/MSTRG.35731/LOC110904239/LOC110930628/MSTRG.37363/LOC110904237/MSTRG.37359/LOC110904620/LOC110904219/LOC110904222	11	DS7	down
GO:0050183	MF	GO:0050183	phosphatidylcholine 12-monooxygenase activity	8/1242	12/22184	3.81906e-08	4.058e-06	3.45245e-06	LOC110865284/LOC110865236/LOC110938218/LOC110938220/LOC110865281/MSTRG.13603/LOC110894444/LOC110865277	8	DS7	down
GO:0015154	MF	GO:0015154	disaccharide transmembrane transporter activity	12/1242	31/22184	4.70039e-08	4.058e-06	3.45245e-06	LOC110916944/LOC110935578/MSTRG.41377/MSTRG.45500/LOC110916943/LOC110916502/LOC110911007/LOC110915749/LOC110879964/LOC110886330/LOC110879948/LOC110941770	12	DS7	down
GO:0016413	MF	GO:0016413	O-acetyltransferase activity	17/1242	75/22184	6.31302e-07	4.90522e-05	4.17324e-05	LOC110939890/LOC110898111/LOC118487330/LOC110897710/LOC110898840/LOC110921009/LOC110879050/LOC110890001/LOC110926042/LOC110904868/LOC110921205/LOC110895208/LOC110917818/LOC110912515/LOC110864503/LOC110890677/LOC110878080	17	DS7	down
GO:0016840	MF	GO:0016840	carbon-nitrogen lyase activity	11/1242	35/22184	1.94499e-06	0.000137387	0.000116886	LOC110898344/LOC110904470/LOC110898342/LOC110868345/LOC110898343/LOC110882067/MSTRG.33294/LOC110877696/LOC110925465/LOC110924718/MSTRG.17245	11	DS7	down
GO:0010334	MF	GO:0010334	sesquiterpene synthase activity	16/1242	76/22184	3.78844e-06	0.000226432	0.000192643	LOC110898267/LOC110924412/LOC110929415/LOC110940058/LOC110893972/LOC110940074/LOC110921961/MSTRG.605/MSTRG.44691/LOC110898279/LOC110917200/LOC110940690/LOC110898278/LOC110864635/LOC110921799/LOC110921325	16	DS7	down
GO:0010333	MF	GO:0010333	terpene synthase activity	16/1242	78/22184	5.41287e-06	0.000300414	0.000255585	LOC110898267/LOC110924412/LOC110929415/LOC110940058/LOC110893972/LOC110940074/LOC110921961/MSTRG.605/MSTRG.44691/LOC110898279/LOC110917200/LOC110940690/LOC110898278/LOC110864635/LOC110921799/LOC110921325	16	DS7	down
GO:0016722	MF	GO:0016722	oxidoreductase activity, acting on metal ions	15/1242	71/22184	7.22899e-06	0.000333883	0.000284059	LOC110897924/LOC110911833/LOC110865548/LOC110865554/LOC110873885/LOC110940081/LOC110895246/LOC110868508/LOC110937641/LOC110884464/LOC110917909/LOC110895887/LOC110870755/LOC110895886/LOC110941738	15	DS7	down
GO:0015399	MF	GO:0015399	primary active transmembrane transporter activity	47/1242	427/22184	7.85281e-06	0.000333883	0.000284059	LOC110864657/LOC110904976/MSTRG.26958/LOC110880211/LOC110935840/LOC110886859/LOC110884351/MSTRG.8252/LOC110895174/LOC118488026/LOC110880160/LOC110895175/MSTRG.24696/MSTRG.31691/LOC110940673/MSTRG.32768/LOC110899559/LOC110886148/LOC110940629/LOC110880159/LOC110889517/LOC110877727/MSTRG.34432/LOC110897968/LOC110926403/MSTRG.6648/LOC110884254/LOC110875246/LOC110908087/LOC110865264/MSTRG.33189/LOC110…	47	DS7	down
GO:0004497	MF	GO:0004497	monooxygenase activity	44/1242	391/22184	8.68973e-06	0.000333883	0.000284059	LOC110899627/MSTRG.12681/LOC110886222/LOC110864775/LOC110895770/LOC110865284/LOC110917198/LOC110916009/LOC110889481/LOC110879533/LOC110865236/LOC118482222/LOC110928784/LOC110878825/LOC110936214/LOC110938218/LOC110874523/LOC110942231/LOC110873618/LOC110941392/LOC110938220/LOC110879711/LOC110917197/LOC118491665/LOC110923498/LOC110879480/LOC110908215/LOC110908155/LOC110873504/LOC110915264/LOC1108778…	44	DS7	down
GO:0015250	MF	GO:0015250	water channel activity	16/1242	81/22184	9.02386e-06	0.000333883	0.000284059	LOC110868335/LOC110868941/LOC110868884/LOC110904450/LOC110868334/LOC110916097/LOC110939970/LOC110868358/MSTRG.39119/LOC110898466/LOC110899667/LOC110904457/LOC110894233/LOC110884546/LOC118479416/LOC110926365	16	DS7	down
GO:0080161	MF	GO:0080161	auxin transmembrane transporter activity	16/1242	81/22184	9.02386e-06	0.000333883	0.000284059	MSTRG.33742/MSTRG.672/LOC110884351/LOC110894494/MSTRG.24696/LOC110898816/LOC110868946/LOC110912984/LOC110871927/LOC110881735/LOC110943084/MSTRG.18459/LOC110909324/LOC110912307/LOC110904463/LOC110920112	16	DS7	down
GO:0017110	MF	GO:0017110	nucleoside-diphosphatase activity	7/1242	16/22184	1.24003e-05	0.000437956	0.000372602	LOC110926323/MSTRG.33094/LOC110898129/LOC110912971/MSTRG.41796/LOC110926311/LOC110872696	7	DS7	down
GO:0016759	MF	GO:0016759	cellulose synthase activity	13/1242	58/22184	1.48492e-05	0.000501645	0.000426787	LOC110880585/LOC110930813/LOC110883847/LOC110942291/MSTRG.20639/LOC110930267/LOC110937503/LOC110943205/LOC110918047/LOC110917417/MSTRG.2241/LOC110910338/LOC110940310	13	DS7	down
GO:0008374	MF	GO:0008374	O-acyltransferase activity	26/1242	187/22184	1.71e-05	0.000534454	0.0004547	LOC110918282/LOC110880003/LOC110864776/LOC118491698/LOC110939890/LOC110898111/LOC118487330/LOC110897710/LOC110910049/LOC110909897/LOC110898840/LOC110921009/LOC110879050/LOC110890001/LOC110926042/LOC110904868/LOC110921205/MSTRG.12871/LOC110935644/LOC110895208/LOC110900391/LOC110917818/LOC110912515/LOC110864503/LOC110890677/LOC110878080	26	DS7	down
GO:0008194	MF	GO:0008194	UDP-glycosyltransferase activity	47/1242	440/22184	1.71961e-05	0.000534454	0.0004547	LOC110887011/LOC110936513/LOC110898372/MSTRG.38451/LOC110873641/LOC110885346/LOC110898699/LOC110942240/LOC110896129/MSTRG.25086/MSTRG.27629/LOC110878184/LOC110894041/LOC110926439/LOC110896131/LOC110879715/MSTRG.8923/LOC110899401/LOC110882010/LOC110937467/LOC110927035/MSTRG.13269/LOC110879253/LOC110909941/LOC110917313/LOC110926156/LOC110923321/LOC110903925/LOC110911288/LOC110903930/LOC110909236/LO…	47	DS7	down
GO:0016838	MF	GO:0016838	carbon-oxygen lyase activity, acting on phosphates	16/1242	86/22184	1.99456e-05	0.000596066	0.000507119	LOC110898267/LOC110924412/LOC110929415/LOC110940058/LOC110893972/LOC110940074/LOC110921961/MSTRG.605/MSTRG.44691/LOC110898279/LOC110917200/LOC110940690/LOC110898278/LOC110864635/LOC110921799/LOC110921325	16	DS7	down
GO:0016747	MF	GO:0016747	transferase activity, transferring acyl groups other than amino-acyl groups	43/1242	405/22184	4.45748e-05	0.00128276	0.00109134	LOC110911701/MSTRG.37064/MSTRG.31445/LOC110918282/LOC110880003/LOC110864776/LOC118491698/LOC110937084/LOC110937085/LOC110937516/LOC110939890/LOC110900142/LOC110898111/LOC118487330/LOC110897710/LOC110910049/LOC110884356/LOC110871177/LOC110939822/LOC110917085/LOC110909897/LOC110898840/LOC110921009/LOC110911828/LOC110889535/LOC110879050/LOC110886378/LOC110890001/LOC110926042/LOC110932172/LOC11090486…	43	DS7	down
GO:0016835	MF	GO:0016835	carbon-oxygen lyase activity	27/1242	213/22184	6.24515e-05	0.00173303	0.00147442	LOC110898267/LOC110924412/LOC110929415/LOC110940058/LOC110893972/LOC110929428/LOC110940074/LOC110944523/LOC110941945/LOC110921961/LOC110886914/LOC110936214/MSTRG.605/MSTRG.44691/LOC110898279/LOC110917200/LOC110937064/LOC118491665/LOC110897518/LOC110940690/LOC110898278/LOC110899608/LOC110864635/LOC110889491/LOC110895980/LOC110921799/LOC110921325	27	DS7	down
GO:0070696	MF	GO:0070696	transmembrane receptor protein serine/threonine kinase binding	9/1242	34/22184	7.70524e-05	0.00196058	0.00166801	LOC110894706/LOC110909353/LOC110871590/LOC110935515/LOC110878291/LOC110942256/LOC110912097/LOC110872269/LOC110877804	9	DS7	down
GO:0016705	MF	GO:0016705	oxidoreductase activity, acting on paired donors, with incorporation or reduction of molecular oxygen	47/1242	471/22184	9.32306e-05	0.00196058	0.00166801	LOC110899627/MSTRG.12681/MSTRG.37170/LOC110886222/LOC110864775/LOC110904034/LOC110937398/LOC110910211/LOC110895770/LOC110865284/LOC110917198/LOC110916009/LOC110889481/LOC110879533/LOC110865236/LOC118482222/LOC110928784/LOC110878825/LOC110937003/LOC110938218/LOC110942231/LOC110873618/LOC110941392/LOC110938220/LOC110917197/LOC110879480/LOC110908215/LOC110908155/LOC110873504/LOC110877844/LOC11091762…	47	DS7	down
GO:0008236	MF	GO:0008236	serine-type peptidase activity	20/1242	139/22184	9.56145e-05	0.00196058	0.00166801	LOC110904684/LOC110904561/LOC110875636/LOC110893961/LOC110942227/LOC110936954/MSTRG.26695/LOC110895500/LOC110922251/LOC110887002/LOC110912266/LOC110927019/LOC110921948/MSTRG.33541/LOC110898597/LOC110886163/LOC110931072/LOC110908659/LOC110939797/LOC110942217	20	DS7	down
GO:0017171	MF	GO:0017171	serine hydrolase activity	20/1242	139/22184	9.56145e-05	0.00196058	0.00166801	LOC110904684/LOC110904561/LOC110875636/LOC110893961/LOC110942227/LOC110936954/MSTRG.26695/LOC110895500/LOC110922251/LOC110887002/LOC110912266/LOC110927019/LOC110921948/MSTRG.33541/LOC110898597/LOC110886163/LOC110931072/LOC110908659/LOC110939797/LOC110942217	20	DS7	down
GO:0034002	MF	GO:0034002	(R)-limonene synthase activity	7/1242	21/22184	9.84075e-05	0.00196058	0.00166801	LOC110898267/LOC110924412/LOC110929415/LOC110940058/LOC110940074/LOC110898279/LOC110898278	7	DS7	down
GO:0034768	MF	GO:0034768	(E)-beta-ocimene synthase activity	7/1242	21/22184	9.84075e-05	0.00196058	0.00166801	LOC110898267/LOC110924412/LOC110929415/LOC110940058/LOC110940074/LOC110898279/LOC110898278	7	DS7	down
GO:0050550	MF	GO:0050550	pinene synthase activity	7/1242	21/22184	9.84075e-05	0.00196058	0.00166801	LOC110898267/LOC110924412/LOC110929415/LOC110940058/LOC110940074/LOC110898279/LOC110898278	7	DS7	down
GO:0050551	MF	GO:0050551	myrcene synthase activity	7/1242	21/22184	9.84075e-05	0.00196058	0.00166801	LOC110898267/LOC110924412/LOC110929415/LOC110940058/LOC110940074/LOC110898279/LOC110898278	7	DS7	down
GO:0050552	MF	GO:0050552	(4S)-limonene synthase activity	7/1242	21/22184	9.84075e-05	0.00196058	0.00166801	LOC110898267/LOC110924412/LOC110929415/LOC110940058/LOC110940074/LOC110898279/LOC110898278	7	DS7	down
GO:0052578	MF	GO:0052578	alpha-farnesene synthase activity	7/1242	21/22184	9.84075e-05	0.00196058	0.00166801	LOC110898267/LOC110924412/LOC110929415/LOC110940058/LOC110940074/LOC110898279/LOC110898278	7	DS7	down
GO:0080015	MF	GO:0080015	sabinene synthase activity	7/1242	21/22184	9.84075e-05	0.00196058	0.00166801	LOC110898267/LOC110924412/LOC110929415/LOC110940058/LOC110940074/LOC110898279/LOC110898278	7	DS7	down
GO:0052689	MF	GO:0052689	carboxylic ester hydrolase activity	30/1242	255/22184	0.000101154	0.00196491	0.0016717	LOC110898420/LOC110884283/LOC110887014/LOC118491698/LOC110880308/LOC110885798/LOC110939659/LOC110899341/LOC110868730/MSTRG.23150/LOC110886423/MSTRG.20648/LOC110935912/LOC110938258/MSTRG.38880/MSTRG.40216/LOC110935547/LOC110940246/LOC110894418/LOC110869237/LOC110889486/LOC110900060/LOC110877942/LOC110935644/MSTRG.22824/MSTRG.23154/LOC110944379/LOC110931108/LOC110865760/LOC110930759	30	DS7	down
GO:0004180	MF	GO:0004180	carboxypeptidase activity	12/1242	62/22184	0.000143645	0.00265744	0.00226088	LOC110904684/LOC110904561/LOC110893961/LOC110942227/LOC110912266/LOC110927019/LOC110921948/MSTRG.33541/LOC110898597/LOC110865915/LOC110939797/LOC110942217	12	DS7	down
GO:0016746	MF	GO:0016746	transferase activity, transferring acyl groups	46/1242	467/22184	0.000148951	0.00269151	0.00228987	LOC110911701/MSTRG.37064/MSTRG.31445/LOC110918282/LOC110903742/LOC110880003/LOC110864776/LOC118491698/LOC110937084/LOC110937085/LOC110937516/LOC110939890/LOC110900142/LOC110898111/LOC118487330/LOC110897710/LOC110910049/LOC110884356/LOC110871177/LOC110939822/LOC110917085/LOC110940979/LOC110909897/LOC110898840/LOC110921009/LOC110911828/LOC110889535/LOC110879050/LOC110896070/LOC110886378/LOC11089000…	46	DS7	down
GO:0016709	MF	GO:0016709	oxidoreductase activity, acting on paired donors, with incorporation or reduction of molecular oxygen, NAD(P)H as one donor, and incorporation of one atom of oxygen	32/1242	287/22184	0.000166176	0.00293452	0.00249661	LOC110899627/MSTRG.12681/LOC110886222/LOC110895770/LOC110865284/LOC110917198/LOC110916009/LOC110889481/LOC110879533/LOC110865236/LOC118482222/LOC110928784/LOC110878825/LOC110938218/LOC110942231/LOC110873618/LOC110941392/LOC110938220/LOC110917197/LOC110879480/LOC110908215/LOC110908155/LOC110873504/LOC110865281/MSTRG.13603/LOC110894444/LOC110920974/LOC110865277/LOC110904624/LOC110898214/LOC11847923…	32	DS7	down
GO:0005548	MF	GO:0005548	phospholipid transporter activity	9/1242	38/22184	0.000195613	0.00330416	0.0028111	LOC110935509/MSTRG.32070/LOC110920580/LOC110929464/LOC110872136/LOC110903659/LOC110894557/LOC110908859/MSTRG.7933	9	DS7	down
GO:0015562	MF	GO:0015562	efflux transmembrane transporter activity	14/1242	84/22184	0.000221092	0.00365508	0.00310965	LOC110867763/LOC110884351/LOC110894494/LOC110904511/MSTRG.24696/LOC118491700/LOC110871927/LOC110881735/LOC110943084/MSTRG.18459/LOC110909324/LOC110912307/LOC110904463/LOC110920112	14	DS7	down
GO:0046527	MF	GO:0046527	glucosyltransferase activity	41/1242	411/22184	0.00025592	0.00414271	0.00352451	LOC110880585/LOC110930813/LOC110887011/LOC110883847/LOC110898372/LOC110942291/MSTRG.20639/LOC110930267/LOC110885346/LOC110942240/LOC110937503/LOC110896129/MSTRG.25086/LOC110943205/MSTRG.27629/LOC110896131/LOC110882010/LOC110937467/MSTRG.13269/LOC110936846/LOC110918047/LOC110923321/LOC110903925/LOC110911288/LOC110917417/LOC110903930/LOC110909236/MSTRG.14548/LOC110885345/MSTRG.2241/LOC110936638/LOC…	41	DS7	down
GO:0008017	MF	GO:0008017	microtubule binding	22/1242	175/22184	0.000323942	0.00503405	0.00428285	LOC110909353/MSTRG.7741/LOC110910941/LOC110909190/LOC110878291/LOC110930076/LOC110879764/LOC110912097/LOC110868675/LOC110911691/LOC110898545/LOC110941437/LOC110915231/LOC110916884/LOC110873634/LOC110873738/LOC110908949/LOC110903939/MSTRG.36700/MSTRG.19418/LOC110920607/LOC110915523	22	DS7	down
GO:0030599	MF	GO:0030599	pectinesterase activity	13/1242	78/22184	0.00036689	0.00558968	0.00475557	LOC110884283/LOC110887014/LOC110880308/LOC110886423/LOC110935912/MSTRG.40216/LOC110940246/LOC110894418/LOC110869237/LOC110900060/MSTRG.22824/LOC110931108/LOC110865760	13	DS7	down
GO:0008810	MF	GO:0008810	cellulase activity	5/1242	13/22184	0.000481002	0.00705168	0.00599939	LOC110865838/LOC110895546/LOC110936556/LOC110910101/LOC110864570	5	DS7	down
GO:0004553	MF	GO:0004553	hydrolase activity, hydrolyzing O-glycosyl compounds	40/1242	414/22184	0.000573969	0.00825878	0.00702637	LOC110889115/LOC110903921/LOC110893915/LOC110884954/MSTRG.28042/MSTRG.18404/LOC110941996/LOC110927059/LOC110865838/LOC110888939/LOC110895546/LOC110897621/LOC110878463/LOC110878022/LOC110921103/MSTRG.6486/LOC110936556/LOC110908934/LOC110899444/LOC110935541/LOC110930523/LOC110910101/LOC110927327/LOC110941396/LOC110889114/LOC110886067/LOC110880460/LOC110894377/LOC118482225/LOC110909977/LOC110868080/…	40	DS7	down
GO:1990538	MF	GO:1990538	xylan O-acetyltransferase activity	6/1242	22/22184	0.00104466	0.0144946	0.0123316	LOC118487330/LOC110898840/LOC110921009/LOC110904868/LOC110895208/LOC110878080	6	DS7	down
GO:0010011	MF	GO:0010011	auxin binding	7/1242	31/22184	0.0013612	0.0182354	0.0155142	MSTRG.33742/MSTRG.672/LOC110898816/LOC110868946/LOC110912984/LOC110942404/LOC110920761	7	DS7	down
GO:0008092	MF	GO:0008092	cytoskeletal protein binding	42/1242	470/22184	0.00195988	0.0257864	0.0219385	LOC110937308/LOC110872288/LOC110909353/MSTRG.11019/MSTRG.41896/LOC110870683/MSTRG.7741/LOC110910941/LOC110909190/LOC110871306/LOC110885767/LOC110878291/LOC110930076/LOC110879764/LOC110912097/LOC110868675/LOC110911691/LOC110927194/LOC110873682/LOC110898545/LOC110941437/LOC110915231/LOC110916884/LOC110936626/LOC110873634/LOC110877028/LOC110873738/LOC110929410/LOC110927017/LOC110908949/LOC110941371/…	42	DS7	down
GO:0046910	MF	GO:0046910	pectinesterase inhibitor activity	13/1242	93/22184	0.00199123	0.0257864	0.0219385	LOC110884283/LOC110887014/LOC110880308/LOC110886423/LOC110935912/MSTRG.40216/LOC110940246/LOC110894418/LOC110869237/LOC110900060/MSTRG.22824/LOC110931108/LOC110865760	13	DS7	down
GO:0005338	MF	GO:0005338	nucleotide-sugar transmembrane transporter activity	6/1242	25/22184	0.0021469	0.0270712	0.0230315	LOC110872313/LOC110921244/LOC110930100/LOC110893828/LOC110878689/LOC110904288	6	DS7	down
GO:0008422	MF	GO:0008422	beta-glucosidase activity	13/1242	94/22184	0.00219496	0.0270712	0.0230315	LOC110889115/MSTRG.28042/MSTRG.18404/LOC110888939/MSTRG.6486/LOC110899444/LOC110935541/LOC110930523/LOC110889114/LOC110880460/LOC110894377/LOC110868080/LOC110868490	13	DS7	down
GO:0042562	MF	GO:0042562	hormone binding	12/1242	84/22184	0.00242533	0.029445	0.0250511	MSTRG.33742/MSTRG.672/LOC110898816/LOC110868946/LOC110942297/LOC110912984/LOC110884474/LOC110942404/LOC110929874/LOC110920761/LOC110900304/LOC110864415	12	DS7	down
GO:0008905	MF	GO:0008905	mannose-phosphate guanylyltransferase activity	4/1242	12/22184	0.00336781	0.0400074	0.0340373	MSTRG.41219/MSTRG.27629/MSTRG.13269/LOC110913000	4	DS7	down
GO:0004620	MF	GO:0004620	phospholipase activity	14/1242	111/22184	0.0036146	0.0419185	0.0356633	LOC110898420/LOC110864590/LOC118491698/LOC110939659/LOC110885693/LOC110864357/MSTRG.38880/LOC110935547/LOC110877927/MSTRG.37764/LOC110889486/LOC110935644/MSTRG.609/LOC110944379	14	DS7	down
GO:0015103	MF	GO:0015103	inorganic anion transmembrane transporter activity	24/1242	237/22184	0.00372188	0.042528	0.0361818	LOC110910310/LOC110867763/MSTRG.9245/MSTRG.45458/MSTRG.15385/LOC110879688/LOC110884070/LOC110921242/MSTRG.32768/LOC118491700/LOC110894102/LOC110896050/LOC110897968/LOC110893783/MSTRG.13808/LOC110930869/LOC110922698/MSTRG.39493/LOC110921653/LOC110937000/LOC110920927/LOC110922848/LOC110926365/LOC110911782	24	DS7	down
GO:0035252	MF	GO:0035252	UDP-xylosyltransferase activity	6/1242	28/22184	0.00395644	0.0441493	0.0375612	LOC110885346/MSTRG.25086/LOC110879715/MSTRG.8923/LOC110885345/LOC110918625	6	DS7	down
GO:0042285	MF	GO:0042285	xylosyltransferase activity	7/1242	37/22184	0.00397742	0.0441493	0.0375612	LOC110885346/MSTRG.25086/LOC110879715/MSTRG.8923/LOC110885345/LOC110881423/LOC110918625	7	DS7	down
GO:0016798	MF	GO:0016798	hydrolase activity, acting on glycosyl bonds	40/1242	462/22184	0.00428291	0.0446135	0.0379561	LOC110889115/LOC110903921/LOC110893915/LOC110884954/MSTRG.28042/MSTRG.18404/LOC110941996/LOC110927059/LOC110865838/LOC110888939/LOC110895546/LOC110897621/LOC110878463/LOC110878022/LOC110921103/MSTRG.6486/LOC110936556/LOC110908934/LOC110899444/LOC110935541/LOC110930523/LOC110910101/LOC110927327/LOC110941396/LOC110889114/LOC110886067/LOC110880460/LOC110894377/LOC118482225/LOC110909977/LOC110868080/…	40	DS7	down
GO:0005275	MF	GO:0005275	amine transmembrane transporter activity	4/1242	13/22184	0.00465083	0.0446135	0.0379561	LOC110916097/LOC110899667/LOC110894233/LOC118479416	4	DS7	down
GO:0047364	MF	GO:0047364	desulfoglucosinolate sulfotransferase activity	4/1242	13/22184	0.00465083	0.0446135	0.0379561	LOC110891404/LOC110916656/LOC110916674/LOC118484205	4	DS7	down
GO:0080071	MF	GO:0080071	indol-3-yl-methyl-desulfoglucosinolate sulfotransferase activity	4/1242	13/22184	0.00465083	0.0446135	0.0379561	LOC110891404/LOC110916656/LOC110916674/LOC118484205	4	DS7	down
GO:0016701	MF	GO:0016701	oxidoreductase activity, acting on single donors with incorporation of molecular oxygen	10/1242	69/22184	0.00487675	0.0462102	0.0393145	MSTRG.37170/LOC110898672/LOC110904034/LOC110885238/LOC110898670/MSTRG.7920/LOC110880264/LOC110936771/LOC110935489/LOC110926078	10	DS7	down
GO:0070568	MF	GO:0070568	guanylyltransferase activity	5/1242	21/22184	0.00523051	0.0483822	0.0411624	MSTRG.41219/LOC110937555/MSTRG.27629/MSTRG.13269/LOC110913000	5	DS7	down
GO:0009939	BP	GO:0009939	positive regulation of gibberellic acid mediated signaling pathway	7/406	25/25414	9.45867e-08	0.000134453	0.00012533	LOC110873889/MSTRG.11220/MSTRG.47521/MSTRG.3022/LOC110940069/MSTRG.20718/LOC110890361	7	DS14	up
GO:0009740	BP	GO:0009740	gibberellic acid mediated signaling pathway	15/406	180/25414	2.25214e-07	0.000134453	0.00012533	LOC110873889/MSTRG.18540/MSTRG.11220/MSTRG.47521/MSTRG.3022/LOC110940069/LOC110872059/LOC110893740/MSTRG.20718/LOC110895021/LOC110922887/LOC110886755/MSTRG.39409/LOC110890361/LOC110890147	15	DS14	up
GO:0009937	BP	GO:0009937	regulation of gibberellic acid mediated signaling pathway	8/406	59/25414	4.30915e-06	0.00154354	0.0014388	LOC110873889/MSTRG.11220/MSTRG.47521/MSTRG.3022/LOC110940069/LOC110893740/MSTRG.20718/LOC110890361	8	DS14	up
GO:0009739	BP	GO:0009739	response to gibberellin	18/406	378/25414	4.30673e-05	0.0128556	0.0119833	LOC110873889/MSTRG.18540/MSTRG.11220/MSTRG.47521/MSTRG.3022/LOC110940069/LOC110872059/LOC110893740/MSTRG.20718/LOC110896573/MSTRG.40735/LOC110908206/LOC110895021/LOC110922887/LOC110886755/MSTRG.39409/LOC110890361/LOC110890147	18	DS14	up
GO:1900140	BP	GO:1900140	regulation of seedling development	13/406	225/25414	7.36523e-05	0.0188445	0.0175658	LOC110873889/LOC110912722/MSTRG.11220/LOC110940069/LOC110915260/LOC110884301/LOC110893740/LOC110929182/MSTRG.20718/MSTRG.18940/LOC110908206/MSTRG.45645/MSTRG.41298	13	DS14	up
GO:0090693	BP	GO:0090693	plant organ senescence	18/406	406/25414	0.000106947	0.0239428	0.0223182	LOC110873889/LOC110912981/MSTRG.11220/MSTRG.37987/LOC110940069/LOC110937736/MSTRG.18368/MSTRG.15455/LOC110893740/MSTRG.25378/LOC110894311/MSTRG.20718/MSTRG.18940/MSTRG.2404/MSTRG.9478/LOC110922891/LOC110881115/LOC110872117	18	DS14	up
GO:0010371	BP	GO:0010371	regulation of gibberellin biosynthetic process	4/406	18/25414	0.000164442	0.0269953	0.0251636	MSTRG.18540/LOC110872059/LOC110922887/MSTRG.39409	4	DS14	up
GO:0043248	BP	GO:0043248	proteasome assembly	4/406	20/25414	0.000253866	0.0304487	0.0283826	LOC110872030/MSTRG.18940/MSTRG.26184/LOC110912928	4	DS14	up
GO:0052386	BP	GO:0052386	cell wall thickening	7/406	79/25414	0.000272015	0.0304487	0.0283826	LOC110876653/MSTRG.13682/MSTRG.23463/LOC110885431/MSTRG.2404/LOC110887223/LOC110885438	7	DS14	up
GO:0052543	BP	GO:0052543	callose deposition in cell wall	7/406	79/25414	0.000272015	0.0304487	0.0283826	LOC110876653/MSTRG.13682/MSTRG.23463/LOC110885431/MSTRG.2404/LOC110887223/LOC110885438	7	DS14	up
GO:0032353	BP	GO:0032353	negative regulation of hormone biosynthetic process	4/406	21/25414	0.000309663	0.0308114	0.0287207	MSTRG.18540/LOC110872059/LOC110922887/MSTRG.39409	4	DS14	up
GO:0015979	BP	GO:0015979	photosynthesis	89/1217	343/25414	1.43535e-40	3.50656e-37	3.23634e-37	MSTRG.27259/MSTRG.10169/LOC110937491/LOC110889542/LOC110928977/LOC110889543/LOC110922544/MSTRG.27158/LOC110916997/MSTRG.45690/LOC110941805/LOC110926405/LOC110873654/LOC118484083/LOC110872908/LOC110885196/MSTRG.10913/LOC110929588/LOC110920787/LOC110938044/LOC110921533/LOC110894520/LOC110872479/LOC110883824/LOC110889003/LOC110873548/LOC118484090/LOC110921373/LOC110865147/LOC110912194/LOC110937668/L…	89	DS14	down
GO:0019684	BP	GO:0019684	photosynthesis, light reaction	68/1217	222/25414	3.68853e-36	4.50554e-33	4.15833e-33	MSTRG.27259/MSTRG.10169/LOC110937491/LOC110889542/LOC110928977/LOC110889543/MSTRG.27158/LOC110916997/LOC110941805/LOC110926405/LOC110873654/LOC118484083/LOC110885196/MSTRG.10913/LOC110929588/LOC110938044/LOC110921533/LOC110894520/LOC110872479/LOC110883824/LOC110889003/LOC110873548/LOC118484090/LOC110865147/LOC110912194/LOC110865283/LOC110912106/LOC110942067/LOC110873782/LOC118481947/LOC110867637/…	68	DS14	down
GO:0044264	BP	GO:0044264	cellular polysaccharide metabolic process	65/1217	440/25414	5.57874e-16	2.72577e-13	2.51572e-13	LOC110938152/MSTRG.18674/LOC110937503/MSTRG.20639/LOC110873853/LOC110930267/LOC110886390/LOC110939890/LOC110927241/LOC110894041/MSTRG.7298/LOC110930813/LOC110913000/LOC110894142/LOC110867599/MSTRG.35176/LOC110889114/LOC110883847/LOC110900248/LOC110918170/LOC110940919/LOC118487330/LOC110915603/LOC110909353/LOC110883860/MSTRG.47135/LOC110908427/LOC110868868/LOC110904608/LOC110888939/LOC110880585/MS…	65	DS14	down
GO:0005996	BP	GO:0005996	monosaccharide metabolic process	35/1217	224/25414	6.73826e-10	1.09744e-07	1.01287e-07	LOC110908559/LOC110943969/LOC110927277/MSTRG.691/MSTRG.41014/LOC110923354/LOC110942445/LOC110913000/MSTRG.40037/LOC110864768/MSTRG.27629/LOC110865321/LOC110866430/LOC110917722/LOC110897405/LOC110893760/LOC110883860/MSTRG.47135/LOC110889802/LOC110868868/MSTRG.3609/LOC110926316/LOC110912004/LOC110942242/MSTRG.13399/LOC110937926/LOC110879367/LOC110883948/LOC110908878/LOC110923331/LOC110936772/LOC110…	35	DS14	down
GO:0042214	BP	GO:0042214	terpene metabolic process	24/1217	115/25414	8.97531e-10	1.2898e-07	1.19041e-07	LOC110893972/LOC110864635/LOC110929415/LOC110940058/LOC110940690/LOC110879533/LOC110921961/LOC110884314/MSTRG.605/LOC110917200/LOC110898278/LOC110899627/LOC110924412/LOC110908492/LOC110864314/LOC110873504/LOC110883899/LOC110929184/MSTRG.600/LOC110916766/LOC110864605/LOC110919641/LOC110873528/LOC110921325	24	DS14	down
GO:0022900	BP	GO:0022900	electron transport chain	32/1217	196/25414	1.17399e-09	1.5095e-07	1.39317e-07	MSTRG.10169/LOC110937491/LOC110911035/LOC110916997/LOC110889201/LOC118484083/LOC110941030/MSTRG.10913/LOC110921533/LOC110883824/LOC110889003/LOC110873548/LOC118484090/LOC110912106/LOC110942067/LOC110873782/LOC110938274/LOC118484252/LOC118481165/MSTRG.35293/LOC110942165/LOC110865866/LOC110939630/LOC110881088/LOC110926234/MSTRG.40044/LOC110894424/LOC110865167/MSTRG.39066/LOC110869229/LOC110942326/L…	32	DS14	down
GO:0042546	BP	GO:0042546	cell wall biogenesis	48/1217	393/25414	2.89144e-09	3.07122e-07	2.83454e-07	LOC110938152/LOC110909941/LOC110937503/MSTRG.20639/LOC110930267/LOC110886390/LOC110894041/MSTRG.7298/LOC110930813/LOC110894142/MSTRG.35176/LOC110883847/LOC110900248/LOC110927107/LOC110940919/LOC118487330/LOC110884464/LOC110909353/LOC110918117/LOC110908427/LOC110889802/LOC110868761/LOC110880585/MSTRG.25067/LOC110884527/LOC110904952/LOC110898840/LOC110884343/LOC110940605/LOC110865548/LOC110929221/M…	48	DS14	down
GO:0097502	BP	GO:0097502	mannosylation	14/1217	44/25414	9.22695e-09	9.01658e-07	8.32174e-07	MSTRG.37363/LOC110904237/MSTRG.35731/LOC110904239/LOC110886390/LOC110904219/LOC110908356/LOC110894142/MSTRG.33740/LOC110904620/MSTRG.37359/LOC110904222/LOC110884468/LOC110904221	14	DS14	down
GO:0046364	BP	GO:0046364	monosaccharide biosynthetic process	21/1217	103/25414	1.54824e-08	1.45475e-06	1.34264e-06	LOC110908559/LOC110943969/LOC110927277/MSTRG.691/LOC110923354/LOC110942445/LOC110913000/MSTRG.40037/MSTRG.27629/LOC110865321/LOC110883860/LOC110889802/LOC110868868/LOC110942242/MSTRG.13399/LOC110937926/LOC110883948/LOC110923331/LOC110936772/LOC110886497/LOC110864803	21	DS14	down
GO:0120252	BP	GO:0120252	hydrocarbon metabolic process	27/1217	171/25414	4.70551e-08	4.25762e-06	3.92952e-06	LOC110893972/LOC110864635/LOC110929415/LOC110940058/LOC110940690/LOC110879533/LOC110921961/LOC110884314/MSTRG.605/LOC110917200/LOC110898278/LOC110899627/LOC110924412/LOC110916572/MSTRG.41528/LOC110908492/LOC110864314/LOC110873504/LOC110883899/LOC110929184/MSTRG.600/LOC110916766/LOC110864605/LOC110919641/LOC110873528/LOC110921325/LOC110940683	27	DS14	down
GO:0009832	BP	GO:0009832	plant-type cell wall biogenesis	40/1217	326/25414	5.24544e-08	4.57664e-06	4.22396e-06	LOC110938152/LOC110909941/LOC110937503/MSTRG.20639/LOC110930267/LOC110886390/LOC110894041/MSTRG.7298/LOC110930813/LOC110894142/MSTRG.35176/LOC110883847/LOC110900248/LOC110927107/LOC110940919/LOC110884464/LOC110909353/LOC110908427/LOC110868761/LOC110880585/MSTRG.25067/LOC110904952/LOC110884343/LOC110940605/LOC110865548/LOC110929221/MSTRG.39855/MSTRG.35131/LOC110902237/LOC110878291/LOC110918047/MST…	40	DS14	down
GO:0009645	BP	GO:0009645	response to low light intensity stimulus	10/1217	24/25414	6.47954e-08	5.27651e-06	4.86989e-06	MSTRG.27259/LOC110941805/LOC110929588/LOC110872479/LOC110889745/MSTRG.14548/MSTRG.30904/LOC110894991/LOC110912658/LOC110873832	10	DS14	down
GO:0030388	BP	GO:0030388	fructose 1,6-bisphosphate metabolic process	7/1217	14/25414	1.44806e-06	0.000101074	9.32854e-05	LOC110943969/MSTRG.691/LOC110865321/LOC110883860/LOC110942242/MSTRG.13399/LOC110937926	7	DS14	down
GO:0070085	BP	GO:0070085	glycosylation	26/1217	195/25414	2.35198e-06	0.000155294	0.000143327	MSTRG.37363/LOC110904237/MSTRG.35731/LOC110897782/LOC110904239/LOC110886390/LOC110904219/LOC110891033/LOC110908356/LOC110894142/LOC110864768/MSTRG.33740/LOC110930359/LOC110889802/MSTRG.35360/LOC110906421/LOC110904620/LOC118488316/MSTRG.37359/LOC110923305/LOC110904222/LOC110884185/LOC110867020/LOC110884468/LOC110904221/LOC110873772	26	DS14	down
GO:0070589	BP	GO:0070589	cellular component macromolecule biosynthetic process	20/1217	132/25414	4.8239e-06	0.000302174	0.000278888	LOC110886390/LOC110894041/LOC110894142/MSTRG.35176/LOC110900248/LOC110940919/LOC118487330/LOC110908427/LOC110889802/MSTRG.25067/LOC110884527/LOC110904952/LOC110898840/LOC110940605/LOC110929221/MSTRG.35131/LOC110902237/LOC110889970/LOC110900246/LOC110883948	20	DS14	down
GO:0045489	BP	GO:0045489	pectin biosynthetic process	13/1217	62/25414	6.0684e-06	0.000361588	0.000333723	LOC110886390/LOC110939890/LOC110894041/LOC110894142/MSTRG.35176/LOC110900248/LOC110940919/LOC110908427/LOC110898840/LOC110940605/MSTRG.35131/LOC110902237/LOC110900246	13	DS14	down
GO:0070592	BP	GO:0070592	cell wall polysaccharide biosynthetic process	19/1217	129/25414	1.25428e-05	0.000712604	0.000657689	LOC110886390/LOC110894041/LOC110894142/MSTRG.35176/LOC110900248/LOC110940919/LOC118487330/LOC110908427/MSTRG.25067/LOC110884527/LOC110904952/LOC110898840/LOC110940605/LOC110929221/MSTRG.35131/LOC110902237/LOC110889970/LOC110900246/LOC110883948	19	DS14	down
GO:0005982	BP	GO:0005982	starch metabolic process	18/1217	118/25414	1.28896e-05	0.000715666	0.000660515	MSTRG.18674/LOC110873853/LOC110918170/LOC110883860/MSTRG.47135/LOC110904608/LOC110877859/LOC110926316/LOC110912004/LOC110942242/LOC110877724/MSTRG.13399/LOC110940350/MSTRG.22386/LOC110898030/LOC110941722/LOC110908878/LOC110878950	18	DS14	down
GO:0043692	BP	GO:0043692	monoterpene metabolic process	9/1217	33/25414	1.74739e-05	0.000928016	0.000856501	LOC110929415/LOC110940058/LOC110884314/LOC110898278/LOC110924412/LOC110908492/LOC110929184/LOC110916766/LOC110919641	9	DS14	down
GO:0010394	BP	GO:0010394	homogalacturonan metabolic process	8/1217	26/25414	1.9484e-05	0.000991653	0.000915234	LOC110894041/MSTRG.35176/LOC110900248/LOC110940919/LOC110908427/MSTRG.35131/LOC110902237/LOC110900246	8	DS14	down
GO:0032544	BP	GO:0032544	plastid translation	8/1217	27/25414	2.65282e-05	0.00129617	0.00119628	LOC110910278/MSTRG.24513/LOC110866430/LOC110897405/LOC110929668/LOC110894228/LOC110878197/MSTRG.39123	8	DS14	down
GO:0016052	BP	GO:0016052	carbohydrate catabolic process	28/1217	252/25414	3.24721e-05	0.00155548	0.00143561	MSTRG.45336/MSTRG.18674/LOC110865964/MSTRG.40037/LOC110889114/LOC110899036/LOC110917722/LOC110893760/LOC110883860/MSTRG.47135/MSTRG.31630/LOC110904608/LOC110888939/LOC110877859/LOC110884954/MSTRG.3609/LOC110926316/LOC110912004/MSTRG.33955/LOC110942242/LOC110877724/MSTRG.13399/LOC110940350/LOC110868602/LOC110937270/LOC110941098/LOC110908878/LOC110923331	28	DS14	down
GO:0006000	BP	GO:0006000	fructose metabolic process	8/1217	29/25414	4.70857e-05	0.00217038	0.00200313	LOC110943969/MSTRG.691/LOC110865321/LOC110883860/LOC110942242/MSTRG.13399/LOC110937926/LOC110879367	8	DS14	down
GO:0005986	BP	GO:0005986	sucrose biosynthetic process	7/1217	22/25414	5.13183e-05	0.00223876	0.00206623	LOC110943969/MSTRG.691/LOC110865321/LOC110883860/LOC110942242/MSTRG.13399/LOC110937926	7	DS14	down
GO:0045338	BP	GO:0045338	farnesyl diphosphate metabolic process	11/1217	56/25414	5.9306e-05	0.00254183	0.00234595	LOC110893972/LOC110864635/LOC110940690/LOC110921961/MSTRG.605/LOC110917200/LOC110864314/LOC110912998/MSTRG.600/LOC110864605/LOC110921325	11	DS14	down
GO:0080027	BP	GO:0080027	response to herbivore	8/1217	30/25414	6.15237e-05	0.00259142	0.00239172	LOC110893972/LOC110929415/LOC110940058/LOC110898278/LOC110924412/LOC110908492/LOC110929184/LOC110929570	8	DS14	down
GO:0006002	BP	GO:0006002	fructose 6-phosphate metabolic process	7/1217	24/25414	9.57365e-05	0.00389807	0.00359768	LOC110943969/MSTRG.691/LOC110865321/LOC110883860/LOC110942242/MSTRG.13399/LOC110937926	7	DS14	down
GO:2000022	BP	GO:2000022	regulation of jasmonic acid mediated signaling pathway	15/1217	103/25414	0.000114167	0.00457231	0.00421996	LOC110894173/LOC110894172/LOC110894171/LOC110913063/LOC110937037/LOC110938233/LOC110912990/MSTRG.41282/LOC110891343/LOC110893704/MSTRG.29686/MSTRG.17887/LOC118484999/LOC110886429/LOC110868970	15	DS14	down
GO:0019755	BP	GO:0019755	one-carbon compound transport	8/1217	33/25414	0.000128417	0.00497972	0.00459598	LOC110916097/LOC110894233/LOC118479416/LOC110939970/LOC110880175/LOC110884546/LOC110886572/LOC110898466	8	DS14	down
GO:1903409	BP	GO:1903409	reactive oxygen species biosynthetic process	10/1217	52/25414	0.000153817	0.00587147	0.005419	LOC110916690/LOC110929588/MSTRG.22313/MSTRG.32498/LOC110864866/MSTRG.6358/LOC110897523/LOC118489141/LOC110880536/LOC110878118	10	DS14	down
GO:0006112	BP	GO:0006112	energy reserve metabolic process	9/1217	43/25414	0.000165957	0.00614293	0.00566955	LOC110915603/MSTRG.47135/LOC110877859/MSTRG.44417/LOC110926316/LOC110912004/LOC110937270/LOC110908878/LOC110873772	9	DS14	down
GO:0048359	BP	GO:0048359	mucilage metabolic process involved in seed coat development	9/1217	43/25414	0.000165957	0.00614293	0.00566955	LOC110909941/LOC110940035/LOC110930217/LOC110895500/LOC110904952/LOC110884343/LOC110930150/LOC110911034/LOC110891323	9	DS14	down
GO:0009069	BP	GO:0009069	serine family amino acid metabolic process	12/1217	75/25414	0.000220097	0.00789804	0.0072894	LOC110865084/LOC110879567/LOC110876136/LOC118485944/LOC110897548/LOC110937631/LOC110899175/LOC110912123/LOC110893731/LOC110889370/MSTRG.10273/LOC110872406	12	DS14	down
GO:0072489	BP	GO:0072489	methylammonium transmembrane transport	5/1217	13/25414	0.000232771	0.00789804	0.0072894	LOC110916097/LOC110894233/LOC118479416/LOC110880175/LOC110886572	5	DS14	down
GO:1903426	BP	GO:1903426	regulation of reactive oxygen species biosynthetic process	5/1217	13/25414	0.000232771	0.00789804	0.0072894	LOC110929588/LOC110864866/LOC118489141/LOC110880536/LOC110878118	5	DS14	down
GO:0005983	BP	GO:0005983	starch catabolic process	9/1217	45/25414	0.000239295	0.00800818	0.00739105	MSTRG.18674/LOC110883860/LOC110904608/LOC110877859/LOC110912004/LOC110942242/LOC110877724/MSTRG.13399/LOC110940350	9	DS14	down
GO:0015977	BP	GO:0015977	carbon fixation	7/1217	28/25414	0.000276871	0.00900203	0.00830831	LOC110872908/LOC110920787/LOC110899036/LOC110917722/MSTRG.3609/MSTRG.33955/LOC110894631	7	DS14	down
GO:0016098	BP	GO:0016098	monoterpenoid metabolic process	6/1217	21/25414	0.000347301	0.0106219	0.00980335	LOC110929415/LOC110940058/LOC110898278/LOC110924412/LOC110908492/LOC110929184	6	DS14	down
GO:0016099	BP	GO:0016099	monoterpenoid biosynthetic process	6/1217	21/25414	0.000347301	0.0106219	0.00980335	LOC110929415/LOC110940058/LOC110898278/LOC110924412/LOC110908492/LOC110929184	6	DS14	down
GO:2000122	BP	GO:2000122	negative regulation of stomatal complex development	5/1217	14/25414	0.000347831	0.0106219	0.00980335	LOC110922544/MSTRG.45690/LOC110896035/MSTRG.23180/LOC110920631	5	DS14	down
GO:0009156	BP	GO:0009156	ribonucleoside monophosphate biosynthetic process	17/1217	140/25414	0.000392231	0.0118299	0.0109182	MSTRG.45336/LOC110865964/MSTRG.10913/MSTRG.40037/LOC110935609/LOC110930115/LOC110899036/LOC110893760/MSTRG.31630/LOC110939630/LOC110923143/MSTRG.40187/MSTRG.33955/LOC110865387/LOC110941098/MSTRG.7066/LOC110923331	17	DS14	down
GO:0019359	BP	GO:0019359	nicotinamide nucleotide biosynthetic process	12/1217	81/25414	0.000457909	0.0136423	0.012591	MSTRG.45336/LOC110865964/MSTRG.40037/LOC110899036/LOC110930259/LOC110893760/MSTRG.31630/LOC110912366/LOC110916544/MSTRG.33955/LOC110941098/LOC110923331	12	DS14	down
GO:0015837	BP	GO:0015837	amine transport	5/1217	15/25414	0.00050123	0.0145774	0.0134541	LOC110916097/LOC110894233/LOC118479416/LOC110880175/LOC110886572	5	DS14	down
GO:0030091	BP	GO:0030091	protein repair	7/1217	32/25414	0.0006657	0.0178715	0.0164943	LOC110912194/LOC110867637/LOC110878643/LOC110941021/LOC110886720/MSTRG.12165/LOC110868638	7	DS14	down
GO:0070726	BP	GO:0070726	cell wall assembly	7/1217	32/25414	0.0006657	0.0178715	0.0164943	LOC110909941/LOC110909353/LOC110868761/LOC110884343/LOC110878291/LOC110876932/LOC110936127	7	DS14	down
GO:0032260	BP	GO:0032260	response to jasmonic acid stimulus involved in jasmonic acid and ethylene-dependent systemic resistance	5/1217	16/25414	0.000700428	0.0185994	0.0171661	LOC110916674/LOC110916656/LOC110916365/LOC118484205/LOC110891404	5	DS14	down
GO:0043622	BP	GO:0043622	cortical microtubule organization	11/1217	76/25414	0.000952859	0.0239752	0.0221276	LOC110912507/MSTRG.7741/LOC110939956/LOC110883847/LOC110909353/LOC110940547/LOC110936556/MSTRG.36700/LOC110878291/LOC110930971/LOC110867760	11	DS14	down
GO:0009698	BP	GO:0009698	phenylpropanoid metabolic process	25/1217	264/25414	0.000958949	0.0239752	0.0221276	LOC110889481/LOC110885616/LOC110894002/LOC110930404/LOC110898091/LOC110884464/MSTRG.21357/LOC110941926/LOC110916572/LOC110917085/MSTRG.41528/LOC110911104/LOC110872249/LOC110868345/MSTRG.25745/LOC110941978/LOC110940605/LOC110865548/LOC110930403/LOC110864812/LOC110894700/LOC110898344/LOC110877324/LOC110941982/LOC110924718	25	DS14	down
GO:0010191	BP	GO:0010191	mucilage metabolic process	9/1217	54/25414	0.000976288	0.0240916	0.0222351	LOC110909941/LOC110940035/LOC110930217/LOC110895500/LOC110904952/LOC110884343/LOC110930150/LOC110911034/LOC110891323	9	DS14	down
GO:0042737	BP	GO:0042737	drug catabolic process	13/1217	102/25414	0.00116525	0.028467	0.0262733	MSTRG.17574/LOC110865084/LOC110941291/LOC110937872/MSTRG.8944/LOC110889003/MSTRG.35293/LOC110912366/LOC110899175/LOC110941205/LOC110898030/LOC110910213/LOC110895581	13	DS14	down
GO:0072524	BP	GO:0072524	pyridine-containing compound metabolic process	16/1217	141/25414	0.00120115	0.0287688	0.0265518	MSTRG.45336/LOC110865964/MSTRG.40037/LOC110873548/LOC110899036/LOC110930259/LOC110917722/LOC110893760/MSTRG.31630/LOC110942165/LOC110912366/MSTRG.3609/LOC110916544/MSTRG.33955/LOC110941098/LOC110923331	16	DS14	down
GO:0019853	BP	GO:0019853	L-ascorbic acid biosynthetic process	7/1217	36/25414	0.00139721	0.0331396	0.0305858	LOC110923354/LOC110913000/MSTRG.27629/LOC110889802/LOC110868868/LOC110936772/LOC110886497	7	DS14	down
GO:0010119	BP	GO:0010119	regulation of stomatal movement	22/1217	228/25414	0.00147861	0.0347331	0.0320565	LOC110932120/LOC110922544/MSTRG.45690/LOC110873654/LOC110929588/LOC110869237/LOC110935912/LOC110918725/LOC110896035/MSTRG.22824/LOC110940246/LOC110912848/MSTRG.23180/LOC110864866/LOC110871907/LOC110899142/LOC110879727/LOC110868100/LOC118489141/LOC110878118/LOC110920631/LOC110908042	22	DS14	down
GO:2000904	BP	GO:2000904	regulation of starch metabolic process	5/1217	19/25414	0.00165394	0.0381185	0.035181	LOC110873853/MSTRG.22386/LOC110898030/LOC110941722/LOC110878950	5	DS14	down
GO:0071462	BP	GO:0071462	cellular response to water stimulus	12/1217	94/25414	0.00175129	0.0399851	0.0369038	LOC110868921/LOC110889952/LOC110866430/LOC110897405/LOC110937391/LOC110921272/MSTRG.10045/LOC110898918/MSTRG.45381/MSTRG.39123/LOC110891167/MSTRG.20862	12	DS14	down
GO:0055076	BP	GO:0055076	transition metal ion homeostasis	23/1217	249/25414	0.00207243	0.0462212	0.0426593	LOC110873815/LOC110889201/LOC110941030/LOC110921373/LOC110912193/MSTRG.22761/MSTRG.17344/LOC110943534/LOC110872083/LOC110910957/LOC110909327/LOC110904460/LOC110903866/LOC110902841/LOC110868412/LOC110889204/LOC118489190/LOC118489191/LOC110898410/MSTRG.28269/MSTRG.37553/LOC110874536/LOC110873772	23	DS14	down
GO:0009206	BP	GO:0009206	purine ribonucleoside triphosphate biosynthetic process	13/1217	110/25414	0.00232603	0.0498465	0.0460052	MSTRG.45336/LOC110865964/MSTRG.10913/MSTRG.40037/LOC110899036/LOC110926426/LOC110893760/MSTRG.31630/LOC110939630/MSTRG.40187/MSTRG.33955/LOC110941098/LOC110923331	13	DS14	down
GO:0010287	CC	GO:0010287	plastoglobule	54/1274	151/25482	6.71047e-32	1.83867e-29	1.61758e-29	MSTRG.27259/LOC110889542/LOC110928977/LOC110889543/LOC110910278/MSTRG.27158/LOC110873481/LOC110865992/LOC110928718/LOC110941805/LOC110926405/LOC110920884/LOC110873654/LOC110885196/LOC110930236/MSTRG.40037/LOC110929588/LOC110938044/LOC110872479/LOC110883824/LOC110894815/LOC110883307/LOC110865147/LOC110866430/LOC110918031/LOC118481947/LOC118484095/LOC110894458/LOC110889745/LOC110885465/LOC110897405…	54	DS14	down
GO:0031977	CC	GO:0031977	thylakoid lumen	37/1274	113/25482	9.47285e-21	1.29778e-18	1.14173e-18	LOC110941291/LOC110889779/LOC118479763/LOC110890423/MSTRG.41014/LOC110889201/LOC110944637/MSTRG.28576/LOC110941030/MSTRG.8944/MSTRG.40037/LOC110878549/LOC110894815/MSTRG.40919/LOC110912194/LOC110911311/LOC110912106/LOC110942067/LOC118484095/LOC110926440/LOC110926335/LOC110884640/LOC110878643/LOC110895744/LOC118482992/LOC118487995/MSTRG.40044/LOC110908449/MSTRG.42088/LOC110886720/LOC110877310/LOC1…	37	DS14	down
GO:0098807	CC	GO:0098807	chloroplast thylakoid membrane protein complex	18/1274	28/25482	2.76285e-17	1.89255e-15	1.66498e-15	MSTRG.10169/LOC110937491/LOC110889542/LOC110889543/MSTRG.27158/MSTRG.10913/LOC110929588/LOC110889003/LOC110873548/LOC110912106/LOC118484095/LOC110917821/MSTRG.35293/LOC110942165/LOC110865866/LOC110939630/MSTRG.40044/MSTRG.41915	18	DS14	down
GO:0010319	CC	GO:0010319	stromule	27/1274	99/25482	2.46228e-13	1.34933e-11	1.18708e-11	LOC110910278/LOC110922544/MSTRG.45690/LOC110920787/LOC110883824/LOC110930115/LOC110899036/LOC110866430/LOC118484095/LOC110897405/MSTRG.47135/LOC110923143/MSTRG.23180/LOC110926316/LOC110864866/MSTRG.33955/LOC110940951/LOC110942326/LOC110941928/LOC110889370/LOC110880017/MSTRG.7066/LOC110908878/LOC118489141/LOC110928555/MSTRG.39123/MSTRG.12130	27	DS14	down
GO:0009543	CC	GO:0009543	chloroplast thylakoid lumen	9/1274	35/25482	4.1149e-05	0.00140935	0.00123989	LOC110941291/LOC110889779/MSTRG.8944/LOC110878549/LOC110894815/MSTRG.40919/LOC110926335/LOC110908449/LOC110886720	9	DS14	down
GO:0042807	CC	GO:0042807	central vacuole	7/1274	22/25482	6.74846e-05	0.00205453	0.00180748	LOC110916097/LOC110894233/LOC118479416/LOC110939970/LOC110880175/LOC110886572/LOC110898466	7	DS14	down
GO:0009508	CC	GO:0009508	plastid chromosome	6/1274	20/25482	0.000326346	0.00894189	0.00786667	LOC110868278/MSTRG.10169/LOC110937491/MSTRG.1002/LOC110890549/LOC110865866	6	DS14	down
GO:0046658	CC	GO:0046658	anchored component of plasma membrane	27/1274	274/25482	0.000638629	0.0134603	0.0118418	LOC110873585/LOC110930454/LOC110879106/LOC110940035/LOC110868080/MSTRG.40306/LOC110929571/LOC110868761/LOC110888939/LOC110912882/LOC110899444/LOC110916202/LOC110895243/LOC110921021/LOC110938097/LOC110930584/LOC110926363/LOC110921889/LOC110877902/LOC110891323/LOC110918760/MSTRG.6301/MSTRG.46511/LOC110885915/LOC110930383/LOC110878522/LOC110889268	27	DS14	down
GO:0010598	CC	GO:0010598	NAD(P)H dehydrogenase complex (plastoquinone)	6/1274	23/25482	0.000747158	0.0146229	0.0128646	LOC110915768/LOC110873782/LOC110926234/LOC110894424/LOC110908420/LOC110935719	6	DS14	down
GO:0000229	CC	GO:0000229	cytoplasmic chromosome	6/1274	24/25482	0.000954402	0.0174338	0.0153374	LOC110868278/MSTRG.10169/LOC110937491/MSTRG.1002/LOC110890549/LOC110865866	6	DS14	down
GO:0009295	CC	GO:0009295	nucleoid	12/1274	85/25482	0.0010396	0.0178032	0.0156625	LOC110868278/MSTRG.10169/LOC110937491/MSTRG.1002/LOC110890549/LOC110865866/LOC110868649/LOC110904056/LOC110920642/LOC110915765/LOC110904059/LOC110885200	12	DS14	down
GO:0009547	CC	GO:0009547	plastid ribosome	6/1274	25/25482	0.00120315	0.0193919	0.0170601	LOC110911364/LOC110868649/LOC110904056/LOC110894228/MSTRG.29632/LOC110904059	6	DS14	down
GO:0000311	CC	GO:0000311	plastid large ribosomal subunit	4/1274	11/25482	0.00154615	0.0227465	0.0200113	LOC110911364/LOC110868649/LOC110904056/LOC110904059	4	DS14	down
GO:0055028	CC	GO:0055028	cortical microtubule	8/1274	45/25482	0.00157731	0.0227465	0.0200113	MSTRG.7741/LOC110909353/MSTRG.36700/LOC110878291/MSTRG.31837/LOC110937444/LOC110930971/LOC110936127	8	DS14	down
GO:0000313	CC	GO:0000313	organellar ribosome	9/1274	56/25482	0.00172055	0.0235716	0.0207372	LOC110911364/LOC110868649/LOC110904056/MSTRG.28424/LOC110894228/MSTRG.29632/LOC110878197/LOC118484286/LOC110904059	9	DS14	down
GO:0031225	CC	GO:0031225	anchored component of membrane	29/1274	332/25482	0.00265846	0.0331099	0.0291286	LOC110873585/LOC110930454/LOC110879106/LOC110940035/LOC110868080/MSTRG.40306/LOC110929571/LOC110868761/LOC110888939/LOC110912882/LOC110899444/LOC110916202/LOC110895243/LOC110921021/LOC110938097/LOC110943573/LOC110930584/LOC110926363/LOC110921889/LOC110898614/LOC110877902/LOC110891323/LOC110918760/MSTRG.6301/MSTRG.46511/LOC110885915/LOC110930383/LOC110878522/LOC110889268	29	DS14	down
GO:0000314	CC	GO:0000314	organellar small ribosomal subunit	5/1274	21/25482	0.00322277	0.0383929	0.0337763	MSTRG.28424/LOC110894228/MSTRG.29632/LOC110878197/LOC118484286	5	DS14	down
GO:0005874	CC	GO:0005874	microtubule	19/1274	193/25482	0.00383584	0.0420408	0.0369855	MSTRG.7741/LOC110939956/LOC110909353/LOC110890803/LOC110923512/MSTRG.36700/LOC110878291/LOC110869295/MSTRG.31837/MSTRG.9219/MSTRG.23631/LOC110937444/LOC110873738/LOC110930971/LOC110899343/LOC110936127/LOC110898641/LOC110909876/LOC110873772	19	DS14	down
GO:0009533	CC	GO:0009533	chloroplast stromal thylakoid	5/1274	23/25482	0.00490496	0.0497762	0.0437909	LOC110921533/MSTRG.12038/LOC118484069/LOC110865167/LOC110896250	5	DS14	down
GO:0031409	MF	GO:0031409	pigment binding	20/1085	27/22184	3.31939e-21	2.41984e-18	2.04055e-18	MSTRG.27259/LOC110889542/LOC110928977/LOC110889543/MSTRG.27158/LOC110941805/LOC110926405/LOC110873654/LOC110885196/LOC110929588/LOC110938044/LOC110872479/LOC110865147/LOC110889745/LOC110912848/MSTRG.30904/LOC110915568/LOC110894991/LOC110912658/LOC110873832	20	DS14	down
GO:0019904	MF	GO:0019904	protein domain specific binding	43/1085	170/22184	1.97771e-19	7.20876e-17	6.07886e-17	MSTRG.27259/MSTRG.10169/LOC110937491/LOC110889542/LOC110889543/MSTRG.12825/MSTRG.27158/LOC110873481/LOC110936478/LOC110889201/LOC110941805/LOC110920884/LOC110873654/LOC110941030/LOC110930236/LOC110929588/LOC110920787/LOC110872479/LOC110930115/LOC110894815/LOC110941858/LOC110912106/LOC110894458/LOC110889745/LOC110926335/LOC110865866/LOC110912848/LOC110923143/MSTRG.40044/MSTRG.30904/LOC118479295/LO…	43	DS14	down
GO:0016168	MF	GO:0016168	chlorophyll binding	20/1085	34/22184	3.74935e-18	9.11093e-16	7.68289e-16	MSTRG.27259/LOC110889542/LOC110928977/LOC110889543/MSTRG.27158/LOC110941805/LOC110926405/LOC110873654/LOC110885196/LOC110929588/LOC110938044/LOC110872479/LOC110865147/LOC110889745/LOC110912848/MSTRG.30904/LOC110915568/LOC110894991/LOC110912658/LOC110873832	20	DS14	down
GO:0046906	MF	GO:0046906	tetrapyrrole binding	21/1085	73/22184	2.36827e-11	4.31617e-09	3.63965e-09	MSTRG.27259/LOC110889542/LOC110928977/LOC110889543/MSTRG.27158/LOC110941805/LOC110926405/LOC110873654/LOC110885196/LOC110929588/LOC110938044/LOC110872479/LOC110865147/LOC110889745/LOC110912848/MSTRG.30904/LOC110915568/LOC110894991/LOC110912658/LOC110944975/LOC110873832	21	DS14	down
GO:0016835	MF	GO:0016835	carbon-oxygen lyase activity	36/1085	213/22184	6.86497e-11	1.00091e-08	8.4403e-09	LOC110893972/LOC110864635/LOC110929415/LOC110940058/LOC110940690/LOC110921961/LOC110884314/LOC110922544/MSTRG.605/MSTRG.45690/LOC110912925/LOC110917200/LOC110896035/LOC110879462/MSTRG.40306/LOC110898278/LOC110924412/LOC110944523/MSTRG.23180/LOC110908492/LOC110899608/LOC110864314/LOC110900223/LOC110941945/LOC110939939/LOC110929184/MSTRG.600/LOC118491665/LOC110916766/LOC110864605/MSTRG.46519/LOC110…	36	DS14	down
GO:0019187	MF	GO:0019187	beta-1,4-mannosyltransferase activity	12/1085	24/22184	2.76469e-10	2.87923e-08	2.42794e-08	MSTRG.37363/LOC110904237/MSTRG.35731/LOC110904239/LOC110886390/LOC110904219/LOC110908356/LOC110894142/LOC110904620/MSTRG.37359/LOC110904222/LOC110904221	12	DS14	down
GO:0051753	MF	GO:0051753	mannan synthase activity	12/1085	24/22184	2.76469e-10	2.87923e-08	2.42794e-08	MSTRG.37363/LOC110904237/MSTRG.35731/LOC110904239/LOC110886390/LOC110904219/LOC110908356/LOC110894142/LOC110904620/MSTRG.37359/LOC110904222/LOC110904221	12	DS14	down
GO:0010334	MF	GO:0010334	sesquiterpene synthase activity	19/1085	76/22184	2.88888e-09	2.34964e-07	1.98135e-07	LOC110893972/LOC110864635/LOC110929415/LOC110940058/LOC110940690/LOC110921961/LOC110884314/MSTRG.605/LOC110917200/LOC110898278/LOC110924412/LOC110908492/LOC110864314/LOC110929184/MSTRG.600/LOC110916766/LOC110864605/LOC110919641/LOC110921325	19	DS14	down
GO:0016838	MF	GO:0016838	carbon-oxygen lyase activity, acting on phosphates	20/1085	86/22184	4.34564e-09	3.06177e-07	2.58187e-07	LOC110893972/LOC110864635/LOC110929415/LOC110940058/LOC110940690/LOC110921961/LOC110884314/MSTRG.605/LOC110917200/LOC110898278/LOC110924412/LOC110908492/LOC110864314/LOC110900223/LOC110929184/MSTRG.600/LOC110916766/LOC110864605/LOC110919641/LOC110921325	20	DS14	down
GO:0010333	MF	GO:0010333	terpene synthase activity	19/1085	78/22184	4.61995e-09	3.06177e-07	2.58187e-07	LOC110893972/LOC110864635/LOC110929415/LOC110940058/LOC110940690/LOC110921961/LOC110884314/MSTRG.605/LOC110917200/LOC110898278/LOC110924412/LOC110908492/LOC110864314/LOC110929184/MSTRG.600/LOC110916766/LOC110864605/LOC110919641/LOC110921325	19	DS14	down
GO:0047262	MF	GO:0047262	polygalacturonate 4-alpha-galacturonosyltransferase activity	13/1085	54/22184	1.45397e-06	8.83288e-05	7.44842e-05	LOC110909941/LOC110911365/LOC110894041/MSTRG.35176/LOC110900248/LOC110920827/LOC110908427/LOC110884343/MSTRG.35131/LOC110902237/LOC110889970/LOC110918169/LOC110900246	13	DS14	down
GO:0050308	MF	GO:0050308	sugar-phosphatase activity	9/1085	28/22184	4.60341e-06	0.000239706	0.000202135	LOC110943969/MSTRG.691/LOC110921620/LOC110923354/LOC110865321/LOC110883860/LOC110942242/MSTRG.13399/LOC110937926	9	DS14	down
GO:0004089	MF	GO:0004089	carbonate dehydratase activity	6/1085	11/22184	5.0458e-06	0.000245226	0.000206789	LOC110922544/MSTRG.45690/LOC110896035/MSTRG.23180/LOC110939939/LOC110920631	6	DS14	down
GO:0042389	MF	GO:0042389	omega-3 fatty acid desaturase activity	6/1085	12/22184	9.67262e-06	0.000440709	0.000371632	LOC110907224/LOC110872089/MSTRG.1070/LOC110868642/MSTRG.17889/LOC110868972	6	DS14	down
GO:0016413	MF	GO:0016413	O-acetyltransferase activity	14/1085	75/22184	1.41377e-05	0.000551399	0.000464973	MSTRG.9744/LOC110912926/LOC110937176/LOC110939890/LOC110864503/LOC118487330/LOC110889840/LOC110912493/MSTRG.43697/LOC110884527/LOC110898840/LOC110917818/MSTRG.27335/MSTRG.40940	14	DS14	down
GO:0008236	MF	GO:0008236	serine-type peptidase activity	20/1085	139/22184	1.43712e-05	0.000551399	0.000464973	LOC110927019/LOC110875636/MSTRG.33541/LOC110866140/MSTRG.1538/LOC110927052/LOC110895500/LOC110904561/LOC110922251/LOC110886163/LOC110886027/LOC110893961/LOC110918267/LOC110940596/LOC110911034/LOC110940526/LOC110868638/LOC110887002/LOC110915722/LOC110889271	20	DS14	down
GO:0017171	MF	GO:0017171	serine hydrolase activity	20/1085	139/22184	1.43712e-05	0.000551399	0.000464973	LOC110927019/LOC110875636/MSTRG.33541/LOC110866140/MSTRG.1538/LOC110927052/LOC110895500/LOC110904561/LOC110922251/LOC110886163/LOC110886027/LOC110893961/LOC110918267/LOC110940596/LOC110911034/LOC110940526/LOC110868638/LOC110887002/LOC110915722/LOC110889271	20	DS14	down
GO:0016759	MF	GO:0016759	cellulose synthase activity	12/1085	58/22184	1.95105e-05	0.000711156	0.00059969	LOC110938152/LOC110937503/MSTRG.20639/LOC110930267/MSTRG.7298/LOC110930813/LOC110883847/LOC110880585/MSTRG.39855/LOC110918047/MSTRG.10743/MSTRG.47553	12	DS14	down
GO:0052689	MF	GO:0052689	carboxylic ester hydrolase activity	29/1085	255/22184	2.21274e-05	0.000768136	0.000647739	LOC110877942/LOC110938258/LOC110880309/LOC118491698/LOC110935547/LOC110900061/LOC110894418/LOC110869237/MSTRG.23152/LOC110935912/MSTRG.22824/LOC110868730/LOC110940246/MSTRG.30154/LOC110898420/LOC110887014/MSTRG.6479/LOC110918816/LOC110939675/LOC110899341/LOC110931108/LOC110884283/LOC110890006/LOC110935545/LOC110879058/LOC110885798/LOC110865760/LOC110929010/LOC110873111	29	DS14	down
GO:0046527	MF	GO:0046527	glucosyltransferase activity	40/1085	411/22184	2.92177e-05	0.000933103	0.000786848	LOC110868739/LOC110868921/LOC110938152/LOC110908562/LOC110937467/LOC110897782/LOC110937503/LOC110905136/MSTRG.20639/LOC110930267/LOC110926088/LOC110883900/MSTRG.7298/LOC110930813/LOC110883847/LOC110908587/MSTRG.27629/LOC110942241/LOC110880585/LOC110911614/LOC118488316/MSTRG.14548/LOC110909236/MSTRG.39855/MSTRG.24127/LOC110864812/MSTRG.17698/LOC110918047/LOC110941362/LOC110937466/MSTRG.31761/MSTRG…	40	DS14	down
GO:0008194	MF	GO:0008194	UDP-glycosyltransferase activity	42/1085	440/22184	2.94395e-05	0.000933103	0.000786848	LOC110868739/LOC110868921/LOC110908562/LOC110937467/LOC110897782/LOC110909941/LOC110911365/LOC110905136/LOC110894041/LOC110883900/MSTRG.35176/LOC110908587/LOC110900248/MSTRG.33740/MSTRG.27629/LOC110942241/LOC110920827/LOC110908427/LOC118488316/LOC110909236/LOC110904952/LOC110899401/LOC110884343/LOC110920930/MSTRG.35131/MSTRG.24127/LOC110902237/LOC110864812/LOC110889970/MSTRG.17698/LOC110941362/LO…	42	DS14	down
GO:0015250	MF	GO:0015250	water channel activity	14/1085	81/22184	3.49907e-05	0.00102033	0.000860403	LOC110916097/LOC110894233/LOC110868358/LOC110904457/LOC118479416/LOC110939970/LOC110880175/LOC110868941/LOC110868335/LOC110884546/MSTRG.37533/LOC110886572/LOC110898466/LOC110898128	14	DS14	down
GO:0008238	MF	GO:0008238	exopeptidase activity	17/1085	118/22184	6.07929e-05	0.00170454	0.00143737	LOC110927019/MSTRG.4501/MSTRG.33541/LOC110866140/MSTRG.1538/LOC110922836/LOC110928508/LOC110927052/LOC110904561/LOC110928826/LOC110940260/LOC110920900/LOC110893961/LOC110940596/MSTRG.19337/LOC110915722/LOC110889271	17	DS14	down
GO:0030599	MF	GO:0030599	pectinesterase activity	13/1085	78/22184	9.74322e-05	0.00251085	0.0021173	LOC110880309/LOC110900061/LOC110894418/LOC110869237/LOC110935912/MSTRG.22824/LOC110940246/MSTRG.30154/LOC110887014/LOC110931108/LOC110884283/LOC110865760/LOC110873111	13	DS14	down
GO:0004620	MF	GO:0004620	phospholipase activity	16/1085	111/22184	9.85108e-05	0.00251085	0.0021173	LOC118491698/LOC110935547/LOC110898420/MSTRG.6479/LOC110918816/LOC110939675/LOC110864590/LOC110877927/LOC110935545/LOC110879058/LOC110884979/LOC110868100/LOC110899414/LOC110929010/LOC110913017/LOC110908042	16	DS14	down
GO:0019203	MF	GO:0019203	carbohydrate phosphatase activity	11/1085	58/22184	9.98828e-05	0.00251085	0.0021173	LOC110943969/MSTRG.691/LOC110921620/LOC110923354/LOC110865321/MSTRG.38183/LOC110883860/LOC110904608/LOC110942242/MSTRG.13399/LOC110937926	11	DS14	down
GO:0003714	MF	GO:0003714	transcription corepressor activity	13/1085	81/22184	0.000144857	0.00352003	0.0029683	LOC110894173/LOC110894172/LOC110894171/LOC110913063/LOC110937037/MSTRG.41282/LOC110891343/LOC110893704/MSTRG.29686/MSTRG.18261/LOC118484999/LOC110886429/LOC110872091	13	DS14	down
GO:0005275	MF	GO:0005275	amine transmembrane transporter activity	5/1085	13/22184	0.000256686	0.004564	0.00384864	LOC110916097/LOC110894233/LOC118479416/LOC110880175/LOC110886572	5	DS14	down
GO:0008810	MF	GO:0008810	cellulase activity	5/1085	13/22184	0.000256686	0.004564	0.00384864	LOC110864570/LOC110936556/LOC110910101/LOC110921001/MSTRG.38468	5	DS14	down
GO:0047364	MF	GO:0047364	desulfoglucosinolate sulfotransferase activity	5/1085	13/22184	0.000256686	0.004564	0.00384864	LOC110916674/LOC110916656/LOC110916365/LOC118484205/LOC110891404	5	DS14	down
GO:0080071	MF	GO:0080071	indol-3-yl-methyl-desulfoglucosinolate sulfotransferase activity	5/1085	13/22184	0.000256686	0.004564	0.00384864	LOC110916674/LOC110916656/LOC110916365/LOC118484205/LOC110891404	5	DS14	down
GO:0008017	MF	GO:0008017	microtubule binding	20/1085	175/22184	0.000371507	0.00566482	0.00477692	LOC110911690/MSTRG.7741/LOC110911691/LOC110903939/LOC110909353/LOC110923410/LOC110890803/LOC110915523/LOC110898431/MSTRG.36700/LOC110937060/LOC110878291/LOC110869295/LOC110912948/MSTRG.23631/LOC110873738/LOC110930971/LOC110904016/LOC110899343/LOC110909876	20	DS14	down
GO:0034002	MF	GO:0034002	(R)-limonene synthase activity	6/1085	21/22184	0.000388534	0.00566482	0.00477692	LOC110929415/LOC110940058/LOC110898278/LOC110924412/LOC110908492/LOC110929184	6	DS14	down
GO:0034768	MF	GO:0034768	(E)-beta-ocimene synthase activity	6/1085	21/22184	0.000388534	0.00566482	0.00477692	LOC110929415/LOC110940058/LOC110898278/LOC110924412/LOC110908492/LOC110929184	6	DS14	down
GO:0050550	MF	GO:0050550	pinene synthase activity	6/1085	21/22184	0.000388534	0.00566482	0.00477692	LOC110929415/LOC110940058/LOC110898278/LOC110924412/LOC110908492/LOC110929184	6	DS14	down
GO:0050551	MF	GO:0050551	myrcene synthase activity	6/1085	21/22184	0.000388534	0.00566482	0.00477692	LOC110929415/LOC110940058/LOC110898278/LOC110924412/LOC110908492/LOC110929184	6	DS14	down
GO:0050552	MF	GO:0050552	(4S)-limonene synthase activity	6/1085	21/22184	0.000388534	0.00566482	0.00477692	LOC110929415/LOC110940058/LOC110898278/LOC110924412/LOC110908492/LOC110929184	6	DS14	down
GO:0052578	MF	GO:0052578	alpha-farnesene synthase activity	6/1085	21/22184	0.000388534	0.00566482	0.00477692	LOC110929415/LOC110940058/LOC110898278/LOC110924412/LOC110908492/LOC110929184	6	DS14	down
GO:0080015	MF	GO:0080015	sabinene synthase activity	6/1085	21/22184	0.000388534	0.00566482	0.00477692	LOC110929415/LOC110940058/LOC110898278/LOC110924412/LOC110908492/LOC110929184	6	DS14	down
GO:0030246	MF	GO:0030246	carbohydrate binding	20/1085	178/22184	0.00046374	0.00650128	0.00548228	LOC110927241/LOC110867599/LOC110895470/LOC110866430/LOC110940035/LOC110868080/LOC110897405/LOC110904608/LOC110888939/LOC110899444/LOC110869269/LOC110878950/LOC110895472/LOC110877902/LOC110891323/MSTRG.26448/MSTRG.39123/LOC110905092/LOC110930383/LOC110889268	20	DS14	down
GO:0000287	MF	GO:0000287	magnesium ion binding	18/1085	154/22184	0.000546048	0.00751074	0.00633351	LOC110884314/LOC110921620/LOC110937849/LOC110923354/LOC110876136/LOC110884117/LOC110885127/MSTRG.31630/LOC110928826/LOC110937883/LOC118485944/LOC110897548/LOC110871907/LOC110916766/MSTRG.10510/LOC110932461/LOC110872406/LOC110919641	18	DS14	down
GO:0046910	MF	GO:0046910	pectinesterase inhibitor activity	13/1085	93/22184	0.000583372	0.00787552	0.00664111	LOC110880309/LOC110900061/LOC110894418/LOC110869237/LOC110935912/MSTRG.22824/LOC110940246/MSTRG.30154/LOC110887014/LOC110931108/LOC110884283/LOC110865760/LOC110873111	13	DS14	down
GO:0004180	MF	GO:0004180	carboxypeptidase activity	10/1085	62/22184	0.000795471	0.0103553	0.00873224	LOC110927019/MSTRG.33541/LOC110866140/MSTRG.1538/LOC110927052/LOC110904561/LOC110893961/LOC110940596/LOC110915722/LOC110889271	10	DS14	down
GO:0030247	MF	GO:0030247	polysaccharide binding	15/1085	121/22184	0.000836351	0.0105833	0.00892448	LOC110927241/LOC110867599/LOC110866430/LOC110940035/LOC110868080/LOC110897405/LOC110904608/LOC110888939/LOC110899444/LOC110878950/LOC110877902/LOC110891323/MSTRG.39123/LOC110930383/LOC110889268	15	DS14	down
GO:0004190	MF	GO:0004190	aspartic-type endopeptidase activity	12/1085	85/22184	0.000856536	0.0105833	0.00892448	LOC110884859/LOC110911985/LOC110877749/LOC110877805/MSTRG.21749/MSTRG.21823/MSTRG.3194/LOC110865956/LOC110941645/MSTRG.41944/LOC110886234/LOC110878522	12	DS14	down
GO:0070001	MF	GO:0070001	aspartic-type peptidase activity	12/1085	85/22184	0.000856536	0.0105833	0.00892448	LOC110884859/LOC110911985/LOC110877749/LOC110877805/MSTRG.21749/MSTRG.21823/MSTRG.3194/LOC110865956/LOC110941645/MSTRG.41944/LOC110886234/LOC110878522	12	DS14	down
GO:0016298	MF	GO:0016298	lipase activity	19/1085	176/22184	0.0010343	0.0123607	0.0104233	LOC118491698/LOC110935547/LOC110898420/MSTRG.6479/LOC110918816/LOC110939675/LOC110864590/LOC110877927/LOC110890006/LOC110935545/LOC110879058/LOC110895522/LOC118491681/LOC110884979/LOC110868100/LOC110899414/LOC110929010/LOC110913017/LOC110908042	19	DS14	down
GO:0015291	MF	GO:0015291	secondary active transmembrane transporter activity	28/1085	305/22184	0.00108691	0.0127787	0.0107758	LOC110943874/MSTRG.23964/LOC110937000/MSTRG.20740/LOC110937668/LOC110864529/LOC110872083/MSTRG.14028/LOC110927248/LOC110868654/LOC110868124/MSTRG.31724/LOC110904288/LOC110871904/LOC110899142/LOC110868656/LOC110908688/LOC110909892/MSTRG.44598/LOC110865110/MSTRG.23501/LOC110871644/LOC110879657/LOC110915749/LOC110890363/MSTRG.28269/LOC110878118/LOC110899917	28	DS14	down
GO:0008514	MF	GO:0008514	organic anion transmembrane transporter activity	34/1085	396/22184	0.00110433	0.0127787	0.0107758	LOC110911124/LOC110912461/LOC110889952/MSTRG.2909/MSTRG.23964/LOC110923133/LOC110920716/MSTRG.23095/MSTRG.14028/LOC110915146/LOC110868654/LOC110904288/LOC110879210/MSTRG.42829/LOC110868656/MSTRG.44618/LOC110916691/LOC110898816/LOC110883758/LOC110898918/LOC110908688/LOC110927256/LOC110879727/LOC110904640/MSTRG.23501/MSTRG.28746/LOC110879657/MSTRG.40695/MSTRG.24183/LOC118479888/LOC110937534/MSTRG.1…	34	DS14	down
GO:0008171	MF	GO:0008171	O-methyltransferase activity	13/1085	100/22184	0.00116714	0.0132945	0.0112107	LOC110885616/LOC110920883/MSTRG.43942/LOC110918576/LOC110911104/MSTRG.43921/MSTRG.25745/LOC110877050/LOC110926259/LOC110895055/LOC110920169/MSTRG.43924/LOC110918613	13	DS14	down
GO:0008146	MF	GO:0008146	sulfotransferase activity	5/1085	18/22184	0.00139273	0.01562	0.0131718	LOC110916674/LOC110916656/LOC110916365/LOC118484205/LOC110891404	5	DS14	down
GO:0015297	MF	GO:0015297	antiporter activity	14/1085	117/22184	0.00173209	0.0191318	0.0161331	MSTRG.23964/LOC110937668/LOC110864529/LOC110872083/LOC110868654/MSTRG.31724/LOC110904288/LOC110899142/LOC110868656/LOC110908688/MSTRG.44598/MSTRG.23501/LOC110879657/MSTRG.28269	14	DS14	down
GO:0008905	MF	GO:0008905	mannose-phosphate guanylyltransferase activity	4/1085	12/22184	0.00205367	0.0223452	0.0188428	LOC110913000/MSTRG.27629/LOC110868868/LOC110886497	4	DS14	down
GO:0009055	MF	GO:0009055	electron transfer activity	7/1085	40/22184	0.00296977	0.0313762	0.0264583	LOC110916997/LOC110889201/LOC110941030/LOC110912106/LOC110942067/MSTRG.40044/LOC110879666	7	DS14	down
GO:0016810	MF	GO:0016810	hydrolase activity, acting on carbon-nitrogen (but not peptide) bonds	15/1085	138/22184	0.00313096	0.0326067	0.0274959	MSTRG.43382/LOC110937872/LOC110912990/LOC110930259/MSTRG.3194/LOC110930702/MSTRG.17887/LOC110872134/LOC110941645/MSTRG.38638/LOC110886234/LOC110872091/LOC110868970/LOC110908421/LOC110895581	15	DS14	down
GO:0008266	MF	GO:0008266	poly(U) RNA binding	7/1085	41/22184	0.00343269	0.0346609	0.0292281	LOC110910278/LOC110912106/LOC110921272/MSTRG.40044/LOC110941559/LOC110889370/MSTRG.45381	7	DS14	down
GO:0015301	MF	GO:0015301	anion:anion antiporter activity	6/1085	31/22184	0.00347084	0.0346609	0.0292281	MSTRG.23964/LOC110868654/LOC110868656/LOC110908688/MSTRG.23501/LOC110879657	6	DS14	down
GO:0140323	MF	GO:0140323	solute:anion antiporter activity	6/1085	31/22184	0.00347084	0.0346609	0.0292281	MSTRG.23964/LOC110868654/LOC110868656/LOC110908688/MSTRG.23501/LOC110879657	6	DS14	down
GO:0008374	MF	GO:0008374	O-acyltransferase activity	18/1085	187/22184	0.00482882	0.0463185	0.0390586	MSTRG.9744/LOC110912926/LOC118491698/LOC110937176/LOC110939890/LOC110864503/LOC118487330/LOC110889840/LOC110912493/MSTRG.43697/LOC110884527/LOC110898840/LOC110917818/LOC110941978/MSTRG.27335/MSTRG.40940/LOC110941982/MSTRG.43607	18	DS14	down
GO:0008519	MF	GO:0008519	ammonium transmembrane transporter activity	7/1085	44/22184	0.00515416	0.0487971	0.0411487	LOC110916097/LOC110894233/LOC118479416/LOC110880175/LOC110886572/LOC110873285/LOC110918218	7	DS14	down
GO:0006364	BP	GO:0006364	rRNA processing	107/1124	340/25414	2.6703e-61	6.18708e-58	5.93368e-58	MSTRG.22265/LOC110889164/LOC110930356/LOC110895276/LOC110912806/LOC110898381/LOC110891034/MSTRG.23611/LOC110920937/LOC110920781/LOC110883506/LOC110943710/LOC110878829/LOC110936679/LOC110916607/LOC110881990/LOC110908879/LOC110904187/LOC110937012/LOC110910897/LOC110872853/LOC110864242/LOC110879746/LOC118487350/LOC118491378/LOC110890732/LOC110889387/MSTRG.11966/LOC110942393/LOC110864893/LOC110937141…	107	DS21	up
GO:0002181	BP	GO:0002181	cytoplasmic translation	58/1124	151/25414	4.20025e-39	1.622e-36	1.55557e-36	LOC110899735/LOC110874680/LOC110937024/LOC110920819/LOC110913051/MSTRG.23611/LOC110912800/LOC110868918/LOC110941187/LOC110916607/LOC110922196/LOC110910897/LOC110920597/LOC110879746/LOC110864937/LOC110926438/LOC110889794/LOC110917938/LOC110898916/LOC110897589/LOC110865659/LOC110936781/LOC110865884/LOC110929662/LOC110904821/LOC110930743/LOC110864922/MSTRG.14204/LOC110895454/LOC110911596/LOC11088028…	58	DS21	up
GO:0071826	BP	GO:0071826	ribonucleoprotein complex subunit organization	65/1124	312/25414	5.60746e-26	1.62406e-23	1.55755e-23	LOC110895276/LOC110922011/LOC110874680/LOC110912814/LOC110879625/LOC110922110/LOC110889062/LOC110937160/LOC110920597/LOC110885157/LOC110865046/LOC110883846/LOC110869666/LOC110864242/LOC110889794/LOC110917938/LOC110890732/LOC110889387/LOC110879645/LOC110935448/LOC110912374/LOC110898962/LOC110942113/LOC110895257/LOC110912942/LOC110921201/LOC110879642/LOC110894164/LOC110871625/LOC110898522/LOC110942…	65	DS21	up
GO:0070925	BP	GO:0070925	organelle assembly	63/1124	401/25414	1.60532e-18	3.09961e-16	2.97266e-16	LOC110895276/LOC110922011/LOC110874680/LOC110912814/LOC110879625/LOC110889062/LOC110937160/LOC110920597/LOC110885157/LOC110883846/LOC110869666/LOC110864242/LOC110889794/LOC110917938/LOC110890732/LOC110889387/LOC110879645/LOC110935448/LOC110912374/LOC110898962/LOC110942113/LOC110895257/LOC110912942/LOC110921201/LOC110879642/LOC110894164/LOC110871625/LOC110942292/MSTRG.41106/LOC110930999/LOC1108769…	63	DS21	up
GO:0000478	BP	GO:0000478	endonucleolytic cleavage involved in rRNA processing	15/1124	33/25414	2.16744e-12	2.95409e-10	2.8331e-10	LOC110889164/LOC110920781/LOC110881990/LOC118491378/LOC110864893/LOC110935448/LOC110912742/LOC110865687/LOC110894164/MSTRG.15403/LOC110867716/LOC110886437/LOC110888080/LOC110890464/MSTRG.46588	15	DS21	up
GO:0043628	BP	GO:0043628	ncRNA 3'-end processing	18/1124	51/25414	2.56039e-12	3.2958e-10	3.16081e-10	LOC110912806/LOC110883506/LOC118491378/MSTRG.30281/LOC110935448/LOC110912742/LOC110904037/LOC110910268/LOC110894164/LOC110916232/MSTRG.33402/MSTRG.41138/LOC110886437/LOC110888080/LOC110890464/LOC110898428/LOC110898016/MSTRG.46588	18	DS21	up
GO:0010501	BP	GO:0010501	RNA secondary structure unwinding	32/1124	170/25414	3.35074e-12	3.88184e-10	3.72285e-10	LOC110885981/LOC110926154/LOC110903892/MSTRG.38998/MSTRG.10211/LOC110915456/LOC110891513/LOC110915214/LOC110877034/MSTRG.21910/MSTRG.26044/LOC110920462/LOC110940729/LOC110908454/LOC110885214/LOC110900052/LOC110915979/LOC110912107/LOC110889300/LOC110890209/LOC110930785/LOC110904619/LOC110881417/LOC110865833/LOC110911092/MSTRG.4096/LOC110867505/LOC110885973/LOC110917875/LOC110895027/LOC110864383/MS…	32	DS21	up
GO:0090502	BP	GO:0090502	RNA phosphodiester bond hydrolysis, endonucleolytic	25/1124	128/25414	3.40517e-10	3.28741e-08	3.15277e-08	LOC110889164/LOC110920781/MSTRG.42292/LOC110881990/LOC118491378/LOC110864893/LOC110935448/LOC110912742/LOC110865687/LOC110924060/MSTRG.935/LOC110894164/MSTRG.15403/LOC110867716/LOC110886437/MSTRG.1781/LOC110888080/LOC110890464/LOC110909042/LOC110908090/LOC110895201/LOC110875775/LOC110926420/MSTRG.46588/MSTRG.1784	25	DS21	up
GO:0016074	BP	GO:0016074	sno(s)RNA metabolic process	14/1124	44/25414	3.35148e-09	2.87607e-07	2.75828e-07	LOC110912806/LOC110883506/MSTRG.30281/LOC110904037/LOC110910268/MSTRG.18783/LOC110916232/MSTRG.41138/LOC110872308/LOC110898016/LOC110940485/LOC110926420/LOC110909001/LOC110869094	14	DS21	up
GO:0001522	BP	GO:0001522	pseudouridine synthesis	13/1124	38/25414	4.46236e-09	3.69261e-07	3.54137e-07	LOC110936679/MSTRG.19791/LOC110929236/LOC110904037/MSTRG.18783/LOC110916232/LOC110872308/LOC110883989/LOC110940485/LOC110916654/MSTRG.24412/LOC110909001/LOC110869094	13	DS21	up
GO:0031118	BP	GO:0031118	rRNA pseudouridine synthesis	11/1124	27/25414	8.18833e-09	6.54219e-07	6.27425e-07	LOC110936679/LOC110904037/MSTRG.18783/LOC110916232/LOC110872308/LOC110883989/LOC110940485/LOC110916654/MSTRG.24412/LOC110909001/LOC110869094	11	DS21	up
GO:0040031	BP	GO:0040031	snRNA modification	7/1124	11/25414	9.17303e-08	7.08463e-06	6.79448e-06	LOC110936679/LOC110904037/LOC110916232/LOC110883989/LOC110877143/LOC110916654/MSTRG.24412	7	DS21	up
GO:0016073	BP	GO:0016073	snRNA metabolic process	11/1124	36/25414	2.61453e-07	1.89308e-05	1.81555e-05	LOC110883506/LOC110936679/LOC110904037/LOC110910268/LOC110916232/MSTRG.33402/LOC110898428/LOC110883989/LOC110877143/LOC110916654/MSTRG.24412	11	DS21	up
GO:0036265	BP	GO:0036265	RNA (guanine-N7)-methylation	6/1124	11/25414	2.81776e-06	0.000176453	0.000169226	LOC110868178/LOC110865558/MSTRG.14921/MSTRG.36436/LOC110868280/LOC110938098	6	DS21	up
GO:0071428	BP	GO:0071428	rRNA-containing ribonucleoprotein complex export from nucleus	11/1124	48/25414	6.03848e-06	0.000358747	0.000344055	LOC110935448/LOC110865687/LOC110894164/MSTRG.15403/LOC110867716/LOC110886437/LOC110888080/LOC110886190/LOC110881725/LOC110910494/MSTRG.46588	11	DS21	up
GO:0031123	BP	GO:0031123	RNA 3'-end processing	21/1124	158/25414	6.81674e-06	0.00039486	0.000378688	MSTRG.19859/LOC110912806/LOC110883506/LOC118491378/MSTRG.30281/LOC110935448/LOC110912742/LOC110904037/MSTRG.24035/LOC110910268/LOC110894164/LOC110916232/MSTRG.33402/MSTRG.41138/LOC110886437/LOC110888080/LOC110890464/LOC110898428/LOC110898016/LOC110867616/MSTRG.46588	21	DS21	up
GO:0006626	BP	GO:0006626	protein targeting to mitochondrion	13/1124	83/25414	6.87526e-05	0.00353999	0.00339501	LOC110922338/LOC110915822/LOC110898983/LOC110921264/LOC110910475/LOC110927090/LOC110873421/LOC110929026/LOC110891069/LOC110883965/LOC110915098/LOC110922761/LOC110873903	13	DS21	up
GO:0000454	BP	GO:0000454	snoRNA guided rRNA pseudouridine synthesis	5/1124	12/25414	0.000102376	0.00504691	0.00484021	MSTRG.18783/LOC110872308/LOC110940485/LOC110909001/LOC110869094	5	DS21	up
GO:0010586	BP	GO:0010586	miRNA metabolic process	6/1124	20/25414	0.000167684	0.00809423	0.00776272	LOC110899192/LOC110891143/MSTRG.30281/LOC110910942/LOC110895685/LOC110873267	6	DS21	up
GO:0006839	BP	GO:0006839	mitochondrial transport	23/1124	229/25414	0.000224347	0.0106084	0.0101739	MSTRG.22186/MSTRG.24196/LOC110922338/LOC110915822/LOC110898983/LOC110921264/LOC110865385/LOC110910475/LOC110937912/LOC110868574/LOC110927090/LOC110873421/LOC110885513/LOC110929026/LOC110891069/LOC110878218/LOC110909003/LOC110883965/LOC110915098/LOC110941531/LOC110922761/LOC110873903/LOC110880107	23	DS21	up
GO:0006413	BP	GO:0006413	translational initiation	15/1124	119/25414	0.000246373	0.0114169	0.0109493	LOC110868940/LOC110877034/LOC110890420/LOC110884105/LOC110880283/LOC110920871/LOC110918346/LOC110910295/LOC110904924/LOC110878606/LOC110943703/LOC110884686/MSTRG.34610/LOC110937759/LOC110930710	15	DS21	up
GO:0010587	BP	GO:0010587	miRNA catabolic process	5/1124	15/25414	0.000347331	0.0157797	0.0151334	LOC110891143/MSTRG.30281/LOC110910942/LOC110895685/LOC110873267	5	DS21	up
GO:0031054	BP	GO:0031054	pre-miRNA processing	4/1124	10/25414	0.000645045	0.0276772	0.0265437	MSTRG.1781/LOC110909042/LOC110875775/MSTRG.1784	4	DS21	up
GO:0006360	BP	GO:0006360	transcription by RNA polymerase I	8/1124	45/25414	0.000715777	0.0301538	0.0289188	LOC110930356/LOC110886465/LOC110940389/LOC110885581/LOC110884713/LOC110937441/LOC110915688/LOC110929290	8	DS21	up
GO:0016444	BP	GO:0016444	somatic cell DNA recombination	6/1124	26/25414	0.000793394	0.0328267	0.0314822	LOC110894203/LOC110889557/LOC110941967/LOC110873705/LOC110879694/LOC110916085	6	DS21	up
GO:0010371	BP	GO:0010371	regulation of gibberellin biosynthetic process	5/1124	18/25414	0.000887058	0.0354364	0.0339851	MSTRG.18540/LOC110872059/MSTRG.39409/LOC110911305/LOC110917941	5	DS21	up
GO:0034661	BP	GO:0034661	ncRNA catabolic process	9/1124	58/25414	0.000947296	0.0372014	0.0356778	LOC110883506/LOC110891143/MSTRG.30281/LOC110910942/LOC110910268/MSTRG.33402/LOC110895685/LOC110898428/LOC110873267	9	DS21	up
GO:0009693	BP	GO:0009693	ethylene biosynthetic process	8/1124	48/25414	0.00111471	0.0397351	0.0381077	LOC110922519/MSTRG.25950/LOC110922546/MSTRG.38811/LOC110922539/LOC110910826/LOC110885987/LOC110936878	8	DS21	up
GO:0009852	BP	GO:0009852	auxin catabolic process	4/1124	12/25414	0.00141615	0.049267	0.0472492	MSTRG.36703/LOC110909192/LOC110886755/LOC110890147	4	DS21	up
GO:0034969	BP	GO:0034969	histone arginine methylation	6/1124	29/25414	0.00146169	0.049267	0.0472492	LOC110898230/LOC110886248/LOC110930143/LOC110928478/MSTRG.26214/MSTRG.34087	6	DS21	up
GO:0010833	BP	GO:0010833	telomere maintenance via telomere lengthening	8/1124	50/25414	0.00146717	0.049267	0.0472492	LOC110910501/LOC110922987/MSTRG.30281/LOC110895573/LOC110883989/LOC110940485/MSTRG.24412/LOC110909001	8	DS21	up
GO:0043248	BP	GO:0043248	proteasome assembly	5/1124	20/25414	0.0014912	0.0493586	0.0473371	MSTRG.26184/LOC110872030/MSTRG.18940/LOC110873082/MSTRG.19689	5	DS21	up
GO:0022626	CC	GO:0022626	cytosolic ribosome	190/1157	473/25482	1.53475e-130	5.37162e-128	4.92735e-128	LOC110899797/LOC110899735/LOC110915274/LOC110874680/LOC110937024/LOC110920819/LOC110913051/LOC110912814/LOC110891034/LOC110885805/MSTRG.23611/LOC110912800/LOC110868918/LOC110895947/LOC110936300/LOC110943710/LOC110878829/LOC110894758/LOC110864948/LOC110896046/LOC110879625/LOC110895119/LOC110868161/LOC110936064/LOC110941187/LOC110935514/LOC110930734/LOC110916607/LOC110915921/LOC110879901/LOC1109221…	190	DS21	up
GO:0044391	CC	GO:0044391	ribosomal subunit	178/1157	414/25482	2.54629e-128	4.45601e-126	4.08747e-126	LOC110899797/LOC110899735/LOC110915274/LOC110874680/LOC110937024/LOC110920819/LOC110913051/LOC110912814/LOC110891034/LOC110885805/MSTRG.23611/LOC110912800/LOC110868918/LOC110895947/LOC110936300/LOC110943710/LOC110878829/LOC110864948/LOC110896046/LOC110879625/LOC110895119/LOC110868161/LOC110936064/LOC110941187/LOC110935514/LOC110930734/LOC110916607/LOC110915921/LOC110879901/LOC110922110/LOC1108890…	178	DS21	up
GO:0022625	CC	GO:0022625	cytosolic large ribosomal subunit	107/1157	237/25482	2.60166e-79	3.03527e-77	2.78424e-77	LOC110899797/LOC110915274/LOC110874680/LOC110937024/LOC110913051/LOC110891034/LOC110885805/LOC110912800/LOC110868918/LOC110895947/LOC110936300/LOC110878829/LOC110864948/LOC110879625/LOC110895119/LOC110868161/LOC110941187/LOC110935514/LOC110930734/LOC110879901/LOC110922110/LOC110889062/LOC110922196/LOC110937160/LOC110920597/LOC110885157/LOC110877062/LOC110865046/LOC110864934/LOC110883846/LOC110869…	107	DS21	up
GO:0042788	CC	GO:0042788	polysomal ribosome	97/1157	193/25482	1.29795e-77	1.1357e-75	1.04177e-75	LOC110899735/LOC110937024/LOC110920819/LOC110912814/LOC110891034/LOC110885805/MSTRG.23611/LOC110895947/LOC110943710/LOC110878829/LOC110864948/LOC110879625/LOC110895119/LOC110868161/LOC110941187/LOC110935514/LOC110916607/LOC110879901/LOC110889062/LOC110922196/LOC110910897/LOC110885294/LOC110883846/LOC110869666/LOC110864242/LOC110879746/LOC110864937/LOC110926438/LOC110873778/LOC110942393/LOC1109103…	97	DS21	up
GO:0005844	CC	GO:0005844	polysome	100/1157	239/25482	4.0636e-70	2.37043e-68	2.17438e-68	LOC110899735/LOC110937024/LOC110920819/LOC110912814/LOC110891034/LOC110885805/MSTRG.23611/LOC110895947/LOC110943710/LOC110878829/LOC110864948/LOC110879625/LOC110895119/LOC110868161/LOC110941187/LOC110935514/LOC110916607/LOC110879901/LOC110889062/LOC110922196/LOC110910897/LOC118479264/LOC110885294/LOC110883846/LOC110869666/LOC110864242/LOC110879746/LOC110864937/LOC110926438/LOC110873778/LOC1108781…	100	DS21	up
GO:0030686	CC	GO:0030686	90S preribosome	26/1157	49/25482	1.97961e-22	6.92864e-21	6.3556e-21	LOC110898381/MSTRG.23611/LOC110920937/LOC110916607/LOC110937012/LOC110910897/LOC110879746/LOC118487350/LOC110937141/LOC110938076/LOC110935448/LOC110905144/LOC110867719/LOC110895454/LOC110894164/LOC110912484/LOC110886437/LOC110910762/LOC110888080/LOC110940389/LOC110918623/LOC110935670/LOC110935633/MSTRG.8053/MSTRG.46588/LOC110927152	26	DS21	up
GO:0005732	CC	GO:0005732	sno(s)RNA-containing ribonucleoprotein complex	21/1157	44/25482	3.91455e-17	1.14174e-15	1.04731e-15	LOC110912806/LOC110936679/LOC110904187/LOC110938076/LOC110904037/LOC110920785/MSTRG.935/MSTRG.17506/MSTRG.18783/LOC110868558/LOC110916232/MSTRG.41138/LOC110908090/LOC110872308/LOC110883989/LOC110898016/LOC110940485/LOC110916654/MSTRG.24412/LOC110909001/LOC110869094	21	DS21	up
GO:0031429	CC	GO:0031429	box H/ACA snoRNP complex	9/1157	17/25482	1.39026e-08	3.24394e-07	2.97564e-07	LOC110936679/LOC110904037/MSTRG.18783/LOC110916232/LOC110872308/LOC110883989/LOC110916654/MSTRG.24412/LOC110869094	9	DS21	up
GO:0034388	CC	GO:0034388	Pwp2p-containing subcomplex of 90S preribosome	7/1157	16/25482	3.11507e-06	6.41339e-05	5.88296e-05	LOC110898381/LOC118487350/LOC110937141/LOC110910762/LOC110935670/LOC110935633/MSTRG.8053	7	DS21	up
GO:0005736	CC	GO:0005736	RNA polymerase I complex	8/1157	37/25482	0.000209844	0.0040803	0.00374283	MSTRG.846/LOC110890067/LOC110886465/LOC110885581/LOC110884713/LOC110937441/LOC110915688/LOC110940340	8	DS21	up
GO:0044297	CC	GO:0044297	cell body	7/1157	37/25482	0.00121588	0.0212779	0.0195181	MSTRG.47088/LOC110899192/LOC110910501/LOC110879429/LOC110895573/MSTRG.14296/LOC110865019	7	DS21	up
GO:0005852	CC	GO:0005852	eukaryotic translation initiation factor 3 complex	6/1157	30/25482	0.00201046	0.0327162	0.0300104	LOC110868940/LOC110920871/LOC110887012/LOC110918346/LOC110904924/LOC110937759	6	DS21	up
GO:0080008	CC	GO:0080008	Cul4-RING E3 ubiquitin ligase complex	14/1157	128/25482	0.00205645	0.0327162	0.0300104	LOC110922011/LOC110920937/LOC118487350/LOC110941402/LOC110920785/LOC110928983/LOC110890107/LOC110921273/LOC110879360/LOC110918211/LOC110893679/LOC110935670/LOC110935633/MSTRG.8053	14	DS21	up
GO:0000176	CC	GO:0000176	nuclear exosome (RNase complex)	4/1157	14/25482	0.00293551	0.0428095	0.0392689	LOC110883506/LOC110910268/MSTRG.33402/LOC110898428	4	DS21	up
GO:0015030	CC	GO:0015030	Cajal body	6/1157	33/25482	0.00334002	0.0467602	0.0428928	LOC110912806/MSTRG.41138/LOC110883989/LOC110898016/LOC110865136/MSTRG.24412	6	DS21	up
GO:0003735	MF	GO:0003735	structural constituent of ribosome	181/1013	456/22184	1.85719e-123	1.18303e-120	1.14364e-120	LOC110899797/LOC110899735/LOC110874680/LOC110937024/LOC110920819/LOC110913051/LOC110912814/LOC110891034/LOC110885805/MSTRG.23611/LOC110912800/LOC110868918/LOC110895947/LOC110936300/LOC110943710/LOC110878829/LOC110864948/LOC110896046/LOC110879625/LOC110895119/LOC110868161/LOC110936064/LOC110941187/LOC110935514/LOC110930734/LOC110916607/LOC110915921/LOC110879901/LOC110922110/LOC110889062/LOC1109221…	181	DS21	up
GO:0030515	MF	GO:0030515	snoRNA binding	23/1013	48/22184	1.20696e-18	3.84417e-16	3.71617e-16	LOC110912806/LOC110898381/LOC110936679/LOC110904187/LOC110937141/LOC110938076/LOC110920785/MSTRG.17506/MSTRG.18783/LOC110868558/LOC110912484/MSTRG.41138/LOC110910762/LOC110940389/LOC110872308/LOC110883989/LOC110898016/LOC110935670/LOC110935633/LOC110916654/MSTRG.24412/MSTRG.8053/LOC110869094	23	DS21	up
GO:0008186	MF	GO:0008186	RNA-dependent ATPase activity	30/1013	225/22184	1.43963e-07	2.79108e-05	2.69814e-05	MSTRG.47088/LOC110926154/LOC110903892/MSTRG.38998/MSTRG.10211/LOC110891513/LOC110915214/LOC110877034/MSTRG.21910/LOC110920462/LOC110940729/LOC110908454/LOC110921441/LOC110885214/LOC110900052/LOC110915979/LOC110889300/LOC110890209/LOC110930785/LOC110904619/LOC110881417/LOC110865833/LOC110911092/MSTRG.4096/LOC110867505/LOC110885973/LOC110917875/LOC110895027/LOC110864383/MSTRG.26975	30	DS21	up
GO:0003724	MF	GO:0003724	RNA helicase activity	30/1013	227/22184	1.75264e-07	2.79108e-05	2.69814e-05	MSTRG.47088/LOC110926154/LOC110903892/MSTRG.38998/MSTRG.10211/LOC110891513/LOC110915214/LOC110877034/MSTRG.21910/LOC110920462/LOC110940729/LOC110908454/LOC110921441/LOC110885214/LOC110900052/LOC110915979/LOC110889300/LOC110890209/LOC110930785/LOC110904619/LOC110881417/LOC110865833/LOC110911092/MSTRG.4096/LOC110867505/LOC110885973/LOC110917875/LOC110895027/LOC110864383/MSTRG.26975	30	DS21	up
GO:0034513	MF	GO:0034513	box H/ACA snoRNA binding	7/1013	14/22184	1.04962e-06	0.000133722	0.000129269	LOC110936679/MSTRG.18783/LOC110872308/LOC110883989/LOC110916654/MSTRG.24412/LOC110869094	7	DS21	up
GO:0008173	MF	GO:0008173	RNA methyltransferase activity	13/1013	64/22184	5.22543e-06	0.000554767	0.000536294	LOC110912806/LOC110890732/LOC110868178/LOC110899425/LOC110878322/LOC110865558/MSTRG.41138/MSTRG.14921/LOC110895421/LOC110898016/MSTRG.36436/LOC110877143/LOC110899447	13	DS21	up
GO:0004386	MF	GO:0004386	helicase activity	30/1013	280/22184	1.39293e-05	0.00126757	0.00122536	MSTRG.47088/LOC110926154/LOC110903892/MSTRG.38998/MSTRG.10211/LOC110891513/LOC110915214/LOC110877034/MSTRG.21910/LOC110920462/LOC110940729/LOC110908454/LOC110921441/LOC110885214/LOC110900052/LOC110915979/LOC110889300/LOC110890209/LOC110930785/LOC110904619/LOC110881417/LOC110865833/LOC110911092/MSTRG.4096/LOC110867505/LOC110885973/LOC110917875/LOC110895027/LOC110864383/MSTRG.26975	30	DS21	up
GO:0140102	MF	GO:0140102	catalytic activity, acting on a rRNA	8/1013	32/22184	7.26137e-05	0.00513944	0.00496831	LOC110912806/LOC110890732/LOC110899425/LOC110865558/MSTRG.41138/MSTRG.14921/LOC110895421/LOC110898016	8	DS21	up
GO:0019843	MF	GO:0019843	rRNA binding	15/1013	106/22184	9.34224e-05	0.00595101	0.00575285	LOC110879625/LOC110915921/LOC110864242/LOC110922961/LOC110899425/LOC110895257/LOC110921201/LOC110871625/MSTRG.1248/LOC110924553/LOC110884024/MSTRG.6416/LOC110886190/MSTRG.42260/LOC110877591	15	DS21	up
GO:0008097	MF	GO:0008097	5S rRNA binding	5/1013	16/22184	0.000563161	0.0326122	0.0315263	LOC110879625/MSTRG.1248/LOC110884024/MSTRG.6416/MSTRG.42260	5	DS21	up
GO:0015979	BP	GO:0015979	photosynthesis	63/1237	343/25414	5.36077e-20	9.34003e-17	8.68119e-17	LOC110885465/LOC110927352/LOC110916624/LOC110926234/LOC110922544/MSTRG.34311/MSTRG.36533/LOC118481947/MSTRG.45690/LOC118484083/MSTRG.17863/LOC110942242/LOC118484090/LOC110900371/LOC110909998/MSTRG.23180/LOC118484252/LOC110881088/LOC110883860/LOC110873087/LOC118481165/LOC110895486/LOC110894520/LOC110921184/MSTRG.10913/LOC110939630/LOC110873782/MSTRG.30904/LOC110878643/LOC110917722/LOC110872782/LOC…	63	DS21	down
GO:0042214	BP	GO:0042214	terpene metabolic process	36/1237	115/25414	7.19017e-20	9.34003e-17	8.68119e-17	LOC110929415/LOC110864635/LOC110924412/MSTRG.12681/LOC110898267/LOC110864605/LOC110873504/LOC110921325/LOC110879533/LOC110940074/MSTRG.605/LOC110899627/LOC110919641/LOC110873528/LOC110898271/LOC110908492/MSTRG.33243/LOC110884314/MSTRG.43093/LOC110929684/LOC110921961/LOC110929184/LOC110893972/MSTRG.44691/LOC110916766/LOC110915780/LOC110898279/LOC110940690/LOC110898278/LOC110921799/MSTRG.599/LOC110…	36	DS21	down
GO:0120252	BP	GO:0120252	hydrocarbon metabolic process	40/1237	171/25414	6.32158e-17	2.73724e-14	2.54416e-14	LOC110929415/LOC110864635/LOC110924412/MSTRG.12681/LOC110898267/LOC110864605/LOC110873504/LOC110921325/LOC110879533/LOC110940074/MSTRG.605/LOC110899627/LOC110919641/LOC110873528/LOC110898271/LOC110908492/MSTRG.33243/MSTRG.14986/LOC110884314/MSTRG.43093/MSTRG.41528/LOC110929684/LOC110921961/LOC110929184/LOC110893972/MSTRG.44691/LOC110916766/LOC110915780/LOC110898279/LOC110884236/LOC110940690/LOC11…	40	DS21	down
GO:0006073	BP	GO:0006073	cellular glucan metabolic process	49/1237	299/25414	7.63103e-14	2.47818e-11	2.30337e-11	LOC110938152/LOC110915603/MSTRG.6133/LOC110873853/LOC110884281/MSTRG.12750/LOC110878950/LOC110883948/LOC110937161/LOC110877859/LOC118486781/MSTRG.39855/MSTRG.17863/LOC110942242/LOC110877724/LOC110895069/LOC110879204/LOC110877738/LOC110872411/LOC110888939/LOC110883860/LOC110930267/MSTRG.18674/LOC110904608/LOC110913000/MSTRG.41951/LOC110872410/MSTRG.7298/LOC110865838/LOC110872220/LOC110938154/LOC11…	49	DS21	down
GO:0043692	BP	GO:0043692	monoterpene metabolic process	16/1237	33/25414	4.80846e-13	1.13567e-10	1.05556e-10	LOC110929415/LOC110924412/LOC110898267/LOC110940074/LOC110919641/LOC110898271/LOC110908492/MSTRG.33243/LOC110884314/MSTRG.43093/LOC110929684/LOC110929184/LOC110916766/LOC110915780/LOC110898279/LOC110898278	16	DS21	down
GO:0019684	BP	GO:0019684	photosynthesis, light reaction	39/1237	222/25414	2.91498e-12	5.40938e-10	5.0278e-10	LOC110885465/LOC110927352/LOC110916624/LOC110926234/LOC118481947/LOC118484083/LOC118484090/LOC110909998/LOC118484252/LOC110881088/LOC118481165/LOC110894520/LOC110921184/MSTRG.10913/LOC110939630/LOC110873782/MSTRG.30904/LOC110878643/LOC110899417/LOC110865283/LOC110920947/LOC110930294/LOC110912106/LOC110871840/LOC118490656/LOC110942165/LOC110937491/LOC110915457/LOC110912194/LOC110903701/LOC11091699…	39	DS21	down
GO:0080027	BP	GO:0080027	response to herbivore	14/1237	30/25414	2.72399e-11	4.71796e-09	4.38515e-09	LOC110929415/LOC110924412/LOC110898267/LOC110940074/LOC110929570/LOC110927144/LOC110898271/LOC110908492/MSTRG.33243/MSTRG.29072/LOC110929184/LOC110893972/LOC110898279/LOC110898278	14	DS21	down
GO:0016098	BP	GO:0016098	monoterpenoid metabolic process	10/1237	21/25414	1.55312e-08	2.0175e-06	1.87518e-06	LOC110929415/LOC110924412/LOC110898267/LOC110940074/LOC110898271/LOC110908492/MSTRG.33243/LOC110929184/LOC110898279/LOC110898278	10	DS21	down
GO:0016099	BP	GO:0016099	monoterpenoid biosynthetic process	10/1237	21/25414	1.55312e-08	2.0175e-06	1.87518e-06	LOC110929415/LOC110924412/LOC110898267/LOC110940074/LOC110898271/LOC110908492/MSTRG.33243/LOC110929184/LOC110898279/LOC110898278	10	DS21	down
GO:0022900	BP	GO:0022900	electron transport chain	28/1237	196/25414	3.24417e-07	3.24168e-05	3.01301e-05	LOC110927352/LOC110926234/LOC118484083/LOC118484090/LOC118484252/LOC110881088/LOC118481165/LOC110921184/MSTRG.10913/LOC110939630/LOC110873782/LOC110898829/LOC110899417/LOC110920947/LOC110941030/LOC110930294/LOC110912106/LOC110871840/LOC110942165/LOC110937491/LOC110915457/LOC110916997/LOC110873719/LOC110894424/LOC110889201/LOC110886589/LOC110898164/LOC110879021	28	DS21	down
GO:0005996	BP	GO:0005996	monosaccharide metabolic process	30/1237	224/25414	5.17081e-07	4.97547e-05	4.6245e-05	MSTRG.19049/LOC110884281/LOC110883948/LOC110910786/LOC110891211/MSTRG.17863/LOC110942242/LOC118481235/LOC110872411/LOC110912313/LOC110883860/LOC110913000/MSTRG.8339/LOC110872410/LOC110866430/LOC110917722/LOC110923331/LOC110908559/LOC110937926/LOC110926316/MSTRG.27629/LOC110879367/LOC110872537/MSTRG.39123/LOC110865321/LOC110899468/LOC118481204/MSTRG.47135/LOC110927277/LOC110897405	30	DS21	down
GO:0005983	BP	GO:0005983	starch catabolic process	12/1237	45/25414	1.08239e-06	0.000100431	9.33462e-05	LOC110877859/LOC118486781/LOC110942242/LOC110877724/LOC110895069/LOC110877738/LOC110883860/MSTRG.18674/LOC110904608/LOC110872220/LOC110896062/MSTRG.32173	12	DS21	down
GO:0006714	BP	GO:0006714	sesquiterpenoid metabolic process	20/1237	119/25414	1.18156e-06	0.000105852	9.83848e-05	LOC110929415/LOC110924412/MSTRG.32508/LOC110898267/LOC110940074/LOC110886035/MSTRG.7685/MSTRG.7686/LOC110898271/MSTRG.24127/LOC110908492/MSTRG.33243/LOC110929184/LOC110893972/LOC110898389/LOC110898279/LOC110930912/LOC110898278/MSTRG.7688/LOC110930929	20	DS21	down
GO:2000122	BP	GO:2000122	negative regulation of stomatal complex development	7/1237	14/25414	1.61542e-06	0.000139895	0.000130027	LOC110922544/MSTRG.45690/MSTRG.23180/LOC110896035/MSTRG.47339/LOC110912480/LOC110920631	7	DS21	down
GO:0097502	BP	GO:0097502	mannosylation	11/1237	44/25414	6.04491e-06	0.000490771	0.000456152	MSTRG.37360/LOC110904222/MSTRG.37359/LOC110904221/LOC110904223/LOC110889730/LOC110904237/MSTRG.37363/MSTRG.35731/LOC110908356/LOC110904219	11	DS21	down
GO:0009625	BP	GO:0009625	response to insect	14/1237	75/25414	1.34775e-05	0.00102984	0.000957196	LOC110929415/LOC110924412/LOC110898267/LOC110940074/MSTRG.37935/LOC110898271/LOC110880195/LOC110908492/MSTRG.33243/LOC110872715/LOC110929184/LOC110898279/LOC110898278/LOC110889417	14	DS21	down
GO:0009694	BP	GO:0009694	jasmonic acid metabolic process	13/1237	66/25414	1.4863e-05	0.00110326	0.00102544	MSTRG.19734/LOC110927144/LOC110893694/LOC110871177/LOC110902710/MSTRG.3448/MSTRG.29072/LOC110873148/LOC110900893/LOC110885292/LOC110889417/MSTRG.3447/MSTRG.29696	13	DS21	down
GO:0009867	BP	GO:0009867	jasmonic acid mediated signaling pathway	32/1237	295/25414	2.0642e-05	0.00148967	0.00138459	MSTRG.33809/LOC110880065/LOC110898902/LOC110908258/MSTRG.36617/LOC110885674/MSTRG.37935/LOC110929444/LOC110929849/LOC110936765/LOC110926056/LOC110894173/LOC110912990/LOC110872733/LOC110891343/LOC110872715/LOC110866007/MSTRG.17182/MSTRG.15898/MSTRG.31396/MSTRG.16749/MSTRG.24149/LOC110893704/LOC110868970/LOC110871923/LOC110916593/LOC110894172/MSTRG.43308/LOC110937644/LOC110889417/MSTRG.29686/LOC110…	32	DS21	down
GO:0016052	BP	GO:0016052	carbohydrate catabolic process	28/1237	252/25414	4.32117e-05	0.00287856	0.00267551	MSTRG.31630/LOC110877859/LOC118486781/LOC110942242/LOC110877724/LOC110895069/LOC110877738/LOC110888939/LOC110912313/LOC110883860/LOC110941996/MSTRG.18674/LOC110904608/LOC110917722/LOC110884954/LOC110872220/LOC110923331/LOC110926316/LOC110899036/LOC118488063/LOC110938281/LOC110896062/LOC110899468/MSTRG.33955/MSTRG.47135/MSTRG.32173/MSTRG.11249/LOC110889114	28	DS21	down
GO:0019318	BP	GO:0019318	hexose metabolic process	18/1237	133/25414	8.1659e-05	0.00493372	0.0045857	LOC110884281/LOC110883948/LOC110910786/MSTRG.17863/LOC110942242/LOC110872411/LOC110912313/LOC110883860/LOC110872410/LOC110923331/LOC110937926/LOC110926316/MSTRG.27629/LOC110879367/LOC110865321/LOC110899468/LOC118481204/MSTRG.47135	18	DS21	down
GO:0009658	BP	GO:0009658	chloroplast organization	35/1237	360/25414	8.52808e-05	0.00503545	0.00468025	MSTRG.2719/LOC110867951/LOC110879041/LOC110900371/LOC110873087/MSTRG.44350/LOC110938095/LOC110910278/MSTRG.6108/LOC110939960/LOC110898726/MSTRG.8339/MSTRG.38543/LOC110889309/LOC110866430/LOC110899696/LOC110923331/LOC110920947/LOC110889431/MSTRG.20461/LOC110908183/LOC110941208/LOC110903757/LOC110915301/MSTRG.39123/LOC110869240/MSTRG.10267/LOC110905157/MSTRG.39918/LOC110937668/LOC110920976/MSTRG.36…	35	DS21	down
GO:0009698	BP	GO:0009698	phenylpropanoid metabolic process	28/1237	264/25414	9.78913e-05	0.00565159	0.00525293	LOC110941977/LOC110889481/MSTRG.12871/LOC110941975/LOC110894001/LOC110877324/LOC110911104/MSTRG.12879/LOC110879281/MSTRG.12872/LOC110918282/LOC110930404/MSTRG.41528/LOC110885616/LOC110865554/LOC110915463/LOC110943793/LOC110904470/LOC110930403/LOC110878233/LOC110872993/LOC110916572/LOC110868345/LOC110894700/LOC110927168/LOC110877696/LOC110886875/LOC110911946	28	DS21	down
GO:0051502	BP	GO:0051502	diterpene phytoalexin biosynthetic process	9/1237	40/25414	0.000103718	0.00573319	0.00532877	MSTRG.12681/LOC110879533/LOC110934093/LOC110899627/LOC110937722/LOC110917197/LOC110864329/LOC110937721/LOC110879531	9	DS21	down
GO:2000038	BP	GO:2000038	regulation of stomatal complex development	7/1237	24/25414	0.000106049	0.00573993	0.00533503	LOC110922544/MSTRG.45690/MSTRG.23180/LOC110896035/MSTRG.47339/LOC110912480/LOC110920631	7	DS21	down
GO:0009657	BP	GO:0009657	plastid organization	43/1237	483/25414	0.000109617	0.00581195	0.00540197	MSTRG.2719/LOC110916624/LOC110877859/LOC110867951/LOC110879041/LOC110900371/LOC110873087/MSTRG.44350/LOC110871177/LOC110938095/LOC110910278/MSTRG.6108/LOC110939960/LOC110898726/MSTRG.8339/MSTRG.38543/LOC110889309/LOC110866430/LOC110899696/LOC110923331/LOC110891222/LOC110920947/LOC110889431/LOC110899401/MSTRG.20461/LOC110908183/LOC110941208/LOC110903757/LOC110940163/LOC110915301/MSTRG.39123/LOC110…	43	DS21	down
GO:0009813	BP	GO:0009813	flavonoid biosynthetic process	21/1237	175/25414	0.000128025	0.00649421	0.00603611	LOC110941977/LOC110925650/LOC110895799/MSTRG.12871/LOC110941975/MSTRG.12879/MSTRG.12872/MSTRG.13828/LOC110918282/LOC110922166/LOC110899608/LOC110943793/LOC110935542/LOC110878233/MSTRG.36090/LOC110937084/LOC110937085/LOC110872993/LOC110910213/LOC110878897/LOC110936251	21	DS21	down
GO:0016106	BP	GO:0016106	sesquiterpenoid biosynthetic process	12/1237	70/25414	0.000130169	0.00649421	0.00603611	LOC110929415/LOC110924412/LOC110898267/LOC110940074/LOC110898271/LOC110908492/MSTRG.33243/LOC110929184/LOC110893972/LOC110898389/LOC110898279/LOC110898278	12	DS21	down
GO:0071214	BP	GO:0071214	cellular response to abiotic stimulus	42/1237	472/25414	0.000132484	0.00649421	0.00603611	LOC110899208/LOC110868921/MSTRG.34022/LOC110938188/LOC110899678/LOC110935547/LOC110927352/LOC110929835/LOC110921039/LOC110889952/LOC110879041/LOC110884703/LOC110872411/LOC110889486/MSTRG.20862/MSTRG.34554/LOC110921272/MSTRG.8339/LOC110872410/LOC110889309/LOC110866430/LOC110872782/LOC110930276/LOC110911877/MSTRG.10777/MSTRG.20461/MSTRG.40421/LOC110940828/LOC110915301/LOC110893704/MSTRG.39123/MSTRG…	42	DS21	down
GO:0104004	BP	GO:0104004	cellular response to environmental stimulus	42/1237	472/25414	0.000132484	0.00649421	0.00603611	LOC110899208/LOC110868921/MSTRG.34022/LOC110938188/LOC110899678/LOC110935547/LOC110927352/LOC110929835/LOC110921039/LOC110889952/LOC110879041/LOC110884703/LOC110872411/LOC110889486/MSTRG.20862/MSTRG.34554/LOC110921272/MSTRG.8339/LOC110872410/LOC110889309/LOC110866430/LOC110872782/LOC110930276/LOC110911877/MSTRG.10777/MSTRG.20461/MSTRG.40421/LOC110940828/LOC110915301/LOC110893704/MSTRG.39123/MSTRG…	42	DS21	down
GO:0006112	BP	GO:0006112	energy reserve metabolic process	9/1237	43/25414	0.000187572	0.00785988	0.00730544	LOC110915603/LOC110884281/LOC110877859/LOC110872411/LOC110872410/LOC110926316/LOC118481204/MSTRG.47135/MSTRG.11249	9	DS21	down
GO:0006865	BP	GO:0006865	amino acid transport	21/1237	181/25414	0.00020586	0.00835665	0.00776717	LOC110904511/MSTRG.40695/LOC110886874/LOC110880737/MSTRG.33742/LOC110893808/LOC110915146/LOC110941234/LOC110912461/LOC110920716/LOC110940959/MSTRG.23095/LOC110884629/LOC110927256/MSTRG.16087/LOC110883837/LOC110883758/LOC110865398/LOC110872442/MSTRG.2637/MSTRG.24183	21	DS21	down
GO:0017001	BP	GO:0017001	antibiotic catabolic process	9/1237	44/25414	0.000225714	0.00862362	0.00801531	MSTRG.19049/LOC118481235/LOC110904470/LOC110872537/LOC110911973/MSTRG.36090/LOC110910213/LOC110898030/LOC110904060	9	DS21	down
GO:0016115	BP	GO:0016115	terpenoid catabolic process	10/1237	54/25414	0.000243266	0.00890148	0.00827357	MSTRG.7685/MSTRG.7686/LOC110912628/MSTRG.24127/LOC110879009/LOC110893972/LOC110930912/LOC110923172/MSTRG.7688/LOC110930929	10	DS21	down
GO:0015977	BP	GO:0015977	carbon fixation	7/1237	28/25414	0.000305841	0.0105943	0.009847	MSTRG.17863/LOC110917722/LOC110872908/LOC110899036/LOC110894631/MSTRG.33955/LOC110920787	7	DS21	down
GO:0015849	BP	GO:0015849	organic acid transport	32/1237	342/25414	0.000334556	0.0110566	0.0102767	LOC110868656/LOC110904511/MSTRG.40695/LOC110886874/LOC110880737/MSTRG.33742/LOC110898782/LOC110890022/LOC110893808/LOC110915146/LOC110941234/LOC110912461/LOC110920716/LOC110940959/LOC118491177/MSTRG.23095/LOC110872218/LOC110884629/LOC110927256/MSTRG.16087/LOC110883837/LOC110883758/LOC110908688/LOC110865398/MSTRG.21418/LOC110937534/MSTRG.1901/LOC110872442/MSTRG.2637/LOC110879727/LOC110878782/MSTRG…	32	DS21	down
GO:0046942	BP	GO:0046942	carboxylic acid transport	32/1237	342/25414	0.000334556	0.0110566	0.0102767	LOC110868656/LOC110904511/MSTRG.40695/LOC110886874/LOC110880737/MSTRG.33742/LOC110898782/LOC110890022/LOC110893808/LOC110915146/LOC110941234/LOC110912461/LOC110920716/LOC110940959/LOC118491177/MSTRG.23095/LOC110872218/LOC110884629/LOC110927256/MSTRG.16087/LOC110883837/LOC110883758/LOC110908688/LOC110865398/MSTRG.21418/LOC110937534/MSTRG.1901/LOC110872442/MSTRG.2637/LOC110879727/LOC110878782/MSTRG…	32	DS21	down
GO:0030388	BP	GO:0030388	fructose 1,6-bisphosphate metabolic process	5/1237	14/25414	0.000375127	0.0120573	0.0112067	MSTRG.17863/LOC110942242/LOC110883860/LOC110937926/LOC110865321	5	DS21	down
GO:0009963	BP	GO:0009963	positive regulation of flavonoid biosynthetic process	9/1237	47/25414	0.00038056	0.0120573	0.0112067	LOC110941977/LOC110925650/MSTRG.12871/LOC110941975/MSTRG.12879/MSTRG.12872/MSTRG.13828/LOC110918282/LOC110943793	9	DS21	down
GO:0010109	BP	GO:0010109	regulation of photosynthesis	16/1237	126/25414	0.000415049	0.0129915	0.0120751	LOC110916624/LOC110900371/LOC110909998/LOC110873087/LOC110895486/LOC110894520/LOC110872782/LOC110865283/LOC110920947/MSTRG.40421/LOC110940828/LOC110942165/LOC110937668/MSTRG.31509/LOC110886589/LOC110893739	16	DS21	down
GO:2000022	BP	GO:2000022	regulation of jasmonic acid mediated signaling pathway	14/1237	103/25414	0.000466583	0.0140952	0.0131009	LOC110885674/MSTRG.37935/LOC110926056/LOC110894173/LOC110912990/LOC110872733/LOC110891343/LOC110872715/MSTRG.31396/MSTRG.24149/LOC110893704/LOC110868970/LOC110894172/MSTRG.29686	14	DS21	down
GO:0090354	BP	GO:0090354	regulation of auxin metabolic process	9/1237	51/25414	0.00071369	0.020154	0.0187323	LOC110872707/LOC110884165/LOC110884166/LOC110864590/MSTRG.41528/LOC110884178/LOC110916572/MSTRG.40130/LOC110915604	9	DS21	down
GO:0009650	BP	GO:0009650	UV protection	5/1237	16/25414	0.000754386	0.0207588	0.0192945	LOC110935547/LOC110929835/LOC110889486/MSTRG.6479/LOC110939675	5	DS21	down
GO:1901617	BP	GO:1901617	organic hydroxy compound biosynthetic process	34/1237	389/25414	0.00075908	0.0207588	0.0192945	LOC110864319/MSTRG.18808/LOC110941392/MSTRG.18809/LOC110894027/MSTRG.13604/LOC110911984/LOC110916009/LOC110868260/LOC110868121/LOC110912749/LOC110900223/LOC110872346/LOC110912998/LOC110930404/LOC110884690/LOC110873801/LOC110922166/LOC110886222/LOC110899608/LOC110926350/LOC110898389/LOC110930403/LOC110874405/MSTRG.23124/LOC110894701/LOC110899734/LOC110872993/LOC110873807/LOC110909088/LOC110895233/…	34	DS21	down
GO:0042446	BP	GO:0042446	hormone biosynthetic process	40/1237	485/25414	0.00085987	0.0230303	0.0214058	MSTRG.40588/MSTRG.12681/LOC110941392/LOC110894027/LOC110879533/LOC110872707/MSTRG.19734/LOC110927144/LOC110916009/LOC110868260/LOC110899627/LOC110884165/LOC110893694/LOC110884117/LOC110884166/LOC110871177/MSTRG.14986/LOC110865081/LOC110864590/MSTRG.41528/LOC110886222/LOC110879009/MSTRG.29072/LOC110873148/LOC110898389/LOC110884178/LOC110894701/LOC110884236/LOC110872993/LOC110940713/LOC110916572/LO…	40	DS21	down
GO:0009608	BP	GO:0009608	response to symbiont	8/1237	43/25414	0.000974965	0.0248329	0.0230812	MSTRG.19049/LOC110895069/LOC118481235/MSTRG.16653/LOC110872537/LOC110896062/LOC110865898/MSTRG.32173	8	DS21	down
GO:0015766	BP	GO:0015766	disaccharide transport	8/1237	43/25414	0.000974965	0.0248329	0.0230812	LOC110879963/LOC110916943/LOC110879964/LOC110879948/LOC110911007/LOC110916944/MSTRG.41377/LOC110873807	8	DS21	down
GO:0015772	BP	GO:0015772	oligosaccharide transport	8/1237	43/25414	0.000974965	0.0248329	0.0230812	LOC110879963/LOC110916943/LOC110879964/LOC110879948/LOC110911007/LOC110916944/MSTRG.41377/LOC110873807	8	DS21	down
GO:0051644	BP	GO:0051644	plastid localization	8/1237	43/25414	0.000974965	0.0248329	0.0230812	MSTRG.2719/LOC110867951/LOC110898726/LOC110889309/LOC110889431/LOC110908183/LOC110915301/MSTRG.36456	8	DS21	down
GO:0009833	BP	GO:0009833	plant-type primary cell wall biogenesis	10/1237	65/25414	0.00112193	0.0279811	0.0260073	LOC110938152/LOC110937161/MSTRG.39855/LOC110930267/MSTRG.41951/MSTRG.7298/LOC110938154/LOC110883847/MSTRG.47553/LOC110940310	10	DS21	down
GO:0006694	BP	GO:0006694	steroid biosynthetic process	15/1237	129/25414	0.00154595	0.0371886	0.0345653	LOC110864319/LOC110941392/LOC110894027/MSTRG.13604/LOC110911984/LOC110916009/LOC110868260/LOC110912998/LOC110884690/LOC110886222/LOC110894701/LOC110895233/MSTRG.39339/LOC110911946/LOC110915593	15	DS21	down
GO:2000904	BP	GO:2000904	regulation of starch metabolic process	5/1237	19/25414	0.00177782	0.0419888	0.0390269	LOC110873853/LOC110878950/MSTRG.22386/LOC110941722/LOC110898030	5	DS21	down
GO:0009695	BP	GO:0009695	jasmonic acid biosynthetic process	9/1237	58/25414	0.00184296	0.0427501	0.0397345	MSTRG.19734/LOC110927144/LOC110893694/LOC110871177/MSTRG.29072/LOC110873148/LOC110885292/LOC110889417/MSTRG.29696	9	DS21	down
GO:0030865	BP	GO:0030865	cortical cytoskeleton organization	14/1237	119/25414	0.00195507	0.04407	0.0409613	MSTRG.33811/MSTRG.12750/MSTRG.13689/MSTRG.43886/MSTRG.8037/LOC110912507/LOC110865838/MSTRG.38844/LOC110883847/LOC110884484/LOC110938192/LOC110937644/MSTRG.19030/LOC110884101	14	DS21	down
GO:0052314	BP	GO:0052314	phytoalexin metabolic process	10/1237	70/25414	0.00199743	0.04407	0.0409613	MSTRG.12681/LOC110879533/LOC110934093/LOC110899627/LOC110940260/LOC110937722/LOC110917197/LOC110864329/LOC110937721/LOC110879531	10	DS21	down
GO:0035674	BP	GO:0035674	tricarboxylic acid transmembrane transport	4/1237	12/25414	0.0020186	0.04407	0.0409613	LOC110898782/LOC110872218/LOC110908688/MSTRG.1901	4	DS21	down
GO:0010287	CC	GO:0010287	plastoglobule	32/1202	151/25482	6.29785e-13	1.87676e-10	1.87676e-10	LOC110885465/LOC118481947/LOC110928718/LOC110904956/LOC110928965/LOC110883835/LOC110940775/LOC110938095/LOC110910278/MSTRG.30904/MSTRG.8339/MSTRG.38543/LOC110866430/LOC110920884/LOC110930225/LOC118484095/LOC118490656/LOC110894815/MSTRG.39123/MSTRG.12098/LOC110899468/LOC110873807/LOC110873719/LOC110895759/LOC110873481/LOC110865992/LOC110894225/LOC118484081/MSTRG.28422/MSTRG.12038/LOC110897405/LOC1…	32	DS21	down
GO:0010319	CC	GO:0010319	stromule	20/1202	99/25482	3.11452e-08	4.64064e-06	4.64064e-06	LOC110922544/MSTRG.45690/LOC110889370/MSTRG.23180/LOC110923143/LOC110910278/MSTRG.8339/MSTRG.38543/LOC110866430/LOC110930115/LOC110926316/LOC110899036/LOC118484095/MSTRG.39123/MSTRG.33955/MSTRG.47135/MSTRG.12891/LOC110920787/LOC110897405/LOC110940951	20	DS21	down
GO:0031977	CC	GO:0031977	thylakoid lumen	19/1202	113/25482	1.35889e-06	0.000134983	0.000134983	LOC110878549/LOC110889779/MSTRG.40919/LOC110878643/LOC110920947/LOC110941030/LOC110912106/LOC118484095/LOC110871840/LOC110944637/LOC110894815/LOC110915457/LOC110912194/LOC110899468/LOC118487995/MSTRG.28576/LOC110889201/LOC110890423/LOC110864896	19	DS21	down
GO:0098807	CC	GO:0098807	chloroplast thylakoid membrane protein complex	9/1202	28/25482	3.43509e-06	0.000255915	0.000255915	MSTRG.34372/MSTRG.10913/LOC110939630/LOC110912106/LOC118484095/LOC110942165/LOC110937491/LOC110915457/LOC110917821	9	DS21	down
GO:0010598	CC	GO:0010598	NAD(P)H dehydrogenase complex (plastoquinone)	6/1202	23/25482	0.00054939	0.0327437	0.0327437	LOC110926234/LOC110915768/LOC110921184/MSTRG.3711/LOC110873782/LOC110894424	6	DS21	down
GO:0010334	MF	GO:0010334	sesquiterpene synthase activity	28/1082	76/22184	6.93774e-18	5.17555e-15	4.45476e-15	LOC110929415/LOC110864635/LOC110924412/LOC110898267/LOC110864605/LOC110921325/LOC110940074/MSTRG.605/LOC110919641/LOC110898271/LOC110908492/MSTRG.33243/LOC110884314/MSTRG.43093/LOC110921961/LOC110929184/LOC110893972/MSTRG.44691/LOC110916766/LOC110915780/LOC110898279/LOC110940690/LOC110898278/LOC110921799/MSTRG.599/LOC110917200/MSTRG.3414/LOC110864314	28	DS21	down
GO:0010333	MF	GO:0010333	terpene synthase activity	28/1082	78/22184	1.54822e-17	5.77487e-15	4.97061e-15	LOC110929415/LOC110864635/LOC110924412/LOC110898267/LOC110864605/LOC110921325/LOC110940074/MSTRG.605/LOC110919641/LOC110898271/LOC110908492/MSTRG.33243/LOC110884314/MSTRG.43093/LOC110921961/LOC110929184/LOC110893972/MSTRG.44691/LOC110916766/LOC110915780/LOC110898279/LOC110940690/LOC110898278/LOC110921799/MSTRG.599/LOC110917200/MSTRG.3414/LOC110864314	28	DS21	down
GO:0016838	MF	GO:0016838	carbon-oxygen lyase activity, acting on phosphates	29/1082	86/22184	2.93179e-17	7.29038e-15	6.27505e-15	LOC110929415/LOC110864635/LOC110924412/LOC110898267/LOC110864605/LOC110921325/LOC110940074/MSTRG.605/LOC110900223/LOC110919641/LOC110898271/LOC110908492/MSTRG.33243/LOC110884314/MSTRG.43093/LOC110921961/LOC110929184/LOC110893972/MSTRG.44691/LOC110916766/LOC110915780/LOC110898279/LOC110940690/LOC110898278/LOC110921799/MSTRG.599/LOC110917200/MSTRG.3414/LOC110864314	29	DS21	down
GO:0016835	MF	GO:0016835	carbon-oxygen lyase activity	43/1082	213/22184	1.35965e-15	2.53574e-13	2.18259e-13	LOC110929415/LOC110864635/LOC110924412/LOC110898267/LOC110864605/LOC110921325/LOC110940074/MSTRG.605/LOC110922544/MSTRG.45690/LOC110912749/LOC110900223/LOC110919641/MSTRG.23180/LOC110898271/LOC110896035/LOC110908492/MSTRG.33243/LOC110884314/MSTRG.43093/LOC110922166/LOC110899696/LOC110921961/LOC110899608/LOC110926350/LOC110929184/LOC110893972/MSTRG.44691/LOC110916766/MSTRG.35805/LOC110915780/LOC11…	43	DS21	down
GO:0046527	MF	GO:0046527	glucosyltransferase activity	49/1082	411/22184	7.5609e-09	9.80152e-07	8.43647e-07	LOC110938152/LOC110868739/LOC110868921/LOC110884281/LOC110908565/LOC110941362/LOC110867020/LOC110910786/LOC110937161/LOC110941872/MSTRG.39855/LOC110877324/MSTRG.7685/LOC110879204/LOC110908587/MSTRG.7686/LOC110872411/LOC110908562/LOC110930267/MSTRG.20862/MSTRG.4376/MSTRG.24127/MSTRG.41951/MSTRG.12557/LOC110872410/MSTRG.7298/LOC110937467/LOC110938154/MSTRG.17698/MSTRG.27629/LOC110894590/LOC11088384…	49	DS21	down
GO:0034002	MF	GO:0034002	(R)-limonene synthase activity	10/1082	21/22184	1.57665e-08	9.80152e-07	8.43647e-07	LOC110929415/LOC110924412/LOC110898267/LOC110940074/LOC110898271/LOC110908492/MSTRG.33243/LOC110929184/LOC110898279/LOC110898278	10	DS21	down
GO:0034768	MF	GO:0034768	(E)-beta-ocimene synthase activity	10/1082	21/22184	1.57665e-08	9.80152e-07	8.43647e-07	LOC110929415/LOC110924412/LOC110898267/LOC110940074/LOC110898271/LOC110908492/MSTRG.33243/LOC110929184/LOC110898279/LOC110898278	10	DS21	down
GO:0050550	MF	GO:0050550	pinene synthase activity	10/1082	21/22184	1.57665e-08	9.80152e-07	8.43647e-07	LOC110929415/LOC110924412/LOC110898267/LOC110940074/LOC110898271/LOC110908492/MSTRG.33243/LOC110929184/LOC110898279/LOC110898278	10	DS21	down
GO:0050551	MF	GO:0050551	myrcene synthase activity	10/1082	21/22184	1.57665e-08	9.80152e-07	8.43647e-07	LOC110929415/LOC110924412/LOC110898267/LOC110940074/LOC110898271/LOC110908492/MSTRG.33243/LOC110929184/LOC110898279/LOC110898278	10	DS21	down
GO:0050552	MF	GO:0050552	(4S)-limonene synthase activity	10/1082	21/22184	1.57665e-08	9.80152e-07	8.43647e-07	LOC110929415/LOC110924412/LOC110898267/LOC110940074/LOC110898271/LOC110908492/MSTRG.33243/LOC110929184/LOC110898279/LOC110898278	10	DS21	down
GO:0052578	MF	GO:0052578	alpha-farnesene synthase activity	10/1082	21/22184	1.57665e-08	9.80152e-07	8.43647e-07	LOC110929415/LOC110924412/LOC110898267/LOC110940074/LOC110898271/LOC110908492/MSTRG.33243/LOC110929184/LOC110898279/LOC110898278	10	DS21	down
GO:0080015	MF	GO:0080015	sabinene synthase activity	10/1082	21/22184	1.57665e-08	9.80152e-07	8.43647e-07	LOC110929415/LOC110924412/LOC110898267/LOC110940074/LOC110898271/LOC110908492/MSTRG.33243/LOC110929184/LOC110898279/LOC110898278	10	DS21	down
GO:0016709	MF	GO:0016709	oxidoreductase activity, acting on paired donors, with incorporation or reduction of molecular oxygen, NAD(P)H as one donor, and incorporation of one atom of oxygen	37/1082	287/22184	7.03827e-08	3.81233e-06	3.28139e-06	LOC110864319/MSTRG.12681/LOC110941392/LOC110928786/LOC110873504/LOC110894027/MSTRG.13604/LOC110879533/LOC110889481/LOC110916009/LOC110934093/LOC110918534/LOC110899627/LOC110937550/LOC110884165/MSTRG.43888/LOC110884166/MSTRG.10797/LOC110873528/LOC110937722/LOC110936029/LOC110886222/LOC110908155/LOC110917197/LOC110879400/LOC110864329/LOC110887734/LOC110937721/LOC110884178/MSTRG.23364/MSTRG.36090/LO…	37	DS21	down
GO:0019187	MF	GO:0019187	beta-1,4-mannosyltransferase activity	10/1082	24/22184	7.66554e-08	3.81233e-06	3.28139e-06	MSTRG.37360/LOC110904222/MSTRG.37359/LOC110904221/LOC110904223/LOC110904237/MSTRG.37363/MSTRG.35731/LOC110908356/LOC110904219	10	DS21	down
GO:0051753	MF	GO:0051753	mannan synthase activity	10/1082	24/22184	7.66554e-08	3.81233e-06	3.28139e-06	MSTRG.37360/LOC110904222/MSTRG.37359/LOC110904221/LOC110904223/LOC110904237/MSTRG.37363/MSTRG.35731/LOC110908356/LOC110904219	10	DS21	down
GO:0004089	MF	GO:0004089	carbonate dehydratase activity	7/1082	11/22184	1.78887e-07	8.3406e-06	7.17901e-06	LOC110922544/MSTRG.45690/MSTRG.23180/LOC110896035/MSTRG.47339/LOC110912480/LOC110920631	7	DS21	down
GO:0035251	MF	GO:0035251	UDP-glucosyltransferase activity	38/1082	316/22184	2.90208e-07	1.2735e-05	1.09614e-05	LOC110868739/LOC110868921/LOC110884281/LOC110908565/LOC110941362/LOC110867020/LOC110910786/LOC110937161/LOC110941872/LOC110877324/MSTRG.7685/LOC110908587/MSTRG.7686/LOC110872411/LOC110908562/MSTRG.20862/MSTRG.4376/MSTRG.24127/MSTRG.12557/LOC110872410/LOC110937467/MSTRG.17698/MSTRG.27629/LOC110894590/LOC110930912/MSTRG.17813/LOC110942241/LOC110935139/MSTRG.36140/LOC110868211/LOC118481204/MSTRG.768…	38	DS21	down
GO:0008194	MF	GO:0008194	UDP-glycosyltransferase activity	46/1082	440/22184	1.02231e-06	4.23691e-05	3.64684e-05	LOC110868739/LOC110868921/LOC110884281/LOC110908565/LOC110941362/LOC110867020/LOC110909941/LOC110910786/LOC110937161/LOC110941872/LOC110877324/MSTRG.7685/LOC110908587/MSTRG.7686/LOC110872411/LOC110908562/MSTRG.20862/MSTRG.4376/MSTRG.24127/LOC110872399/LOC110878184/MSTRG.12557/LOC110872410/LOC110937467/LOC110889730/MSTRG.17698/LOC110899401/MSTRG.27629/LOC110911365/LOC110894590/LOC110898699/LOC1109…	46	DS21	down
GO:0004497	MF	GO:0004497	monooxygenase activity	41/1082	391/22184	3.62748e-06	0.000135305	0.000116461	MSTRG.40588/LOC110864319/MSTRG.12681/LOC110941392/LOC110928786/LOC110873504/LOC110894027/MSTRG.13604/LOC110879533/LOC110889481/LOC110916009/LOC110934093/LOC110918534/LOC110899627/LOC110937550/LOC110884165/MSTRG.43888/LOC110884166/MSTRG.10797/LOC110923232/LOC110873528/LOC110937722/LOC110936029/MSTRG.16541/LOC110886222/LOC110908155/LOC110917197/LOC110879400/LOC110864329/LOC110887734/LOC110937721/LO…	41	DS21	down
GO:0008374	MF	GO:0008374	O-acyltransferase activity	24/1082	187/22184	1.46289e-05	0.000519673	0.000447299	LOC110941977/LOC118491698/MSTRG.12871/LOC110941975/LOC110909196/MSTRG.12879/MSTRG.12872/LOC110868996/LOC110937176/LOC110911860/LOC110898111/LOC110935644/LOC110918282/MSTRG.9744/MSTRG.40940/MSTRG.27335/LOC110939890/LOC110943793/LOC110865789/LOC110918566/LOC110884527/LOC110878080/LOC118487330/LOC110890677	24	DS21	down
GO:0008970	MF	GO:0008970	phospholipase A1 activity	7/1082	19/22184	1.93464e-05	0.000653818	0.000562761	LOC110935547/LOC110929835/LOC110889486/LOC110944379/LOC110898420/MSTRG.6479/LOC110939675	7	DS21	down
GO:0008066	MF	GO:0008066	glutamate receptor activity	9/1082	33/22184	2.01579e-05	0.000653818	0.000562761	LOC110938188/LOC110908258/MSTRG.36617/LOC110884649/MSTRG.10777/LOC110866007/MSTRG.15898/MSTRG.16749/MSTRG.43308	9	DS21	down
GO:0008171	MF	GO:0008171	O-methyltransferase activity	16/1082	100/22184	2.59967e-05	0.000808066	0.000695527	MSTRG.18808/MSTRG.18809/LOC110902813/LOC110879858/LOC110911104/LOC110872346/MSTRG.43924/LOC110918576/MSTRG.33121/LOC110885616/LOC110915463/LOC110915235/MSTRG.43942/LOC110872993/LOC110919407/LOC110926259	16	DS21	down
GO:0030246	MF	GO:0030246	carbohydrate binding	22/1082	178/22184	5.84695e-05	0.00167978	0.00144583	LOC110938520/LOC110878950/LOC118486781/LOC110877738/LOC110872411/LOC110888939/LOC110898131/LOC110886135/LOC110904608/MSTRG.8339/LOC110872410/LOC110866430/LOC110869269/LOC110885691/LOC110937652/MSTRG.39123/LOC110898132/LOC118481204/LOC110905092/LOC110877902/LOC110897405/MSTRG.33096	22	DS21	down
GO:0080046	MF	GO:0080046	quercetin 4'-O-glucosyltransferase activity	11/1082	55/22184	5.85444e-05	0.00167978	0.00144583	LOC110868739/LOC110910786/MSTRG.7685/MSTRG.7686/MSTRG.24127/MSTRG.17698/MSTRG.27629/LOC110930912/MSTRG.7688/LOC110905139/LOC110930929	11	DS21	down
GO:0047205	MF	GO:0047205	quinate O-hydroxycinnamoyltransferase activity	7/1082	24/22184	0.000107229	0.00275836	0.00237421	LOC110941977/MSTRG.12871/LOC110941975/MSTRG.12879/MSTRG.12872/LOC110918282/LOC110943793	7	DS21	down
GO:0015171	MF	GO:0015171	amino acid transmembrane transporter activity	21/1082	176/22184	0.000141474	0.00351799	0.00302804	LOC110904511/MSTRG.40695/LOC110886874/LOC110880737/MSTRG.33742/LOC110893808/LOC110915146/LOC110941234/LOC110912461/LOC110920716/LOC110940959/MSTRG.23095/LOC110884629/LOC110927256/MSTRG.16087/LOC110883837/LOC110883758/LOC110865398/LOC110872442/MSTRG.2637/MSTRG.24183	21	DS21	down
GO:0016705	MF	GO:0016705	oxidoreductase activity, acting on paired donors, with incorporation or reduction of molecular oxygen	41/1082	471/22184	0.00025683	0.005456	0.00469615	LOC110864319/MSTRG.12681/LOC110941392/LOC110928786/LOC110873504/LOC110894027/MSTRG.13604/LOC110879533/LOC110889481/LOC110916009/LOC110934093/LOC110918534/LOC110899627/LOC110937550/LOC110884165/MSTRG.43888/LOC110884166/MSTRG.10797/LOC110912628/LOC110873528/LOC110937722/LOC110936029/MSTRG.16541/LOC110886222/LOC110908155/LOC110917197/LOC110879400/LOC110864329/LOC110917228/LOC110887734/LOC110937721/L…	41	DS21	down
GO:0008514	MF	GO:0008514	organic anion transmembrane transporter activity	36/1082	396/22184	0.000263292	0.005456	0.00469615	LOC110868656/LOC110904511/MSTRG.23964/MSTRG.40695/LOC110886874/LOC110880737/MSTRG.33742/LOC110898782/LOC110890022/LOC110889952/LOC110893808/LOC110915146/LOC110941234/LOC110912461/LOC110920716/LOC110940959/LOC118491177/MSTRG.23095/LOC110872218/LOC110884629/LOC110927256/MSTRG.16087/MSTRG.17858/LOC110883837/LOC110883758/LOC110908688/MSTRG.23501/LOC110865398/MSTRG.21418/LOC110937534/MSTRG.1901/LOC110…	36	DS21	down
GO:0050308	MF	GO:0050308	sugar-phosphatase activity	7/1082	28/22184	0.000309169	0.00623352	0.00536538	LOC118486781/MSTRG.17863/LOC110942242/LOC110883860/LOC110899605/LOC110937926/LOC110865321	7	DS21	down
GO:0015267	MF	GO:0015267	channel activity	34/1082	371/22184	0.000332474	0.00635963	0.00547393	MSTRG.42776/LOC110938188/LOC110908258/MSTRG.36617/LOC110904457/LOC110932120/LOC110926513/LOC110916624/LOC110884649/LOC110868358/MSTRG.31195/MSTRG.34372/LOC110884354/MSTRG.15385/MSTRG.21267/LOC110884546/LOC110886457/LOC110916097/LOC110868335/LOC110868941/LOC110908589/MSTRG.10777/LOC110866007/LOC110912225/MSTRG.15898/MSTRG.16749/LOC110926365/LOC110884547/MSTRG.43308/LOC110885292/LOC110898466/LOC110…	34	DS21	down
GO:0022803	MF	GO:0022803	passive transmembrane transporter activity	34/1082	371/22184	0.000332474	0.00635963	0.00547393	MSTRG.42776/LOC110938188/LOC110908258/MSTRG.36617/LOC110904457/LOC110932120/LOC110926513/LOC110916624/LOC110884649/LOC110868358/MSTRG.31195/MSTRG.34372/LOC110884354/MSTRG.15385/MSTRG.21267/LOC110884546/LOC110886457/LOC110916097/LOC110868335/LOC110868941/LOC110908589/MSTRG.10777/LOC110866007/LOC110912225/MSTRG.15898/MSTRG.16749/LOC110926365/LOC110884547/MSTRG.43308/LOC110885292/LOC110898466/LOC110…	34	DS21	down
GO:0050734	MF	GO:0050734	hydroxycinnamoyltransferase activity	7/1082	30/22184	0.000488109	0.00846813	0.00728878	LOC110941977/MSTRG.12871/LOC110941975/MSTRG.12879/MSTRG.12872/LOC110918282/LOC110943793	7	DS21	down
GO:0015154	MF	GO:0015154	disaccharide transmembrane transporter activity	7/1082	31/22184	0.00060418	0.010016	0.00862105	LOC110879963/LOC110916943/LOC110879964/LOC110879948/LOC110911007/LOC110916944/MSTRG.41377	7	DS21	down
GO:0019904	MF	GO:0019904	protein domain specific binding	19/1082	170/22184	0.000656618	0.0106486	0.0091656	LOC110923143/MSTRG.30904/LOC110930115/LOC110899417/LOC110920884/LOC110921833/LOC110941030/LOC110897428/LOC110930294/LOC110912106/LOC110890783/LOC110894815/LOC110937491/LOC110915457/LOC110873481/LOC110885420/LOC110889201/LOC110886589/LOC110920787	19	DS21	down
GO:0016813	MF	GO:0016813	hydrolase activity, acting on carbon-nitrogen (but not peptide) bonds, in linear amidines	4/1082	10/22184	0.000932772	0.0148053	0.0127434	MSTRG.43382/LOC110915295/LOC110895581/MSTRG.44504	4	DS21	down
GO:0016413	MF	GO:0016413	O-acetyltransferase activity	11/1082	75/22184	0.000985459	0.0153157	0.0131827	LOC110868996/LOC110937176/LOC110898111/MSTRG.9744/MSTRG.40940/MSTRG.27335/LOC110939890/LOC110884527/LOC110878080/LOC118487330/LOC110890677	11	DS21	down
GO:0010297	MF	GO:0010297	heteropolysaccharide binding	4/1082	11/22184	0.00140937	0.0206155	0.0177444	MSTRG.8339/LOC110866430/MSTRG.39123/LOC110897405	4	DS21	down
GO:0047216	MF	GO:0047216	inositol 3-alpha-galactosyltransferase activity	4/1082	11/22184	0.00140937	0.0206155	0.0177444	LOC110884281/LOC110872411/LOC110872410/LOC118481204	4	DS21	down
GO:0004185	MF	GO:0004185	serine-type carboxypeptidase activity	9/1082	57/22184	0.0016456	0.023608	0.0203201	LOC110904561/LOC110866140/LOC110898597/LOC110893961/LOC110927019/LOC110942227/LOC110940598/LOC110939797/MSTRG.11491	9	DS21	down
GO:0008378	MF	GO:0008378	galactosyltransferase activity	10/1082	69/22184	0.0018114	0.0253812	0.0218464	LOC110884281/LOC110872411/LOC110930359/LOC110872410/LOC110899401/LOC110891033/LOC110871643/LOC118481204/LOC110906421/LOC110878875	10	DS21	down
GO:0019203	MF	GO:0019203	carbohydrate phosphatase activity	9/1082	58/22184	0.00186507	0.0253812	0.0218464	LOC118486781/MSTRG.17863/LOC110942242/LOC110877738/LOC110883860/LOC110904608/LOC110899605/LOC110937926/LOC110865321	9	DS21	down
GO:0003993	MF	GO:0003993	acid phosphatase activity	11/1082	81/22184	0.00187127	0.0253812	0.0218464	LOC110872927/LOC110886642/LOC110880195/LOC110922221/LOC110878643/LOC110872745/LOC110886639/LOC110879908/MSTRG.19413/LOC110912194/LOC110872925	11	DS21	down
GO:0016298	MF	GO:0016298	lipase activity	18/1082	176/22184	0.00245681	0.0315997	0.0271989	LOC110935547/MSTRG.34318/LOC110929835/LOC118491698/LOC110889486/LOC110879058/LOC110935644/LOC110890006/LOC110931116/LOC110864590/LOC110944379/LOC110898420/LOC110918566/MSTRG.31354/LOC110922725/MSTRG.6479/LOC110939675/MSTRG.22350	18	DS21	down
GO:0047364	MF	GO:0047364	desulfoglucosinolate sulfotransferase activity	4/1082	13/22184	0.00282369	0.0319163	0.0274713	LOC110916365/LOC110891404/LOC118484205/LOC110915187	4	DS21	down
GO:0080071	MF	GO:0080071	indol-3-yl-methyl-desulfoglucosinolate sulfotransferase activity	4/1082	13/22184	0.00282369	0.0319163	0.0274713	LOC110916365/LOC110891404/LOC118484205/LOC110915187	4	DS21	down
GO:0009055	MF	GO:0009055	electron transfer activity	7/1082	40/22184	0.0029242	0.032559	0.0280245	LOC110927352/LOC110941030/LOC110912106/LOC110871840/LOC110915457/LOC110916997/LOC110889201	7	DS21	down
GO:0022889	MF	GO:0022889	serine transmembrane transporter activity	6/1082	31/22184	0.00342361	0.0364859	0.0314046	LOC110886874/LOC110893808/LOC110883837/LOC110883758/MSTRG.2637/MSTRG.24183	6	DS21	down
GO:0052689	MF	GO:0052689	carboxylic ester hydrolase activity	23/1082	255/22184	0.00348845	0.0366533	0.0315487	LOC110931108/LOC110935547/LOC110929835/LOC110863854/LOC118491698/LOC110894418/LOC110868730/LOC110889486/LOC110879058/LOC110935644/LOC110890006/LOC110894157/LOC110938258/LOC110944379/LOC110898420/LOC110865760/LOC110918566/LOC110923923/LOC110900061/MSTRG.6479/LOC110871941/LOC110939675/LOC110884283	23	DS21	down
GO:0009063	BP	GO:0009063	cellular amino acid catabolic process	24/1113	127/25414	1.27019e-09	3.42317e-06	3.21025e-06	LOC110922226/LOC110897482/LOC110889854/LOC110929287/LOC110875210/LOC110904207/LOC110908658/MSTRG.1722/LOC110908221/LOC110868522/LOC110873274/LOC110940005/MSTRG.42181/MSTRG.3641/MSTRG.2167/LOC110885705/LOC110923540/MSTRG.47001/LOC110864945/LOC110898537/MSTRG.289/MSTRG.31580/LOC110864647/LOC110864640	24	DT7	up
GO:0009083	BP	GO:0009083	branched-chain amino acid catabolic process	13/1113	41/25414	1.14151e-08	1.53818e-05	1.4425e-05	LOC110889854/LOC110875210/LOC110908658/MSTRG.1722/LOC110868522/LOC110940005/MSTRG.42181/MSTRG.2167/LOC110864945/MSTRG.289/MSTRG.31580/LOC110864647/LOC110864640	13	DT7	up
GO:0010431	BP	GO:0010431	seed maturation	22/1113	125/25414	2.40321e-08	2.15889e-05	2.0246e-05	LOC110873889/LOC110940069/MSTRG.11220/LOC110937771/MSTRG.9905/MSTRG.20718/LOC110937070/LOC110872930/MSTRG.19461/MSTRG.41157/LOC110942429/LOC110940077/LOC110940607/LOC110941857/LOC110883545/LOC110917879/LOC110869292/LOC110934537/LOC110877720/MSTRG.11211/MSTRG.5951/LOC110918574	22	DT7	up
GO:0006552	BP	GO:0006552	leucine catabolic process	8/1113	17/25414	2.25361e-07	9.63133e-05	9.03226e-05	LOC110889854/LOC110868522/LOC110940005/MSTRG.42181/MSTRG.2167/LOC110864945/MSTRG.289/MSTRG.31580	8	DT7	up
GO:0010200	BP	GO:0010200	response to chitin	39/1113	369/25414	3.9168e-07	0.000131947	0.00012374	LOC110886977/LOC110886035/LOC110907992/MSTRG.32793/MSTRG.26771/LOC110912964/LOC118486787/LOC110913047/LOC110912617/LOC110917256/MSTRG.6861/LOC110927384/LOC110879774/MSTRG.35287/MSTRG.40978/LOC110873324/LOC110897973/MSTRG.13649/LOC110867770/LOC110869273/LOC110899675/MSTRG.24385/LOC110873218/LOC110895819/MSTRG.9249/MSTRG.6347/MSTRG.38251/LOC110938278/LOC110866308/LOC110927470/LOC110929560/MSTRG.236…	39	DT7	up
GO:0022611	BP	GO:0022611	dormancy process	15/1113	73/25414	5.09167e-07	0.00013722	0.000128685	LOC110873889/LOC110940069/MSTRG.11220/MSTRG.20718/LOC110872930/MSTRG.19461/MSTRG.41157/LOC110940077/LOC110940607/LOC110941857/LOC110934537/LOC110877720/MSTRG.11211/MSTRG.5951/LOC110918574	15	DT7	up
GO:0006561	BP	GO:0006561	proline biosynthetic process	8/1113	21/25414	1.61249e-06	0.00039506	0.000370487	LOC110872627/LOC110880107/LOC110925709/LOC110865391/MSTRG.17164/LOC118491214/LOC110915160/MSTRG.47001	8	DT7	up
GO:0044282	BP	GO:0044282	small molecule catabolic process	41/1113	425/25414	2.14135e-06	0.000480912	0.000450998	LOC110922226/LOC110873639/LOC110897482/LOC110889854/LOC110929287/LOC110891392/LOC110875210/LOC110904207/LOC110908658/LOC110885051/LOC110918791/MSTRG.1722/LOC110908221/LOC110868522/LOC110873274/LOC110893751/LOC110889881/LOC110940005/MSTRG.42181/LOC110928562/MSTRG.3641/MSTRG.2167/LOC110885705/LOC110910737/MSTRG.29513/LOC110923540/LOC110910912/MSTRG.47001/LOC110878217/LOC110864945/MSTRG.25378/LOC110…	41	DT7	up
GO:0009939	BP	GO:0009939	positive regulation of gibberellic acid mediated signaling pathway	8/1113	25/25414	7.32848e-06	0.00151925	0.00142475	LOC110873889/LOC110940069/MSTRG.11220/MSTRG.20718/MSTRG.3022/MSTRG.47521/LOC110903692/LOC110890361	8	DT7	up
GO:0043562	BP	GO:0043562	cellular response to nitrogen levels	13/1113	70/25414	9.45022e-06	0.00181917	0.00170601	LOC110894758/MSTRG.10911/LOC110912964/LOC110912634/LOC110918713/LOC110930600/MSTRG.42403/LOC110884572/LOC110921457/MSTRG.30791/MSTRG.25613/MSTRG.43355/LOC110885332	13	DT7	up
GO:0010029	BP	GO:0010029	regulation of seed germination	25/1113	218/25414	1.14706e-05	0.00206088	0.0019327	LOC110873889/LOC110940069/MSTRG.11220/MSTRG.20718/MSTRG.40756/LOC110893740/LOC110915260/LOC110912722/LOC110872930/MSTRG.19461/MSTRG.41157/LOC110873324/LOC110873747/MSTRG.45645/LOC110884143/LOC110904912/LOC110878217/MSTRG.20862/LOC110910493/LOC110917879/LOC110930274/MSTRG.18940/MSTRG.5951/LOC110930394/MSTRG.20623	25	DT7	up
GO:0009967	BP	GO:0009967	positive regulation of signal transduction	36/1113	386/25414	1.83761e-05	0.00291316	0.00273196	LOC110873889/LOC110940069/MSTRG.23296/MSTRG.11220/LOC110886035/MSTRG.20718/LOC110873255/MSTRG.3022/MSTRG.47521/LOC110879426/MSTRG.42182/MSTRG.44135/LOC110913047/LOC110890308/LOC110929493/LOC110912617/LOC110917556/LOC110883890/LOC110929418/MSTRG.24313/LOC110895320/LOC110903692/MSTRG.9249/MSTRG.6347/LOC110904857/LOC110929560/LOC110904825/LOC110915721/MSTRG.30221/LOC110894449/LOC110890361/MSTRG.4230…	36	DT7	up
GO:0006551	BP	GO:0006551	leucine metabolic process	8/1113	31/25414	4.22906e-05	0.0059065	0.00553911	LOC110889854/LOC110868522/LOC110940005/MSTRG.42181/MSTRG.2167/LOC110864945/MSTRG.289/MSTRG.31580	8	DT7	up
GO:0009937	BP	GO:0009937	regulation of gibberellic acid mediated signaling pathway	11/1113	59/25414	4.3833e-05	0.0059065	0.00553911	LOC110873889/LOC110940069/MSTRG.11220/MSTRG.20718/LOC110893740/MSTRG.3022/MSTRG.47521/LOC110915160/LOC110903692/LOC110890361/LOC110899842	11	DT7	up
GO:0006560	BP	GO:0006560	proline metabolic process	10/1113	50/25414	5.17734e-05	0.00631386	0.00592113	LOC110872627/LOC110880107/LOC110925709/LOC110865391/MSTRG.17164/LOC118491214/LOC110915160/MSTRG.3641/MSTRG.47001/LOC110898537	10	DT7	up
GO:0046113	BP	GO:0046113	nucleobase catabolic process	7/1113	24/25414	5.44549e-05	0.00631386	0.00592113	LOC110912634/MSTRG.5954/LOC110929500/MSTRG.25613/MSTRG.17440/LOC110885332/LOC110866903	7	DT7	up
GO:0080024	BP	GO:0080024	indolebutyric acid metabolic process	5/1113	11/25414	5.91319e-05	0.00631386	0.00592113	LOC110910912/MSTRG.20862/MSTRG.14260/LOC110884084/MSTRG.28586	5	DT7	up
GO:0009787	BP	GO:0009787	regulation of abscisic acid-activated signaling pathway	34/1113	377/25414	6.09129e-05	0.00631386	0.00592113	LOC110886507/LOC110873889/LOC110940069/MSTRG.23296/MSTRG.11220/LOC110877945/MSTRG.19533/LOC110886035/MSTRG.20718/LOC110912722/LOC110879426/LOC110915079/MSTRG.42182/MSTRG.44135/LOC110890308/LOC110929493/MSTRG.41157/LOC110925797/LOC110917556/MSTRG.47505/MSTRG.6347/MSTRG.9541/LOC110880238/LOC110886466/LOC110941857/LOC110904857/LOC110929560/LOC110894449/MSTRG.34176/MSTRG.42307/LOC110879235/LOC1109102…	34	DT7	up
GO:1901419	BP	GO:1901419	regulation of response to alcohol	34/1113	377/25414	6.09129e-05	0.00631386	0.00592113	LOC110886507/LOC110873889/LOC110940069/MSTRG.23296/MSTRG.11220/LOC110877945/MSTRG.19533/LOC110886035/MSTRG.20718/LOC110912722/LOC110879426/LOC110915079/MSTRG.42182/MSTRG.44135/LOC110890308/LOC110929493/MSTRG.41157/LOC110925797/LOC110917556/MSTRG.47505/MSTRG.6347/MSTRG.9541/LOC110880238/LOC110886466/LOC110941857/LOC110904857/LOC110929560/LOC110894449/MSTRG.34176/MSTRG.42307/LOC110879235/LOC1109102…	34	DT7	up
GO:0018107	BP	GO:0018107	peptidyl-threonine phosphorylation	11/1113	62/25414	7.06078e-05	0.006796	0.00637328	LOC110869971/LOC110891157/LOC110877420/LOC118482043/MSTRG.21297/MSTRG.25975/MSTRG.42394/LOC110916748/LOC110915721/LOC110938267/LOC110941472	11	DT7	up
GO:0018210	BP	GO:0018210	peptidyl-threonine modification	11/1113	62/25414	7.06078e-05	0.006796	0.00637328	LOC110869971/LOC110891157/LOC110877420/LOC118482043/MSTRG.21297/MSTRG.25975/MSTRG.42394/LOC110916748/LOC110915721/LOC110938267/LOC110941472	11	DT7	up
GO:0046149	BP	GO:0046149	pigment catabolic process	12/1113	75/25414	9.56621e-05	0.00872222	0.00817969	LOC110904793/MSTRG.13247/LOC110904791/LOC110890956/LOC110940005/LOC110912981/MSTRG.37987/LOC110904786/LOC118486601/MSTRG.31580/MSTRG.37989/LOC110942043	12	DT7	up
GO:0006572	BP	GO:0006572	tyrosine catabolic process	5/1113	12/25414	9.77088e-05	0.00872222	0.00817969	LOC110922226/LOC110897482/LOC110929287/LOC110904207/LOC110885705	5	DT7	up
GO:0007568	BP	GO:0007568	aging	39/1113	468/25414	0.000101754	0.00872222	0.00817969	LOC110873889/LOC110940069/MSTRG.11220/LOC110903696/MSTRG.20718/LOC110893740/LOC110906168/LOC110915495/LOC110904793/LOC110885051/LOC110904791/LOC110894333/MSTRG.30251/LOC110917556/LOC110908426/LOC110904912/LOC110936765/LOC110937736/LOC110930525/LOC110912981/MSTRG.18368/LOC110929935/LOC110890195/MSTRG.25378/LOC110904568/LOC110942346/MSTRG.30221/MSTRG.42741/LOC110922891/LOC110877601/LOC110899535/MST…	39	DT7	up
GO:1901657	BP	GO:1901657	glycosyl compound metabolic process	38/1113	452/25414	0.000103566	0.00872222	0.00817969	LOC110864964/LOC118479760/MSTRG.17298/LOC110879611/MSTRG.23463/LOC110881977/LOC110909213/LOC110904793/LOC110885051/MSTRG.13306/LOC110922905/LOC110904791/LOC110908497/LOC110898937/LOC110925797/LOC110879622/LOC110883853/LOC110937584/MSTRG.36391/LOC110921927/LOC110921454/LOC110908802/MSTRG.22549/LOC110912981/MSTRG.9541/LOC110865639/MSTRG.25378/LOC110899645/MSTRG.37987/LOC110904786/LOC118486601/MSTRG…	38	DT7	up
GO:0010150	BP	GO:0010150	leaf senescence	34/1113	398/25414	0.000173616	0.0135131	0.0126726	LOC110873889/LOC110940069/MSTRG.11220/LOC110903696/MSTRG.20718/LOC110906168/LOC110904793/LOC110885051/LOC110904791/LOC110894333/MSTRG.30251/LOC110917556/LOC110904912/LOC110936765/LOC110937736/LOC110930525/LOC110912981/MSTRG.18368/LOC110929935/LOC110890195/MSTRG.25378/LOC110904568/LOC110942346/LOC110922891/LOC110877601/LOC110899535/MSTRG.37987/LOC110904786/MSTRG.18940/LOC118486601/MSTRG.9478/LOC11…	34	DT7	up
GO:0009644	BP	GO:0009644	response to high light intensity	22/1113	213/25414	0.000178461	0.0135131	0.0126726	LOC110886977/LOC110903696/LOC110894579/LOC110873869/MSTRG.26771/LOC110878013/MSTRG.20737/LOC110913047/MSTRG.21665/MSTRG.6861/LOC110915425/LOC110872416/LOC110936254/MSTRG.9249/LOC110920586/LOC110866574/LOC110890195/LOC110904568/LOC110930220/LOC110930274/LOC110879503/LOC110930394	22	DT7	up
GO:0009642	BP	GO:0009642	response to light intensity	30/1113	337/25414	0.000202047	0.0147167	0.0138013	LOC110886977/LOC110903696/LOC110894579/LOC110873869/MSTRG.44645/MSTRG.26771/LOC110878013/LOC110908658/MSTRG.20737/LOC110913047/MSTRG.21665/LOC110885988/LOC110908221/MSTRG.6861/LOC110915425/LOC110872416/LOC110936254/LOC110873274/MSTRG.24372/MSTRG.2167/MSTRG.9249/LOC110920586/LOC110866574/LOC110890195/LOC110904568/LOC110930220/LOC110930274/LOC110879503/LOC110930871/LOC110930394	30	DT7	up
GO:1901605	BP	GO:1901605	alpha-amino acid metabolic process	39/1113	494/25414	0.000307586	0.0202182	0.0189606	LOC110928432/MSTRG.4899/LOC110872627/LOC110922226/LOC110880107/LOC110930770/LOC110879611/LOC110897482/LOC110889854/LOC110929287/MSTRG.23463/LOC110904207/LOC110925709/LOC110865391/LOC110908221/LOC110868522/LOC110873274/MSTRG.17164/LOC110879622/LOC118491214/LOC110940005/LOC110873794/LOC110915160/MSTRG.42181/MSTRG.3641/MSTRG.2167/LOC110885705/LOC110923540/MSTRG.47001/LOC110864945/MSTRG.42744/LOC1108…	39	DT7	up
GO:0009112	BP	GO:0009112	nucleobase metabolic process	12/1113	85/25414	0.000322643	0.0207029	0.0194152	MSTRG.13306/LOC110912634/MSTRG.5954/LOC110929500/LOC110883853/MSTRG.36391/LOC110915973/LOC110908802/MSTRG.25613/MSTRG.17440/LOC110885332/LOC110866903	12	DT7	up
GO:1902584	BP	GO:1902584	positive regulation of response to water deprivation	9/1113	51/25414	0.000331963	0.0208056	0.0195114	LOC110890308/LOC110929493/LOC110884260/LOC110910120/LOC110937944/LOC110880018/LOC110890441/LOC110910227/MSTRG.27934	9	DT7	up
GO:0047484	BP	GO:0047484	regulation of response to osmotic stress	14/1113	112/25414	0.000387351	0.023198	0.0217551	LOC110886035/MSTRG.44135/LOC110890308/LOC110915160/LOC110942372/LOC110937944/MSTRG.6347/LOC110880018/LOC110904857/LOC110929560/LOC110889352/LOC110920584/MSTRG.9226/MSTRG.27934	14	DT7	up
GO:0019860	BP	GO:0019860	uracil metabolic process	5/1113	16/25414	0.000465358	0.0237641	0.022286	LOC110912634/MSTRG.5954/LOC110929500/MSTRG.25613/LOC110885332	5	DT7	up
GO:0010262	BP	GO:0010262	somatic embryogenesis	6/1113	24/25414	0.000474799	0.0237641	0.022286	LOC110868528/LOC110935498/MSTRG.4689/LOC110927095/MSTRG.17443/LOC110911305	6	DT7	up
GO:0046275	BP	GO:0046275	flavonoid catabolic process	7/1113	33/25414	0.000476165	0.0237641	0.022286	LOC110904793/LOC110904791/LOC110912981/MSTRG.37987/LOC110904786/LOC118486601/MSTRG.37989	7	DT7	up
GO:1900000	BP	GO:1900000	regulation of anthocyanin catabolic process	7/1113	33/25414	0.000476165	0.0237641	0.022286	LOC110904793/LOC110904791/LOC110912981/MSTRG.37987/LOC110904786/LOC118486601/MSTRG.37989	7	DT7	up
GO:0002239	BP	GO:0002239	response to oomycetes	17/1113	156/25414	0.000504299	0.0247107	0.0231736	LOC110886328/LOC110904793/LOC110904791/LOC110942861/LOC110929493/MSTRG.169/MSTRG.3032/LOC110942815/LOC110942831/LOC110912981/MSTRG.15489/LOC110899535/MSTRG.37987/LOC110904786/LOC118486601/LOC110910227/MSTRG.37989	17	DT7	up
GO:0010189	BP	GO:0010189	vitamin E biosynthetic process	8/1113	45/25414	0.000671125	0.0317312	0.0297575	LOC110922226/LOC110897482/LOC110890669/MSTRG.29987/LOC110894007/LOC110885705/LOC110877485/MSTRG.37636	8	DT7	up
GO:0046885	BP	GO:0046885	regulation of hormone biosynthetic process	14/1113	119/25414	0.000718779	0.0333984	0.031321	LOC110884166/MSTRG.14986/LOC110929493/LOC110872059/LOC110870464/LOC110886398/LOC110922887/LOC110935435/LOC110904468/MSTRG.21875/LOC110910227/LOC110911305/MSTRG.37550/MSTRG.2422	14	DT7	up
GO:0016139	BP	GO:0016139	glycoside catabolic process	7/1113	36/25414	0.000829852	0.037906	0.0355482	LOC110904793/LOC110904791/LOC110912981/MSTRG.37987/LOC110904786/LOC118486601/MSTRG.37989	7	DT7	up
GO:0010288	BP	GO:0010288	response to lead ion	4/1113	11/25414	0.000942784	0.0416525	0.0390617	LOC110872930/MSTRG.19461/LOC110899266/MSTRG.5951	4	DT7	up
GO:0006865	BP	GO:0006865	amino acid transport	18/1113	181/25414	0.00103704	0.0427477	0.0400887	LOC110897948/MSTRG.15436/LOC110880107/LOC110908253/LOC110872714/LOC110940959/LOC110922983/LOC110910020/LOC110911374/LOC110876027/MSTRG.16470/LOC110884900/LOC110878066/LOC110911077/MSTRG.17092/LOC110909129/LOC110899184/LOC110898072	18	DT7	up
GO:0009812	BP	GO:0009812	flavonoid metabolic process	23/1113	258/25414	0.0010429	0.0427477	0.0400887	LOC110915079/LOC110904793/LOC110913047/LOC110904791/LOC110885988/LOC110872416/LOC110936254/MSTRG.9249/LOC110912981/LOC110880451/LOC110890195/LOC110904568/LOC110885632/LOC110930220/LOC110873057/LOC110941977/MSTRG.37987/LOC110879503/LOC110904786/LOC118486601/LOC110941983/MSTRG.37989/LOC110885633	23	DT7	up
GO:0006775	BP	GO:0006775	fat-soluble vitamin metabolic process	8/1113	48/25414	0.00104637	0.0427477	0.0400887	LOC110922226/LOC110897482/LOC110890669/MSTRG.29987/LOC110894007/LOC110885705/LOC110877485/MSTRG.37636	8	DT7	up
GO:1901617	BP	GO:1901617	organic hydroxy compound biosynthetic process	31/1113	389/25414	0.00104688	0.0427477	0.0400887	LOC110922226/LOC110897482/LOC110890669/MSTRG.39339/LOC110925709/LOC110929493/LOC110909088/MSTRG.29987/LOC110884309/MSTRG.40110/MSTRG.17164/LOC110940077/MSTRG.13604/LOC110894007/MSTRG.41211/LOC110885705/MSTRG.28608/LOC110885632/LOC110915721/LOC110904468/LOC110912986/LOC110877485/MSTRG.11211/LOC110910227/LOC110921644/LOC110911305/LOC110885633/MSTRG.37636/LOC110864319/MSTRG.37550/MSTRG.2422	31	DT7	up
GO:0004722	MF	GO:0004722	protein serine/threonine phosphatase activity	17/977	119/22184	1.82066e-05	0.0133455	0.0128788	LOC110886507/LOC110873889/LOC110940069/MSTRG.11220/LOC110877945/MSTRG.20718/LOC110912722/LOC110890492/MSTRG.41157/LOC110869129/MSTRG.28120/MSTRG.40512/LOC110925115/LOC110880238/LOC110886466/LOC110877781/LOC110872092	17	DT7	up
GO:0044264	BP	GO:0044264	cellular polysaccharide metabolic process	100/2258	440/25414	9.3638e-19	2.86532e-15	2.6672e-15	LOC110909353/LOC110886390/LOC110936556/LOC110936513/LOC110942290/MSTRG.42952/LOC110884954/LOC110883847/LOC110894142/LOC110942291/LOC110867599/LOC110920752/LOC110937503/LOC110880585/MSTRG.35176/LOC110904050/LOC110921889/LOC110878291/LOC110904868/LOC110903908/LOC110908427/LOC110940605/LOC110872075/LOC110927241/MSTRG.10743/LOC110939890/LOC110941996/LOC110883948/LOC110900246/MSTRG.17899/LOC110940151/…	100	DT7	down
GO:0042546	BP	GO:0042546	cell wall biogenesis	83/2258	393/25414	6.89375e-14	4.21898e-11	3.92726e-11	LOC110909353/LOC110886390/LOC110936513/LOC110868761/LOC110942290/LOC110883847/LOC110894142/LOC110942291/LOC110937503/LOC110880585/MSTRG.35176/LOC110918117/LOC110878291/LOC110904868/LOC110903908/LOC110908427/LOC110940605/MSTRG.10743/LOC110920901/LOC110883948/LOC110900246/MSTRG.17899/LOC110900248/LOC110930813/LOC110916884/LOC110875651/LOC110882356/LOC110926156/LOC110868145/LOC110884343/LOC110910896…	83	DT7	down
GO:0019684	BP	GO:0019684	photosynthesis, light reaction	57/2258	222/25414	1.27672e-13	6.5113e-11	6.06108e-11	LOC110898770/LOC110937491/LOC110928977/LOC110941021/MSTRG.10169/LOC110885513/MSTRG.45198/LOC110886720/LOC118489141/LOC110865866/LOC110880320/LOC110926405/LOC110894991/LOC110878563/MSTRG.33679/LOC110916997/LOC110889543/LOC110908500/LOC110938274/MSTRG.146/LOC110927347/LOC110873782/LOC110926234/LOC110942326/LOC110915568/LOC110879214/LOC110873654/LOC110879294/LOC110884407/LOC110941805/LOC110873548/LO…	57	DT7	down
GO:0015979	BP	GO:0015979	photosynthesis	74/2258	343/25414	5.13868e-13	2.24634e-10	2.09102e-10	LOC110898770/LOC110937491/LOC110928977/LOC110922544/MSTRG.23180/LOC110941021/MSTRG.10169/LOC110885513/MSTRG.45198/LOC110886720/LOC118489141/MSTRG.19409/LOC110872908/LOC110865866/LOC110912120/LOC110920787/MSTRG.45690/LOC110937668/LOC110880320/LOC110926405/LOC110894991/LOC110878563/MSTRG.33679/MSTRG.18106/LOC110916997/LOC110931061/LOC110889543/LOC110908500/LOC110899036/LOC110938274/MSTRG.146/LOC110…	74	DT7	down
GO:0009832	BP	GO:0009832	plant-type cell wall biogenesis	70/2258	326/25414	2.75684e-12	9.37327e-10	8.72517e-10	LOC110909353/LOC110886390/LOC110936513/LOC110868761/LOC110942290/LOC110883847/LOC110894142/LOC110942291/LOC110937503/LOC110880585/MSTRG.35176/LOC110878291/LOC110903908/LOC110908427/LOC110940605/MSTRG.10743/LOC110920901/LOC110900246/LOC110900248/LOC110930813/LOC110916884/LOC110875651/LOC110882356/LOC110926156/LOC110868145/LOC110884343/LOC110912097/MSTRG.38451/LOC110917417/LOC110925932/LOC110891149…	70	DT7	down
GO:0070589	BP	GO:0070589	cellular component macromolecule biosynthetic process	36/2258	132/25414	6.56971e-10	1.43595e-07	1.33666e-07	LOC110886390/LOC110936513/LOC110894142/MSTRG.35176/LOC110904868/LOC110903908/LOC110908427/LOC110940605/LOC110883948/LOC110900246/MSTRG.17899/LOC110900248/LOC110875651/LOC110926156/LOC110868145/LOC110910896/LOC110889802/LOC110925932/LOC110891149/LOC110879715/LOC110902237/LOC110917313/LOC110891530/LOC110930237/LOC110904014/LOC110866888/MSTRG.35131/LOC110884590/LOC110894041/LOC110881423/LOC110884527…	36	DT7	down
GO:0009606	BP	GO:0009606	tropism	51/2258	231/25414	8.82295e-10	1.79988e-07	1.67543e-07	LOC110871927/LOC110898816/LOC110895494/LOC110911136/LOC110930980/LOC110915440/LOC110864912/MSTRG.33742/LOC110881735/LOC110900225/LOC110940372/MSTRG.22748/LOC110904463/LOC110868946/LOC110929288/LOC110936938/MSTRG.18459/LOC110923165/LOC110942106/LOC110894494/LOC110915301/LOC110885982/LOC110873357/LOC110884351/LOC110943084/LOC110897629/LOC110912307/LOC110865562/LOC110903991/LOC110926428/LOC110921955…	51	DT7	down
GO:0010315	BP	GO:0010315	auxin efflux	26/2258	77/25414	1.04573e-09	1.99996e-07	1.86168e-07	LOC110871927/LOC110912925/LOC110881735/LOC110866724/LOC110940372/LOC110904463/MSTRG.18459/LOC110929428/LOC110923165/LOC110894494/LOC110941275/LOC110884351/LOC110879584/LOC110943084/LOC110912307/LOC110865562/LOC110921955/LOC110909324/MSTRG.33178/LOC110899608/LOC118489742/LOC110939854/LOC110912362/MSTRG.24696/LOC110884350/LOC110879212	26	DT7	down
GO:0009630	BP	GO:0009630	gravitropism	45/2258	195/25414	1.95055e-09	3.51099e-07	3.26823e-07	LOC110871927/LOC110898816/LOC110895494/LOC110911136/LOC110930980/LOC110915440/LOC110864912/MSTRG.33742/LOC110881735/LOC110900225/LOC110940372/MSTRG.22748/LOC110904463/LOC110868946/LOC110936938/MSTRG.18459/LOC110923165/LOC110942106/LOC110894494/LOC110885982/LOC110884351/LOC110943084/LOC110912307/LOC110865562/LOC110903991/LOC110926428/LOC110921955/LOC118491371/LOC110909324/LOC110865338/LOC110929818…	45	DT7	down
GO:0009629	BP	GO:0009629	response to gravity	46/2258	203/25414	2.41651e-09	4.10807e-07	3.82403e-07	LOC110871927/LOC110898816/LOC110895494/LOC110911136/LOC110930980/LOC110915440/LOC110864912/MSTRG.33742/LOC110881735/LOC110900225/LOC110940372/MSTRG.22748/LOC110904463/LOC110868946/LOC110936938/MSTRG.18459/LOC110923165/LOC110942106/LOC110894494/LOC110885982/LOC110884351/LOC110943084/LOC110912307/LOC110865562/LOC110903991/LOC110926428/LOC110921955/LOC118491371/LOC110909324/LOC110865338/LOC110929818…	46	DT7	down
GO:0030244	BP	GO:0030244	cellulose biosynthetic process	28/2258	93/25414	4.61246e-09	6.72101e-07	6.2563e-07	LOC110909353/LOC110936556/LOC110942290/LOC110883847/LOC110942291/LOC110867599/LOC110937503/LOC110880585/LOC110878291/LOC110927241/MSTRG.10743/LOC110939890/LOC110930813/LOC110912097/LOC110917417/LOC110868868/LOC110938152/MSTRG.7298/LOC110930266/LOC110918047/LOC110913000/LOC110866888/LOC110940310/LOC110930267/LOC110884590/MSTRG.20639/LOC110865838/LOC110886497	28	DT7	down
GO:0070592	BP	GO:0070592	cell wall polysaccharide biosynthetic process	34/2258	129/25414	5.08807e-09	7.07705e-07	6.58772e-07	LOC110886390/LOC110936513/LOC110894142/MSTRG.35176/LOC110904868/LOC110903908/LOC110908427/LOC110940605/LOC110883948/LOC110900246/MSTRG.17899/LOC110900248/LOC110875651/LOC110926156/LOC110868145/LOC110925932/LOC110891149/LOC110879715/LOC110902237/LOC110917313/LOC110891530/LOC110930237/LOC110904014/LOC110866888/MSTRG.35131/LOC110884590/LOC110894041/LOC110881423/LOC110884527/LOC110912472/LOC110895208…	34	DT7	down
GO:0010928	BP	GO:0010928	regulation of auxin mediated signaling pathway	36/2258	142/25414	5.65034e-09	7.51741e-07	6.99763e-07	LOC110871927/LOC110912925/LOC110864912/LOC110881735/LOC110866724/LOC110940372/LOC110938233/LOC110904463/LOC110894391/LOC110871955/MSTRG.18459/LOC110929428/LOC110923165/LOC110904010/LOC110894494/LOC110941275/LOC110915205/LOC110884351/LOC110879584/LOC110943084/LOC110912307/LOC110894390/LOC110865562/LOC110926428/LOC110913487/LOC110921955/LOC110909324/MSTRG.33178/LOC110899608/LOC118489742/LOC11093985…	36	DT7	down
GO:0046364	BP	GO:0046364	monosaccharide biosynthetic process	28/2258	103/25414	5.44564e-08	6.17173e-06	5.74499e-06	LOC110943969/LOC110908559/LOC110927277/LOC110937672/LOC110883948/LOC110914950/LOC110897469/LOC110910896/MSTRG.14690/LOC110889802/LOC110868868/LOC110942445/LOC110928921/LOC110923354/LOC110942108/MSTRG.13269/MSTRG.691/MSTRG.27678/LOC110904014/LOC110913000/MSTRG.40037/LOC110937926/LOC110918067/LOC110886497/MSTRG.46360/LOC110883880/LOC110883860/MSTRG.41329	28	DT7	down
GO:0009734	BP	GO:0009734	auxin-activated signaling pathway	60/2258	333/25414	9.99266e-08	1.09206e-05	1.01655e-05	LOC110925828/LOC110915696/LOC110871927/MSTRG.31040/LOC110937006/LOC110930980/LOC110915759/MSTRG.24370/LOC110912925/LOC110864912/LOC110883939/LOC110881735/LOC110930184/LOC110866724/LOC110900225/LOC110940372/LOC110938233/LOC110904463/LOC110894391/LOC110871955/LOC110936938/LOC110895023/LOC110942404/MSTRG.9570/MSTRG.18459/LOC110929428/LOC110923165/LOC110942898/LOC110904010/LOC110894494/LOC110904511/L…	60	DT7	down
GO:0010394	BP	GO:0010394	homogalacturonan metabolic process	11/2258	26/25414	5.82211e-06	0.000424182	0.000394853	LOC110936513/MSTRG.35176/LOC110908427/LOC110900246/LOC110900248/LOC110868145/LOC110902237/LOC110917313/MSTRG.35131/LOC110894041/LOC110912472	11	DT7	down
GO:0046246	BP	GO:0046246	terpene biosynthetic process	24/2258	101/25414	6.36862e-06	0.000453209	0.000421872	LOC110940690/LOC110893972/LOC110884314/LOC110921325/LOC110864635/MSTRG.605/MSTRG.37477/LOC110929414/LOC110921961/LOC110924412/MSTRG.3414/LOC110912252/LOC110873504/LOC110898279/LOC110921799/MSTRG.44691/LOC110917200/LOC110898278/LOC110940058/LOC110908492/MSTRG.600/LOC110929684/LOC110873528/LOC110916960	24	DT7	down
GO:0048359	BP	GO:0048359	mucilage metabolic process involved in seed coat development	14/2258	43/25414	1.20752e-05	0.000786172	0.000731814	LOC110895500/LOC110911034/LOC110940035/LOC110884343/MSTRG.38451/LOC110909941/LOC110930150/LOC110904636/LOC110891323/LOC110937963/LOC110930217/LOC110904952/MSTRG.1388/MSTRG.17098	14	DT7	down
GO:0009914	BP	GO:0009914	hormone transport	63/2258	410/25414	1.28812e-05	0.000821176	0.000764397	LOC110871927/LOC110898816/LOC110886948/LOC110912925/MSTRG.26747/LOC110885237/MSTRG.2487/LOC110889645/MSTRG.33742/LOC110881735/LOC110900128/LOC110866724/LOC110940372/MSTRG.21452/LOC110904463/LOC110868946/LOC110887763/LOC110912857/LOC110894391/LOC110920664/LOC110942370/LOC110871955/LOC110936938/MSTRG.18459/LOC110929428/LOC110923165/LOC110899349/LOC110894494/LOC110941275/LOC110893779/LOC110884351/LO…	63	DT7	down
GO:0005996	BP	GO:0005996	monosaccharide metabolic process	40/2258	224/25414	1.58298e-05	0.000968785	0.0009018	LOC110943969/LOC110908559/LOC110864768/LOC110927277/LOC110937672/LOC110883948/LOC110914950/LOC110897469/MSTRG.41014/LOC110910896/MSTRG.14690/LOC110866430/LOC110889802/LOC110868868/LOC110942445/LOC110928921/LOC110923354/LOC110942108/LOC110912004/MSTRG.13269/MSTRG.691/LOC110911974/MSTRG.27678/MSTRG.5579/LOC110904014/LOC110913000/MSTRG.40037/LOC110937926/LOC110908920/LOC110897405/LOC110918067/LOC110…	40	DT7	down
GO:0009645	BP	GO:0009645	response to low light intensity stimulus	10/2258	24/25414	1.8355e-05	0.0011013	0.00102515	LOC110865209/LOC110894991/MSTRG.14548/LOC110941805/MSTRG.13103/LOC110872479/LOC110929588/MSTRG.20460/LOC110894344/MSTRG.40902	10	DT7	down
GO:0043622	BP	GO:0043622	cortical microtubule organization	19/2258	76/25414	2.66748e-05	0.00151157	0.00140706	LOC110909353/LOC110939956/LOC110936556/LOC110942290/LOC110883847/LOC110942291/LOC110904482/LOC110878291/MSTRG.36700/LOC110912097/LOC110917417/MSTRG.7741/LOC110940547/LOC110936712/LOC110879982/LOC110865838/LOC110942104/LOC110890063/LOC110908818	19	DT7	down
GO:0009657	BP	GO:0009657	plastid organization	70/2258	483/25414	3.18869e-05	0.00177407	0.00165141	LOC110936329/MSTRG.24513/LOC110923133/LOC110930343/LOC110890707/MSTRG.10853/LOC110894228/MSTRG.44933/MSTRG.2719/MSTRG.45198/LOC110918745/LOC118489141/LOC110878197/LOC110885919/LOC110897469/LOC110894808/MSTRG.11119/LOC110937668/LOC110866430/LOC110873329/LOC110873323/LOC110885379/LOC110878563/LOC110915301/MSTRG.40398/LOC110928591/LOC110936476/LOC110931061/MSTRG.36456/LOC110918239/LOC110929205/LOC11…	70	DT7	down
GO:0005982	BP	GO:0005982	starch metabolic process	25/2258	118/25414	3.42164e-05	0.00186968	0.0017404	MSTRG.42952/LOC110904050/LOC110940151/LOC110940350/MSTRG.21726/LOC110941458/LOC110912004/MSTRG.45486/MSTRG.3734/MSTRG.32635/LOC110918170/MSTRG.22612/LOC110877724/MSTRG.15576/LOC110894619/LOC110931008/MSTRG.10172/LOC110873853/LOC110937495/LOC110926316/LOC110883860/MSTRG.32550/LOC110877738/LOC110895069/LOC110872869	25	DT7	down
GO:0010191	BP	GO:0010191	mucilage metabolic process	15/2258	54/25414	4.95876e-05	0.00257183	0.00239401	LOC110895500/LOC110911034/LOC110940035/LOC110884343/MSTRG.38451/LOC110909941/LOC110930150/LOC110904636/LOC110891323/LOC110937963/LOC110878363/LOC110930217/LOC110904952/MSTRG.1388/MSTRG.17098	15	DT7	down
GO:0032544	BP	GO:0032544	plastid translation	10/2258	27/25414	6.15746e-05	0.00308883	0.00287525	MSTRG.24513/LOC110894228/LOC110878197/LOC110866430/LOC110929668/LOC110897405/LOC110884114/MSTRG.728/LOC110904637/LOC110904935	10	DT7	down
GO:0010065	BP	GO:0010065	primary meristem tissue development	13/2258	44/25414	7.75716e-05	0.00376776	0.00350725	LOC110930622/LOC110940450/LOC110883954/LOC110889645/LOC110871368/LOC110898039/LOC110912857/LOC110905028/LOC110911850/LOC110867775/LOC110899908/LOC110938636/MSTRG.33457	13	DT7	down
GO:0097502	BP	GO:0097502	mannosylation	13/2258	44/25414	7.75716e-05	0.00376776	0.00350725	LOC110886390/LOC110894142/LOC110904239/LOC110908356/LOC110884468/MSTRG.37363/LOC110889730/MSTRG.35731/LOC110904219/LOC110904237/LOC110904222/MSTRG.37359/LOC110868467	13	DT7	down
GO:0080167	BP	GO:0080167	response to karrikin	45/2258	281/25414	7.89618e-05	0.00377536	0.00351432	LOC110900151/LOC110885907/LOC110878854/MSTRG.5302/LOC110872838/LOC110869216/LOC110918218/LOC110877476/LOC110891469/LOC110872089/MSTRG.33695/LOC110928933/LOC110943573/LOC110936938/MSTRG.12130/LOC110923354/LOC110931016/LOC110926736/LOC110920766/LOC110886259/MSTRG.9940/LOC110886088/LOC110937368/LOC110941805/LOC110895721/LOC110936268/LOC110918067/MSTRG.13103/MSTRG.45448/LOC110913940/LOC110937367/LOC1…	45	DT7	down
GO:0019853	BP	GO:0019853	L-ascorbic acid biosynthetic process	11/2258	36/25414	0.000196563	0.00835394	0.00777632	LOC110937672/LOC110910896/LOC110889802/LOC110868868/LOC110923354/LOC110942108/MSTRG.13269/LOC110913000/LOC110918067/LOC110886497/LOC110883880	11	DT7	down
GO:0032260	BP	GO:0032260	response to jasmonic acid stimulus involved in jasmonic acid and ethylene-dependent systemic resistance	7/2258	16/25414	0.000240805	0.00982484	0.00914552	LOC110894878/LOC110916952/LOC110891404/LOC110916674/LOC110916656/LOC118484205/LOC110916365	7	DT7	down
GO:0010166	BP	GO:0010166	wax metabolic process	20/2258	96/25414	0.000254535	0.0102484	0.00953978	LOC110904168/LOC110908568/LOC110898091/MSTRG.31445/LOC110937516/LOC110910537/LOC110865789/LOC110884445/LOC110872584/LOC110911828/MSTRG.38465/LOC110911701/LOC110894501/LOC110923358/LOC110864135/LOC110882040/LOC110893901/MSTRG.33070/LOC118482244/LOC110936374	20	DT7	down
GO:0042335	BP	GO:0042335	cuticle development	18/2258	82/25414	0.000258319	0.0102657	0.00955586	LOC110940450/LOC110883954/LOC110890018/LOC110896126/LOC110886859/LOC110871368/LOC110910537/LOC110885559/LOC110872584/LOC110879983/MSTRG.45595/LOC110921145/LOC110898881/MSTRG.35643/LOC110917453/LOC110938636/MSTRG.24995/MSTRG.15631	18	DT7	down
GO:0045338	BP	GO:0045338	farnesyl diphosphate metabolic process	14/2258	56/25414	0.000297512	0.0116716	0.0108646	LOC110940690/LOC110893972/LOC110921325/LOC110864635/MSTRG.605/LOC110921961/MSTRG.3414/LOC110912252/LOC110942161/LOC110921799/MSTRG.44691/LOC110917200/MSTRG.600/LOC110916960	14	DT7	down
GO:0009637	BP	GO:0009637	response to blue light	35/2258	214/25414	0.000310309	0.0120196	0.0111885	LOC110885898/LOC110916128/LOC110910677/LOC110881735/LOC110904463/MSTRG.41885/LOC110894991/LOC110915301/LOC110873357/MSTRG.36456/MSTRG.26034/LOC110889543/LOC110873499/LOC110916710/LOC110895152/LOC110890060/LOC110912307/MSTRG.11640/LOC110873055/MSTRG.31259/LOC110921955/LOC118491371/LOC110922518/LOC110873327/LOC118489742/MSTRG.19920/MSTRG.42074/LOC110929832/LOC110872479/LOC110929588/LOC110938044/LOC…	35	DT7	down
GO:0033014	BP	GO:0033014	tetrapyrrole biosynthetic process	29/2258	166/25414	0.000321911	0.0123131	0.0114617	LOC110890707/MSTRG.38107/LOC110866015/LOC110929958/LOC110884411/LOC110871637/MSTRG.37477/LOC110930151/LOC110880320/LOC110883761/LOC110886654/LOC110866972/LOC110889547/LOC110941795/LOC110885346/LOC110935542/MSTRG.32635/LOC110867020/MSTRG.6883/LOC110899734/LOC110921654/LOC110923153/LOC118488316/LOC110904940/LOC110918626/LOC110873825/MSTRG.24188/MSTRG.28104/MSTRG.11880	29	DT7	down
GO:0031122	BP	GO:0031122	cytoplasmic microtubule organization	19/2258	91/25414	0.000348881	0.01318	0.0122687	LOC110909353/LOC110939956/LOC110936556/LOC110942290/LOC110883847/LOC110942291/LOC110904482/LOC110878291/MSTRG.36700/LOC110912097/LOC110917417/MSTRG.7741/LOC110940547/LOC110936712/LOC110879982/LOC110865838/LOC110942104/LOC110890063/LOC110908818	19	DT7	down
GO:0010143	BP	GO:0010143	cutin biosynthetic process	18/2258	86/25414	0.000478582	0.0174341	0.0162286	LOC110886089/LOC110904624/LOC110909897/LOC110864776/LOC110900391/LOC110884445/MSTRG.45595/LOC110921145/LOC110941383/LOC110905106/LOC110884267/MSTRG.38465/LOC110882040/LOC110884266/LOC110910049/LOC110904530/LOC110936374/LOC110896009	18	DT7	down
GO:0120252	BP	GO:0120252	hydrocarbon metabolic process	29/2258	171/25414	0.000533996	0.0192238	0.0178946	LOC110940690/LOC110893972/LOC110910826/LOC110879533/LOC110884314/LOC110921325/LOC110864635/MSTRG.605/MSTRG.37477/LOC110910537/LOC110929414/LOC110921961/LOC110924412/MSTRG.3414/LOC110912252/LOC110873504/LOC110898279/LOC110921799/MSTRG.44691/MSTRG.22612/LOC110917200/LOC110898278/LOC110940058/LOC110908492/MSTRG.600/LOC110929684/LOC110873528/LOC110916960/LOC110890490	29	DT7	down
GO:0019852	BP	GO:0019852	L-ascorbic acid metabolic process	11/2258	40/25414	0.000542747	0.0193117	0.0179764	LOC110937672/LOC110910896/LOC110889802/LOC110868868/LOC110923354/LOC110942108/MSTRG.13269/LOC110913000/LOC110918067/LOC110886497/LOC110883880	11	DT7	down
GO:0022900	BP	GO:0022900	electron transport chain	32/2258	196/25414	0.000565423	0.0197101	0.0183473	LOC110937491/LOC110911035/MSTRG.10169/LOC110921448/LOC110865866/MSTRG.39066/LOC110880320/LOC110916997/LOC110908500/LOC110938274/MSTRG.146/LOC110927347/LOC110873782/LOC110926234/LOC110942326/LOC110884407/LOC110889201/LOC110873548/LOC110935698/LOC110878820/MSTRG.35293/MSTRG.20274/LOC110898829/MSTRG.25596/LOC110942067/MSTRG.10851/LOC110921533/LOC110871840/MSTRG.10913/MSTRG.14894/LOC110883824/LOC1109…	32	DT7	down
GO:0046839	BP	GO:0046839	phospholipid dephosphorylation	16/2258	73/25414	0.000566826	0.0197101	0.0183473	LOC110930622/LOC110884095/LOC110926220/MSTRG.44601/LOC110937849/MSTRG.9572/LOC110911941/LOC110867775/LOC110942336/LOC110872041/LOC110903984/MSTRG.37130/MSTRG.28551/MSTRG.10509/MSTRG.13432/LOC110890490	16	DT7	down
GO:0046148	BP	GO:0046148	pigment biosynthetic process	44/2258	299/25414	0.000627149	0.0213823	0.0199039	LOC110942222/LOC110912925/LOC110890707/MSTRG.38107/LOC110895799/LOC110866015/LOC110929958/LOC110871637/MSTRG.37477/LOC110930151/LOC110880320/LOC110929428/MSTRG.42457/LOC110883761/LOC110886654/LOC110866972/LOC110889547/LOC110941795/LOC110885346/MSTRG.28446/LOC110935542/MSTRG.32635/LOC110867020/MSTRG.6883/LOC110936291/LOC110899734/MSTRG.127/LOC110921654/LOC110923153/LOC110871932/LOC110928451/LOC118…	44	DT7	down
GO:0035672	BP	GO:0035672	oligopeptide transmembrane transport	9/2258	29/25414	0.000656956	0.022091	0.0205636	LOC110915455/LOC110940084/MSTRG.3485/LOC110926736/LOC110922331/MSTRG.46399/LOC110940083/LOC110864501/MSTRG.42966	9	DT7	down
GO:0055076	BP	GO:0055076	transition metal ion homeostasis	38/2258	249/25414	0.000710827	0.0236427	0.022008	MSTRG.36863/MSTRG.28269/LOC110890707/MSTRG.37096/LOC110872083/LOC110904460/LOC110879123/LOC110890268/LOC110886304/LOC110903866/LOC110910957/LOC110898410/LOC110909327/LOC110868412/LOC110873815/MSTRG.37093/LOC110894091/LOC110886836/LOC110868235/LOC110903865/LOC110911021/LOC110941786/LOC110903710/LOC110889201/LOC110912193/LOC110903889/LOC118489191/LOC118489190/LOC110884685/LOC110879157/LOC110879159/…	38	DT7	down
GO:0046174	BP	GO:0046174	polyol catabolic process	10/2258	36/25414	0.000883666	0.0278765	0.025949	LOC110930622/LOC110897469/LOC110926220/LOC110923354/MSTRG.44601/LOC110867775/LOC110942336/LOC110918067/MSTRG.46360/MSTRG.13432	10	DT7	down
GO:0016052	BP	GO:0016052	carbohydrate catabolic process	38/2258	252/25414	0.000894341	0.0279254	0.0259945	LOC110865964/LOC110884954/LOC110904050/LOC110872075/LOC110941996/LOC110914950/LOC110940151/LOC110940350/LOC110897469/LOC110908934/MSTRG.21726/LOC110868490/LOC110889114/LOC110912004/MSTRG.45486/MSTRG.16493/LOC110899036/MSTRG.3734/MSTRG.27678/LOC110912600/MSTRG.40037/LOC110889115/LOC110877724/LOC110915118/LOC110884189/LOC110880460/LOC110941098/MSTRG.46360/LOC110868493/LOC110938281/LOC110926316/MSTR…	38	DT7	down
GO:0010158	BP	GO:0010158	abaxial cell fate specification	5/2258	10/25414	0.000948423	0.0292917	0.0272663	LOC110898684/LOC110904319/LOC110915674/LOC110870922/LOC110922073	5	DT7	down
GO:0006694	BP	GO:0006694	steroid biosynthetic process	23/2258	129/25414	0.000957244	0.0292917	0.0272663	LOC110911035/LOC110890680/LOC110868287/LOC110921448/MSTRG.42916/MSTRG.39066/LOC110908772/LOC110918161/LOC110877312/MSTRG.19153/LOC110904539/LOC110886362/LOC110867780/LOC110873890/LOC110926479/LOC118479762/LOC110886222/LOC110921577/LOC110897396/LOC110941392/LOC110911946/LOC110884998/MSTRG.31204	23	DT7	down
GO:0051644	BP	GO:0051644	plastid localization	11/2258	43/25414	0.00105367	0.0313726	0.0292034	MSTRG.2719/LOC110885379/LOC110915301/MSTRG.36456/LOC110916710/LOC110890060/MSTRG.39280/MSTRG.42074/LOC110929832/MSTRG.23403/LOC110890839	11	DT7	down
GO:0033013	BP	GO:0033013	tetrapyrrole metabolic process	33/2258	212/25414	0.00109325	0.0318604	0.0296575	LOC110890707/MSTRG.38107/LOC110866015/LOC110929958/MSTRG.45198/LOC110884411/LOC110871637/LOC118489141/MSTRG.37477/LOC110930151/LOC110880320/LOC110883761/LOC110886654/LOC110866972/LOC110889547/LOC110941795/LOC110885346/LOC110935542/MSTRG.32635/LOC110867020/MSTRG.6883/LOC110899734/LOC110921654/LOC110923153/LOC118488316/LOC110904940/LOC110918626/LOC110873825/MSTRG.24188/MSTRG.28104/MSTRG.11880/LOC11…	33	DT7	down
GO:0009698	BP	GO:0009698	phenylpropanoid metabolic process	39/2258	264/25414	0.00114628	0.0327816	0.0305149	LOC110894001/LOC110917085/LOC110904168/LOC110872249/LOC110898091/LOC110889481/LOC110940605/LOC110894002/LOC110930996/LOC110900142/LOC110924718/LOC110920739/LOC110865554/MSTRG.29980/LOC110929271/LOC110873885/LOC110930404/LOC110868508/LOC110894501/LOC110878825/LOC110894003/LOC110865548/LOC110895559/LOC110940081/LOC110895887/MSTRG.26240/LOC110868345/LOC110895611/LOC110897396/MSTRG.33070/LOC110898343…	39	DT7	down
GO:1901568	BP	GO:1901568	fatty acid derivative metabolic process	26/2258	155/25414	0.0011877	0.0336514	0.0313247	LOC110904168/LOC110908568/LOC110898091/MSTRG.31445/LOC110937516/LOC110910537/LOC110865789/LOC110884445/LOC110872584/LOC110911828/LOC110939659/MSTRG.38465/LOC110911701/LOC110894501/LOC110923358/LOC110864135/LOC110882040/LOC110893901/MSTRG.46205/MSTRG.33070/LOC110898670/LOC110904320/LOC110898671/LOC118482244/LOC110936374/LOC110890490	26	DT7	down
GO:0072488	BP	GO:0072488	ammonium transmembrane transport	11/2258	44/25414	0.00129356	0.0359846	0.0334965	LOC110880175/LOC110886572/LOC110873285/LOC110894233/LOC110889645/LOC110918218/LOC110912857/LOC110911850/LOC110916097/LOC118479416/MSTRG.11702	11	DT7	down
GO:0009156	BP	GO:0009156	ribonucleoside monophosphate biosynthetic process	24/2258	140/25414	0.00132415	0.0365035	0.0339796	LOC110920620/LOC110865964/LOC110921744/MSTRG.32894/LOC110930115/LOC110914950/LOC110898991/LOC110935609/LOC110897469/LOC110865387/LOC110899036/MSTRG.27678/LOC110912600/LOC110923143/MSTRG.40037/LOC110915118/LOC110941098/LOC110898706/MSTRG.13684/MSTRG.46360/MSTRG.10913/LOC110897862/MSTRG.41329/LOC110919212	24	DT7	down
GO:0009861	BP	GO:0009861	jasmonic acid and ethylene-dependent systemic resistance	16/2258	79/25414	0.00139525	0.0381203	0.0354845	LOC110894878/MSTRG.43290/LOC110916952/MSTRG.43292/MSTRG.19151/LOC110891404/LOC110916674/LOC110917479/LOC110916656/LOC118484205/LOC110915035/LOC110915493/MSTRG.43288/LOC110916365/LOC110935882/LOC118491680	16	DT7	down
GO:0046838	BP	GO:0046838	phosphorylated carbohydrate dephosphorylation	9/2258	32/25414	0.0014418	0.0390434	0.0363438	LOC110930622/LOC110904050/LOC110926220/LOC110923354/MSTRG.44601/LOC110867775/LOC110942336/LOC110918067/MSTRG.13432	9	DT7	down
GO:0005983	BP	GO:0005983	starch catabolic process	11/2258	45/25414	0.00157652	0.0419491	0.0390486	LOC110904050/LOC110940151/LOC110940350/MSTRG.21726/LOC110912004/MSTRG.45486/MSTRG.3734/LOC110877724/LOC110883860/LOC110877738/LOC110895069	11	DT7	down
GO:0071629	BP	GO:0071629	cytoplasm protein quality control by the ubiquitin-proteasome system	5/2258	11/25414	0.00161179	0.0421544	0.0392397	LOC110898766/MSTRG.33682/LOC110912175/LOC110869267/MSTRG.40452	5	DT7	down
GO:0035050	BP	GO:0035050	embryonic heart tube development	6/2258	16/25414	0.00178839	0.0433635	0.0403652	LOC110877678/LOC110917577/MSTRG.44386/MSTRG.13032/MSTRG.41783/LOC110912075	6	DT7	down
GO:0010444	BP	GO:0010444	guard mother cell differentiation	8/2258	27/25414	0.00182472	0.0433635	0.0403652	MSTRG.39237/LOC110879382/LOC110941807/LOC110895897/LOC110911301/LOC110912611/LOC110911018/LOC110895523	8	DT7	down
GO:0010497	BP	GO:0010497	plasmodesmata-mediated intercellular transport	9/2258	33/25414	0.00182807	0.0433635	0.0403652	LOC110889645/LOC110912857/LOC110912606/LOC110872110/LOC110908500/LOC110911850/LOC110927347/MSTRG.38657/LOC110865742	9	DT7	down
GO:0019755	BP	GO:0019755	one-carbon compound transport	9/2258	33/25414	0.00182807	0.0433635	0.0403652	LOC110880175/LOC110886572/LOC110884546/LOC110894233/LOC110898466/MSTRG.39119/LOC110916097/LOC110873322/LOC118479416	9	DT7	down
GO:0031977	CC	GO:0031977	thylakoid lumen	38/2310	113/25482	3.41803e-13	1.39797e-10	1.33843e-10	MSTRG.8944/LOC110926440/LOC110865198/LOC110886720/LOC110877713/MSTRG.45688/MSTRG.41014/LOC110890423/LOC110941291/LOC110884640/LOC110941650/MSTRG.4987/LOC110939570/MSTRG.35897/LOC110877310/LOC110908449/MSTRG.40037/LOC118482992/LOC110879214/MSTRG.31783/LOC110944637/LOC110879294/LOC110911311/LOC110889201/MSTRG.473/LOC110898412/LOC110922518/LOC110921128/LOC110926335/LOC110942067/LOC110871840/MSTRG.13…	38	DT7	down
GO:0010319	CC	GO:0010319	stromule	32/2310	99/25482	7.9868e-11	1.6333e-08	1.56373e-08	LOC110922544/MSTRG.23180/LOC110924760/LOC110930991/LOC110930115/MSTRG.45198/LOC110880017/LOC118489141/LOC110920787/MSTRG.45690/LOC110866430/MSTRG.12130/LOC110908380/MSTRG.4987/LOC110899036/MSTRG.146/LOC110923143/MSTRG.9940/LOC110936258/LOC110942326/LOC110937368/LOC110897405/LOC110865645/MSTRG.4397/LOC110930440/LOC110937367/MSTRG.728/LOC110940951/LOC110898706/LOC110937354/LOC110926316/LOC110883824	32	DT7	down
GO:0046658	CC	GO:0046658	anchored component of plasma membrane	53/2310	274/25482	9.8278e-08	1.33986e-05	1.28279e-05	LOC110868080/LOC110929571/LOC110930583/LOC110897924/MSTRG.40306/LOC110921021/LOC110873585/LOC110868761/LOC110895243/LOC110879106/LOC110912882/LOC110920752/LOC110921889/LOC110926363/LOC110896126/LOC110930454/LOC110893815/LOC110918681/LOC110938097/LOC110879747/LOC110918760/LOC110940035/LOC110899444/LOC110904631/LOC110920999/LOC110871997/LOC110885559/MSTRG.7474/LOC110894382/LOC110916202/LOC110942228…	53	DT7	down
GO:0031225	CC	GO:0031225	anchored component of membrane	57/2310	332/25482	1.97992e-06	0.000161957	0.000155059	LOC110868080/LOC110929571/LOC110930583/LOC110897924/MSTRG.40306/LOC110921021/LOC110873585/LOC110868761/LOC110895243/LOC110879106/LOC110912882/LOC110920752/LOC110921889/LOC110926363/LOC110896126/LOC110930454/LOC110893815/LOC110918681/LOC110938097/LOC110879747/LOC110918760/LOC110940035/LOC110899444/LOC110904631/LOC110920999/LOC110943573/LOC110871997/LOC110885559/MSTRG.7474/LOC110894382/LOC110916202…	57	DT7	down
GO:0010330	CC	GO:0010330	cellulose synthase complex	8/2310	13/25482	3.82287e-06	0.000260593	0.000249493	LOC110909353/LOC110942290/LOC110883847/LOC110942291/LOC110878291/LOC110912097/LOC110917417/LOC110940310	8	DT7	down
GO:0009921	CC	GO:0009921	auxin efflux carrier complex	7/2310	11/25482	1.18499e-05	0.000627788	0.000601048	LOC110871927/MSTRG.18459/LOC110923165/LOC110894494/LOC110943084/LOC110865562/LOC110909324	7	DT7	down
GO:0010287	CC	GO:0010287	plastoglobule	31/2310	151/25482	1.22795e-05	0.000627788	0.000601048	LOC110928977/LOC110866430/LOC110926405/LOC110894991/LOC110889543/MSTRG.146/MSTRG.40037/LOC110942326/LOC110915568/MSTRG.26435/LOC110873481/LOC110873654/LOC110897405/LOC110928965/LOC110911332/LOC110941805/MSTRG.7214/MSTRG.13103/LOC110918031/LOC110865992/LOC110930236/LOC110926335/MSTRG.728/LOC110872479/LOC110929588/LOC110938044/LOC110889675/MSTRG.20460/LOC110883824/MSTRG.40902/LOC110894815	31	DT7	down
GO:0009543	CC	GO:0009543	chloroplast thylakoid lumen	12/2310	35/25482	3.4319e-05	0.00140365	0.00134386	MSTRG.8944/LOC110886720/LOC110941291/MSTRG.35897/LOC110908449/LOC110879214/LOC110926335/LOC110871840/LOC110890449/LOC110877741/LOC110894815/LOC110878549	12	DT7	down
GO:0009295	CC	GO:0009295	nucleoid	20/2310	85/25482	5.6611e-05	0.0021049	0.00201524	LOC110937491/LOC110904056/MSTRG.10169/LOC110868278/LOC110868649/LOC110904059/LOC110865866/MSTRG.1002/LOC110908380/LOC110911987/LOC110890549/LOC110864406/LOC110903739/LOC110908936/LOC110865645/LOC110898837/MSTRG.30138/LOC110866525/LOC110915765/LOC110894749	20	DT7	down
GO:0098807	CC	GO:0098807	chloroplast thylakoid membrane protein complex	10/2310	28/25482	0.00010449	0.00356135	0.00340966	LOC110937491/MSTRG.10169/LOC110917821/LOC110865866/LOC110889543/LOC110873548/MSTRG.35293/MSTRG.10913/LOC110929588/LOC110919212	10	DT7	down
GO:0000311	CC	GO:0000311	plastid large ribosomal subunit	6/2310	11/25482	0.000170518	0.00536477	0.00513626	LOC110904056/LOC110868649/LOC110904059/LOC110868776/LOC110911364/MSTRG.4635	6	DT7	down
GO:0055028	CC	GO:0055028	cortical microtubule	12/2310	45/25482	0.0005032	0.0147006	0.0140745	LOC110909353/LOC110878291/LOC110937444/MSTRG.36700/LOC110912097/MSTRG.7741/LOC110879393/LOC110890213/LOC110942104/LOC110890063/LOC110866533/LOC110911688	12	DT7	down
GO:0009547	CC	GO:0009547	plastid ribosome	8/2310	25/25482	0.00119105	0.032476	0.0310927	LOC110904056/LOC110894228/LOC110868649/LOC110904059/LOC110868776/LOC110941474/LOC110911364/MSTRG.4635	8	DT7	down
GO:0009986	CC	GO:0009986	cell surface	15/2310	72/25482	0.00176235	0.0420498	0.0402588	LOC110871927/LOC110868761/LOC110898816/MSTRG.33742/LOC110940035/LOC110868946/LOC110936938/MSTRG.18459/LOC110923165/LOC110894494/LOC110889114/LOC110915301/LOC110891323/LOC110943084/LOC110889115	15	DT7	down
GO:0016328	CC	GO:0016328	lateral plasma membrane	7/2310	21/25482	0.0018506	0.0420498	0.0402588	LOC110871927/MSTRG.18459/LOC110923165/LOC110894494/LOC110926365/LOC110943084/MSTRG.13790	7	DT7	down
GO:0047262	MF	GO:0047262	polygalacturonate 4-alpha-galacturonosyltransferase activity	28/1971	54/22184	5.77198e-16	5.06203e-13	4.3624e-13	LOC110936513/MSTRG.35176/LOC110903908/LOC110908427/LOC110895020/LOC110900246/LOC110911365/LOC110922873/LOC110900248/LOC110926156/LOC110920998/LOC110868145/LOC110884343/MSTRG.38451/LOC110925932/LOC110909941/LOC110920827/LOC110902237/LOC110917313/LOC110873641/MSTRG.35131/MSTRG.46397/LOC110894041/LOC110878184/LOC110920603/LOC110884419/LOC110879192/LOC110898928	28	DT7	down
GO:0016722	MF	GO:0016722	oxidoreductase activity, acting on metal ions	25/1971	71/22184	7.8728e-10	3.45222e-07	2.97509e-07	LOC110930583/LOC110897924/LOC110911833/LOC110895246/LOC118479261/MSTRG.7474/LOC110895267/LOC110865554/LOC110873885/LOC110868508/LOC110870755/LOC110869193/LOC110865548/LOC110895559/LOC110940081/LOC110895887/LOC110895611/LOC110915225/LOC110872735/LOC110893263/LOC110895886/LOC110941738/LOC110917909/MSTRG.40020/LOC110904806	25	DT7	down
GO:0008194	MF	GO:0008194	UDP-glycosyltransferase activity	76/1971	440/22184	1.32203e-08	3.86475e-06	3.3306e-06	LOC110936513/LOC110898372/LOC110896130/LOC110937467/LOC110930343/LOC110896131/MSTRG.35176/LOC110896129/LOC110908565/LOC110903908/LOC110908427/LOC110895020/LOC110908562/LOC110905136/LOC110900246/LOC110911365/LOC110922873/LOC110885392/LOC110900248/LOC110875651/LOC110926156/LOC110920998/LOC110868145/LOC110884343/LOC110920739/MSTRG.38451/LOC110925932/LOC110922248/LOC110942108/LOC110909941/LOC11087923…	76	DT7	down
GO:0031409	MF	GO:0031409	pigment binding	13/1971	27/22184	1.25982e-07	2.20972e-05	1.90431e-05	LOC110928977/LOC110926405/LOC110894991/LOC110889543/LOC110915568/LOC110873654/LOC110941805/MSTRG.13103/LOC110872479/LOC110929588/LOC110938044/MSTRG.20460/MSTRG.40902	13	DT7	down
GO:0015562	MF	GO:0015562	efflux transmembrane transporter activity	24/1971	84/22184	1.70686e-07	2.49486e-05	2.15004e-05	LOC110871927/LOC110881735/LOC110866724/LOC110940372/LOC110904463/MSTRG.18459/LOC110923165/LOC118491700/LOC110894494/LOC110904511/LOC110884351/LOC110943084/LOC110912307/LOC110865562/MSTRG.16391/LOC110921955/LOC110909324/MSTRG.33178/LOC118489742/LOC110939854/LOC110912362/MSTRG.24696/LOC110884350/LOC110879212	24	DT7	down
GO:0010329	MF	GO:0010329	auxin efflux transmembrane transporter activity	21/1971	68/22184	2.34139e-07	2.93343e-05	2.528e-05	LOC110871927/LOC110881735/LOC110866724/LOC110940372/LOC110904463/MSTRG.18459/LOC110923165/LOC110894494/LOC110884351/LOC110943084/LOC110912307/LOC110865562/LOC110921955/LOC110909324/MSTRG.33178/LOC118489742/LOC110939854/LOC110912362/MSTRG.24696/LOC110884350/LOC110879212	21	DT7	down
GO:0019904	MF	GO:0019904	protein domain specific binding	35/1971	170/22184	2.04112e-06	0.000217656	0.000187574	LOC110937491/LOC110941858/LOC110930991/MSTRG.10169/LOC110930115/LOC110865866/LOC110920787/MSTRG.13235/LOC110897428/LOC110894991/LOC110885420/LOC118479888/LOC110889543/LOC110923143/MSTRG.9940/LOC110873481/LOC110873654/LOC110937368/LOC110941805/LOC110889201/MSTRG.14851/LOC110922518/MSTRG.13103/LOC110930236/LOC110929764/LOC110937367/LOC110926335/LOC110936478/LOC110872479/LOC110898706/LOC110937354/LO…	35	DT7	down
GO:0004553	MF	GO:0004553	hydrolase activity, hydrolyzing O-glycosyl compounds	66/1971	414/22184	2.23364e-06	0.000217656	0.000187574	LOC110868080/LOC110900151/LOC110936556/LOC110884954/LOC110897621/LOC110872075/LOC110878022/LOC110886626/LOC110941996/LOC110930523/LOC110918681/LOC110935541/LOC110940151/LOC110899444/LOC110908934/LOC110868490/LOC110910101/MSTRG.31060/MSTRG.46999/LOC110894382/LOC118492260/LOC110895046/LOC110889114/MSTRG.25701/LOC110931016/LOC110929923/MSTRG.45486/MSTRG.16493/LOC110939618/LOC110893915/LOC110911974/M…	66	DT7	down
GO:0016168	MF	GO:0016168	chlorophyll binding	13/1971	34/22184	3.21772e-06	0.000282194	0.000243192	LOC110928977/LOC110926405/LOC110894991/LOC110889543/LOC110915568/LOC110873654/LOC110941805/MSTRG.13103/LOC110872479/LOC110929588/LOC110938044/MSTRG.20460/MSTRG.40902	13	DT7	down
GO:0016413	MF	GO:0016413	O-acetyltransferase activity	20/1971	75/22184	5.75067e-06	0.000458485	0.000395118	LOC110912493/LOC110912926/LOC110912515/LOC110904868/LOC110939890/MSTRG.17899/LOC110917818/LOC110926042/LOC110893701/LOC110890677/LOC110889392/MSTRG.43697/LOC110909079/MSTRG.9744/LOC110921009/LOC110879050/LOC110884527/LOC110895208/LOC110929150/LOC110890001	20	DT7	down
GO:0010334	MF	GO:0010334	sesquiterpene synthase activity	20/1971	76/22184	7.15805e-06	0.000523134	0.000450831	LOC110940690/LOC110893972/LOC110884314/LOC110921325/LOC110864635/MSTRG.605/LOC110929414/LOC110921961/LOC110924412/MSTRG.3414/LOC110912252/LOC110898279/LOC110921799/MSTRG.44691/LOC110917200/LOC110898278/LOC110940058/LOC110908492/MSTRG.600/LOC110916960	20	DT7	down
GO:0008017	MF	GO:0008017	microtubule binding	34/1971	175/22184	1.06882e-05	0.000639618	0.000551216	LOC110909353/LOC110908949/LOC110926424/LOC110941437/LOC110878291/LOC110911691/LOC110898431/LOC110873738/LOC110924527/LOC110923410/LOC110916884/LOC110868371/MSTRG.36700/LOC110894711/LOC110915523/LOC110903939/LOC110912097/MSTRG.7741/LOC110942285/MSTRG.23631/LOC110904016/MSTRG.39280/LOC110909876/LOC110890213/LOC110910297/LOC110916237/LOC110895469/LOC110912948/LOC110872866/LOC110911690/MSTRG.16160/LO…	34	DT7	down
GO:0016835	MF	GO:0016835	carbon-oxygen lyase activity	39/1971	213/22184	1.08833e-05	0.000639618	0.000551216	LOC118479258/MSTRG.40306/LOC110940690/LOC110922544/LOC110893972/MSTRG.23180/LOC110912925/LOC110937064/LOC110884314/LOC110921325/LOC110904631/LOC110864635/MSTRG.605/MSTRG.45690/LOC110944523/LOC110929414/LOC110929428/LOC110942228/LOC110921961/LOC110924412/MSTRG.3414/LOC110896035/LOC110917278/LOC110912252/LOC110898279/LOC110921799/MSTRG.44691/LOC110939939/LOC110917200/LOC110898278/LOC110865338/LOC11…	39	DT7	down
GO:0010333	MF	GO:0010333	terpene synthase activity	20/1971	78/22184	1.09399e-05	0.000639618	0.000551216	LOC110940690/LOC110893972/LOC110884314/LOC110921325/LOC110864635/MSTRG.605/LOC110929414/LOC110921961/LOC110924412/MSTRG.3414/LOC110912252/LOC110898279/LOC110921799/MSTRG.44691/LOC110917200/LOC110898278/LOC110940058/LOC110908492/MSTRG.600/LOC110916960	20	DT7	down
GO:0016798	MF	GO:0016798	hydrolase activity, acting on glycosyl bonds	69/1971	462/22184	1.30967e-05	0.000717863	0.000618647	LOC110868080/LOC110900151/LOC110936556/LOC110884954/LOC110897621/LOC110872075/LOC110878022/LOC110886626/LOC110941996/LOC110930523/LOC110918681/LOC110935541/LOC110940151/LOC110899444/LOC110908934/LOC110868490/LOC110910101/MSTRG.31060/MSTRG.46999/LOC110894382/LOC118492260/LOC110895046/LOC110889114/MSTRG.25701/LOC110931016/LOC110929923/MSTRG.45486/MSTRG.16493/LOC110939618/LOC110893915/LOC110911974/M…	69	DT7	down
GO:0016838	MF	GO:0016838	carbon-oxygen lyase activity, acting on phosphates	21/1971	86/22184	1.5053e-05	0.000776559	0.00066923	LOC118479258/LOC110940690/LOC110893972/LOC110884314/LOC110921325/LOC110864635/MSTRG.605/LOC110929414/LOC110921961/LOC110924412/MSTRG.3414/LOC110912252/LOC110898279/LOC110921799/MSTRG.44691/LOC110917200/LOC110898278/LOC110940058/LOC110908492/MSTRG.600/LOC110916960	21	DT7	down
GO:0000030	MF	GO:0000030	mannosyltransferase activity	13/1971	40/22184	2.51208e-05	0.00110155	0.000949301	LOC110886390/LOC110894142/LOC110904239/LOC110908356/LOC110884468/MSTRG.37363/LOC110889730/MSTRG.35731/LOC110904219/LOC110904237/LOC110904222/MSTRG.37359/LOC110868467	13	DT7	down
GO:0047364	MF	GO:0047364	desulfoglucosinolate sulfotransferase activity	7/1971	13/22184	4.58534e-05	0.00148939	0.00128354	LOC110894878/LOC110916952/LOC110891404/LOC110916674/LOC110916656/LOC118484205/LOC110916365	7	DT7	down
GO:0080071	MF	GO:0080071	indol-3-yl-methyl-desulfoglucosinolate sulfotransferase activity	7/1971	13/22184	4.58534e-05	0.00148939	0.00128354	LOC110894878/LOC110916952/LOC110891404/LOC110916674/LOC110916656/LOC118484205/LOC110916365	7	DT7	down
GO:0046910	MF	GO:0046910	pectinesterase inhibitor activity	21/1971	93/22184	5.28627e-05	0.00165574	0.0014269	LOC110906292/LOC110884283/LOC110935912/LOC110880308/LOC110869237/MSTRG.40216/LOC110886423/LOC110887014/LOC110931108/LOC110880309/LOC110940246/LOC110894418/MSTRG.12074/LOC110911940/MSTRG.20438/LOC110905046/LOC110869190/LOC110870643/LOC110893680/LOC110911313/LOC110865760	21	DT7	down
GO:0008422	MF	GO:0008422	beta-glucosidase activity	21/1971	94/22184	6.24401e-05	0.00188828	0.0016273	LOC110868080/LOC110930523/LOC110935541/LOC110899444/LOC110868490/LOC118492260/LOC110889114/LOC110929923/MSTRG.16493/LOC110930383/LOC110889115/MSTRG.6486/LOC110918410/LOC110884189/LOC110871912/LOC110880460/LOC110894377/LOC110868493/MSTRG.38481/LOC110885691/LOC110889914	21	DT7	down
GO:0106019	MF	GO:0106019	phosphatidylinositol-4,5-bisphosphate phosphatase activity	13/1971	45/22184	9.99952e-05	0.0028289	0.00243791	LOC110930622/LOC110900128/LOC110884095/LOC110926220/MSTRG.44601/MSTRG.9572/LOC110911941/LOC110867775/LOC110942336/LOC110872041/LOC110903984/MSTRG.37130/MSTRG.13432	13	DT7	down
GO:0008374	MF	GO:0008374	O-acyltransferase activity	33/1971	187/22184	0.000105358	0.00288746	0.00248838	LOC110912493/LOC110912926/LOC110909897/LOC110912515/LOC110904868/LOC110939890/LOC110864776/LOC110900391/MSTRG.17899/LOC110917818/LOC110926042/LOC110893701/LOC110890677/LOC110865789/LOC110918566/LOC110889392/MSTRG.43697/LOC110884267/LOC110909079/MSTRG.9744/LOC110921009/LOC110864135/LOC110879050/LOC110884266/LOC110893901/LOC110884527/LOC110941973/LOC110910049/LOC110895208/MSTRG.12871/LOC110904530/L…	33	DT7	down
GO:0016759	MF	GO:0016759	cellulose synthase activity	15/1971	58/22184	0.000120947	0.00321425	0.00277001	LOC110942290/LOC110883847/LOC110942291/LOC110937503/LOC110880585/MSTRG.10743/LOC110930813/LOC110917417/LOC110938152/MSTRG.7298/LOC110930266/LOC110918047/LOC110940310/LOC110930267/MSTRG.20639	15	DT7	down
GO:0030599	MF	GO:0030599	pectinesterase activity	18/1971	78/22184	0.000131587	0.00339417	0.00292506	LOC110884283/LOC110935912/LOC110880308/LOC110869237/MSTRG.40216/LOC110886423/LOC110887014/LOC110931108/LOC110880309/LOC110940246/LOC110894418/MSTRG.12074/LOC110911940/MSTRG.20438/LOC110870643/LOC110893680/LOC110911313/LOC110865760	18	DT7	down
GO:0030247	MF	GO:0030247	polysaccharide binding	24/1971	121/22184	0.000144213	0.00361356	0.00311413	LOC110868080/LOC110867599/LOC110904050/LOC110927241/LOC110918681/LOC110940035/LOC110899444/MSTRG.21726/LOC110866430/LOC110894382/LOC110939618/LOC110891323/LOC110930383/LOC110927170/LOC110886067/LOC110897405/LOC110918410/LOC110884189/MSTRG.728/LOC110931008/LOC110889268/LOC110872266/LOC110885691/LOC110877738	24	DT7	down
GO:0004089	MF	GO:0004089	carbonate dehydratase activity	6/1971	11/22184	0.000152267	0.00370056	0.0031891	LOC110922544/MSTRG.23180/MSTRG.45690/LOC110896035/LOC110939939/LOC110920631	6	DT7	down
GO:0009922	MF	GO:0009922	fatty acid elongase activity	10/1971	30/22184	0.00017083	0.00384148	0.00331054	LOC110917085/MSTRG.31445/LOC110930996/LOC110900142/LOC110937516/LOC110872584/LOC110929271/LOC110911828/LOC110911701/LOC110923358	10	DT7	down
GO:0004185	MF	GO:0004185	serine-type carboxypeptidase activity	14/1971	57/22184	0.000361491	0.00754828	0.00650502	LOC110927052/LOC110927019/LOC110942217/LOC110915722/LOC110942227/LOC110889271/LOC110939797/LOC110921948/MSTRG.1536/LOC110893961/LOC110904684/LOC110886552/LOC110904198/MSTRG.1538	14	DT7	down
GO:0090447	MF	GO:0090447	glycerol-3-phosphate 2-O-acyltransferase activity	7/1971	17/22184	0.000377659	0.0077025	0.00663793	LOC110909897/LOC110864776/LOC110900391/LOC110884267/LOC110884266/LOC110910049/LOC110904530	7	DT7	down
GO:0017171	MF	GO:0017171	serine hydrolase activity	25/1971	139/22184	0.000513037	0.00957304	0.00824995	LOC110895500/LOC110927052/LOC110927019/MSTRG.32780/LOC110942217/LOC110911034/LOC110918267/LOC110915722/LOC110887002/LOC110942227/LOC110889271/LOC110939797/LOC110886163/LOC110931072/LOC110921948/MSTRG.1536/LOC110893961/LOC110904684/LOC110886552/LOC110895234/LOC110879294/LOC110904198/LOC110908659/MSTRG.1538/MSTRG.21397	25	DT7	down
GO:0008146	MF	GO:0008146	sulfotransferase activity	7/1971	18/22184	0.000570763	0.0104283	0.00898701	LOC110894878/LOC110916952/LOC110891404/LOC110916674/LOC110916656/LOC118484205/LOC110916365	7	DT7	down
GO:0015250	MF	GO:0015250	water channel activity	17/1971	81/22184	0.000654873	0.0110646	0.00953538	LOC110880175/LOC110886572/LOC110868884/LOC110884546/LOC110894233/LOC110898128/MSTRG.35357/LOC110898466/LOC110926365/MSTRG.39119/MSTRG.13790/LOC110868317/LOC110916097/LOC110904457/LOC110890809/LOC110873322/LOC118479416	17	DT7	down
GO:0008238	MF	GO:0008238	exopeptidase activity	22/1971	118/22184	0.000655673	0.0110646	0.00953538	LOC110928826/LOC110925975/LOC110927052/LOC110927019/MSTRG.32780/LOC110942217/MSTRG.40946/LOC110915722/LOC110942227/LOC110889271/LOC110939797/LOC110921948/MSTRG.1536/MSTRG.4501/LOC110893961/LOC110904684/LOC110886552/LOC110904198/LOC110940260/MSTRG.37644/MSTRG.1538/LOC110928508	22	DT7	down
GO:0035673	MF	GO:0035673	oligopeptide transmembrane transporter activity	9/1971	29/22184	0.000656055	0.0110646	0.00953538	LOC110915455/LOC110940084/MSTRG.3485/LOC110926736/LOC110922331/MSTRG.46399/LOC110940083/LOC110864501/MSTRG.42966	9	DT7	down
GO:0015299	MF	GO:0015299	solute:proton antiporter activity	11/1971	42/22184	0.000850151	0.01405	0.0121081	LOC110899142/LOC110864529/MSTRG.28269/LOC110921344/LOC110872083/LOC110937668/LOC110931061/MSTRG.31724/LOC110926500/MSTRG.34063/MSTRG.21809	11	DT7	down
GO:0008519	MF	GO:0008519	ammonium transmembrane transporter activity	11/1971	44/22184	0.00129135	0.0191952	0.0165422	LOC110880175/LOC110886572/LOC110873285/LOC110894233/LOC110889645/LOC110918218/LOC110912857/LOC110911850/LOC110916097/LOC118479416/MSTRG.11702	11	DT7	down
GO:0019203	MF	GO:0019203	carbohydrate phosphatase activity	13/1971	58/22184	0.00145418	0.0212552	0.0183175	LOC110943969/LOC110904050/LOC110921620/MSTRG.21726/MSTRG.14690/LOC110923354/MSTRG.691/MSTRG.38183/LOC110937926/LOC110918067/LOC110883860/LOC110942371/LOC110877738	13	DT7	down
GO:0045548	MF	GO:0045548	phenylalanine ammonia-lyase activity	5/1971	11/22184	0.00161098	0.0231612	0.0199601	LOC110924718/LOC110868345/LOC110898343/LOC110898342/LOC110904470	5	DT7	down
GO:0046906	MF	GO:0046906	tetrapyrrole binding	15/1971	73/22184	0.00166501	0.0231781	0.0199746	LOC110928977/LOC110926405/LOC110894991/LOC110889543/LOC110915568/LOC110873654/LOC110941805/MSTRG.33582/MSTRG.13103/LOC110872479/LOC110929588/LOC110938044/MSTRG.20460/MSTRG.40902/MSTRG.31204	15	DT7	down
GO:0016747	MF	GO:0016747	transferase activity, transferring acyl groups other than amino-acyl groups	54/1971	405/22184	0.00172827	0.0233184	0.0200955	MSTRG.26381/LOC110912493/LOC110912926/LOC110917085/MSTRG.31445/LOC110909897/LOC110912515/LOC110904868/LOC110940605/LOC110939890/LOC110864776/LOC110900391/LOC110930996/MSTRG.17899/LOC110900142/LOC110917818/LOC110926042/MSTRG.41286/LOC110893701/LOC110937516/LOC110890677/LOC110865789/LOC110872584/LOC110918566/LOC110929271/LOC110889392/LOC110911828/MSTRG.23203/MSTRG.43697/LOC110884267/LOC110884356/LO…	54	DT7	down
GO:0070696	MF	GO:0070696	transmembrane receptor protein serine/threonine kinase binding	9/1971	34/22184	0.00229003	0.0299754	0.0258325	LOC110909353/LOC110878291/LOC118485967/LOC110912097/LOC110895127/MSTRG.31121/LOC110930353/LOC110926222/LOC110871590	9	DT7	down
GO:0050308	MF	GO:0050308	sugar-phosphatase activity	8/1971	28/22184	0.00235563	0.0303227	0.0261318	LOC110943969/LOC110921620/MSTRG.14690/LOC110923354/MSTRG.691/LOC110937926/LOC110918067/LOC110883860	8	DT7	down
GO:0008905	MF	GO:0008905	mannose-phosphate guanylyltransferase activity	5/1971	12/22184	0.00256054	0.0316281	0.0272567	LOC110868868/LOC110942108/MSTRG.13269/LOC110913000/LOC110886497	5	DT7	down
GO:0046556	MF	GO:0046556	alpha-L-arabinofuranosidase activity	5/1971	12/22184	0.00256054	0.0316281	0.0272567	LOC110884954/LOC110897621/LOC110872075/MSTRG.16406/LOC110884958	5	DT7	down
GO:0019199	MF	GO:0019199	transmembrane receptor protein kinase activity	54/1971	415/22184	0.00293733	0.0357783	0.0308333	LOC110940450/LOC110904260/LOC110883954/MSTRG.24370/LOC110877619/LOC110931102/LOC110908585/MSTRG.15115/LOC110878716/LOC110883939/LOC110922849/LOC110877255/LOC110883759/LOC110871368/LOC110913078/MSTRG.14907/LOC110880312/LOC110939690/MSTRG.23916/LOC110941167/LOC110910774/MSTRG.30809/LOC110911444/LOC110864908/LOC110899703/LOC110940122/MSTRG.12434/MSTRG.18802/MSTRG.16615/LOC110911272/LOC110907963/LOC1…	54	DT7	down
GO:0052866	MF	GO:0052866	phosphatidylinositol phosphate phosphatase activity	13/1971	64/22184	0.0036744	0.0435466	0.037528	LOC110930622/LOC110900128/LOC110884095/LOC110926220/MSTRG.44601/MSTRG.9572/LOC110911941/LOC110867775/LOC110942336/LOC110872041/LOC110903984/MSTRG.37130/MSTRG.13432	13	DT7	down
GO:0005275	MF	GO:0005275	amine transmembrane transporter activity	5/1971	13/22184	0.00385857	0.0445259	0.038372	LOC110880175/LOC110886572/LOC110894233/LOC110916097/LOC118479416	5	DT7	down
GO:0016763	MF	GO:0016763	transferase activity, transferring pentosyl groups	15/1971	80/22184	0.00422261	0.0479307	0.0413062	LOC110920620/LOC110921744/MSTRG.32894/LOC110867724/LOC110865387/LOC110912366/LOC110879715/LOC110866972/LOC110885346/LOC110867020/LOC110898558/LOC110881423/LOC118488316/LOC110918626/LOC110904952	15	DT7	down
GO:0010150	BP	GO:0010150	leaf senescence	97/2598	398/25414	2.35704e-16	3.98928e-13	3.66333e-13	LOC110873889/LOC110940069/MSTRG.11220/LOC110922891/MSTRG.20718/LOC110906168/LOC110871839/LOC110904791/MSTRG.30251/LOC110867953/LOC110898141/LOC110917556/LOC110894333/LOC110864942/LOC118486601/LOC110890195/MSTRG.37987/LOC110894311/LOC110904568/LOC110912981/LOC110885051/LOC110878023/MSTRG.16275/MSTRG.18368/LOC110871771/LOC110926112/LOC110937736/LOC110938159/LOC110883836/LOC110941783/LOC110921488/LO…	97	DT14	up
GO:0007568	BP	GO:0007568	aging	106/2598	468/25414	2.14843e-15	2.42414e-12	2.22607e-12	LOC110873889/LOC110940069/MSTRG.11220/LOC110922891/MSTRG.20718/LOC110906168/LOC110871839/LOC110904791/MSTRG.30251/LOC110867953/LOC110898141/LOC110917556/LOC110894333/LOC110864942/LOC118486601/LOC110890195/LOC110915495/LOC110893740/MSTRG.37987/LOC110894311/LOC110904568/LOC110912981/LOC110885051/LOC110878023/MSTRG.16275/MSTRG.18368/LOC110871771/LOC110926112/LOC110937736/LOC110938159/LOC110883836/LO…	106	DT14	up
GO:0046395	BP	GO:0046395	carboxylic acid catabolic process	81/2598	328/25414	3.21121e-14	2.17399e-11	1.99636e-11	LOC110873274/LOC110908221/LOC110922226/LOC110873639/LOC110929287/LOC110893751/LOC110864945/LOC110868522/LOC110940005/LOC110908658/LOC110878337/MSTRG.29513/LOC110864647/LOC110904207/LOC110918791/LOC110886444/LOC110930757/LOC110889881/MSTRG.42181/LOC110910737/MSTRG.5689/LOC110940487/LOC110921222/MSTRG.31580/MSTRG.46259/LOC110884271/LOC110930717/LOC110899535/MSTRG.19830/LOC110923540/MSTRG.7526/LOC11…	81	DT14	up
GO:0044282	BP	GO:0044282	small molecule catabolic process	96/2598	425/25414	5.40912e-14	3.05165e-11	2.80231e-11	LOC110873274/LOC110908221/LOC110922226/LOC110873639/LOC110929287/LOC110893751/LOC110864945/LOC110868522/LOC110940005/LOC110908658/LOC110878337/MSTRG.29513/LOC110864647/LOC110904207/LOC110885051/LOC110918791/LOC110886444/LOC110930757/LOC110889881/MSTRG.42181/LOC110910737/MSTRG.5689/LOC110940487/LOC110921222/MSTRG.31580/MSTRG.46259/LOC110884271/LOC110930717/LOC110899535/MSTRG.19830/LOC110877723/LOC…	96	DT14	up
GO:0010200	BP	GO:0010200	response to chitin	84/2598	369/25414	1.31024e-12	6.33594e-10	5.81825e-10	MSTRG.14599/LOC110886977/LOC110912964/LOC110869273/MSTRG.13649/LOC110873218/LOC110924219/LOC110929560/LOC110917256/LOC110929182/MSTRG.1139/LOC110939612/LOC110886035/MSTRG.32793/LOC110922220/LOC110925787/LOC110904727/LOC110910034/LOC110907992/LOC110925489/MSTRG.26771/LOC110938278/MSTRG.21334/LOC110872553/LOC110883836/MSTRG.19798/MSTRG.6347/LOC110910448/LOC118486787/LOC110913047/LOC110927384/LOC110…	84	DT14	up
GO:0042446	BP	GO:0042446	hormone biosynthetic process	89/2598	485/25414	3.35013e-08	1.13402e-05	1.04136e-05	LOC110886755/LOC110872059/LOC110910493/LOC110879611/LOC110930685/MSTRG.16732/LOC110935435/MSTRG.23463/LOC110893751/LOC110870464/LOC110890147/LOC110927032/LOC110922519/LOC110930307/LOC110922887/LOC110884166/LOC110872994/MSTRG.36703/LOC110924711/LOC110910227/LOC110926662/LOC110940487/LOC110930689/LOC110922546/LOC110922539/MSTRG.23471/LOC110927031/MSTRG.21875/LOC110940077/LOC110886398/LOC110911305/M…	89	DT14	up
GO:0010431	BP	GO:0010431	seed maturation	34/2598	125/25414	7.0067e-08	2.15615e-05	1.97998e-05	LOC110873889/LOC110940069/MSTRG.9905/MSTRG.19461/LOC110872930/MSTRG.11220/LOC110937771/MSTRG.20718/LOC110937070/LOC110937034/MSTRG.5951/MSTRG.41157/LOC110869292/LOC110936111/LOC110883545/LOC110877723/LOC110940077/LOC110942429/LOC110908926/MSTRG.19522/LOC110934537/LOC110868484/LOC110887011/MSTRG.11211/LOC110941857/LOC110867939/MSTRG.16860/LOC110877720/LOC110912947/LOC110910296/LOC110918574/MSTRG.2…	34	DT14	up
GO:0006552	BP	GO:0006552	leucine catabolic process	11/2598	17/25414	8.60283e-08	2.24004e-05	2.05702e-05	LOC110864945/LOC110868522/LOC110940005/LOC110878337/MSTRG.42181/MSTRG.31580/MSTRG.32464/LOC110889854/MSTRG.289/MSTRG.17451/MSTRG.32466	11	DT14	up
GO:1901617	BP	GO:1901617	organic hydroxy compound biosynthetic process	71/2598	389/25414	9.72796e-07	0.000184557	0.000169477	LOC110885633/LOC110890669/LOC110922226/MSTRG.43128/MSTRG.29987/LOC110885632/LOC110877485/LOC110937034/LOC110915664/LOC110930307/LOC110872994/MSTRG.23797/LOC110924711/LOC110910227/LOC110926662/LOC110921222/LOC110930689/MSTRG.38931/LOC110903973/LOC110940077/LOC110911305/LOC110879942/MSTRG.37636/LOC110915721/LOC110894007/LOC110929493/LOC110904468/LOC110936618/LOC110894124/LOC110897482/LOC110869053/L…	71	DT14	up
GO:0043562	BP	GO:0043562	cellular response to nitrogen levels	22/2598	70/25414	9.81395e-07	0.000184557	0.000169477	LOC110912964/MSTRG.30794/LOC110884572/MSTRG.30791/LOC110912634/MSTRG.10911/LOC110918713/LOC110885332/LOC110891472/MSTRG.42403/LOC110921242/LOC110930600/LOC110878255/MSTRG.43355/MSTRG.39852/MSTRG.30790/LOC110879308/LOC110894757/MSTRG.25613/LOC110898106/MSTRG.45459/MSTRG.18775	22	DT14	up
GO:0009787	BP	GO:0009787	regulation of abscisic acid-activated signaling pathway	69/2598	377/25414	1.2407e-06	0.000199989	0.000183648	LOC110873889/LOC110886507/LOC110940069/MSTRG.23296/MSTRG.11220/LOC110912722/MSTRG.19533/LOC110929560/LOC110879426/MSTRG.20718/LOC110919056/LOC110886035/LOC110917556/LOC110912399/MSTRG.41157/LOC110890308/MSTRG.42182/LOC110898554/LOC110910227/LOC110938159/MSTRG.28655/LOC110885731/MSTRG.6347/LOC110897308/MSTRG.45734/LOC118486731/LOC110897355/LOC110929493/LOC110878641/LOC110907762/LOC110894774/LOC110…	69	DT14	up
GO:1901419	BP	GO:1901419	regulation of response to alcohol	69/2598	377/25414	1.2407e-06	0.000199989	0.000183648	LOC110873889/LOC110886507/LOC110940069/MSTRG.23296/MSTRG.11220/LOC110912722/MSTRG.19533/LOC110929560/LOC110879426/MSTRG.20718/LOC110919056/LOC110886035/LOC110917556/LOC110912399/MSTRG.41157/LOC110890308/MSTRG.42182/LOC110898554/LOC110910227/LOC110938159/MSTRG.28655/LOC110885731/MSTRG.6347/LOC110897308/MSTRG.45734/LOC118486731/LOC110897355/LOC110929493/LOC110878641/LOC110907762/LOC110894774/LOC110…	69	DT14	up
GO:0080169	BP	GO:0080169	cellular response to boron-containing substance deprivation	8/2598	11/25414	1.46624e-06	0.000225601	0.000207167	LOC110939612/LOC110930672/MSTRG.40978/LOC110886021/MSTRG.31183/LOC110890231/MSTRG.41945/LOC110895238	8	DT14	up
GO:0006570	BP	GO:0006570	tyrosine metabolic process	12/2598	25/25414	1.84454e-06	0.000271468	0.000249287	LOC110922226/LOC110929287/LOC110904207/LOC110940487/LOC110921222/MSTRG.46259/LOC110897482/LOC110885705/MSTRG.32437/LOC110915658/LOC110883200/MSTRG.23977	12	DT14	up
GO:0009751	BP	GO:0009751	response to salicylic acid	78/2598	451/25414	2.54369e-06	0.000358767	0.000329453	MSTRG.14599/LOC118479760/LOC110872059/LOC110873114/LOC110922905/LOC110909727/LOC110925787/LOC110867953/LOC110918354/LOC110871877/LOC110922887/LOC110878023/MSTRG.16275/LOC110872994/LOC110899535/MSTRG.21674/LOC110937944/LOC110915551/LOC110874827/LOC110935924/LOC110921695/LOC110918930/LOC110930168/MSTRG.18540/LOC110908209/LOC110878641/LOC110895827/MSTRG.15263/LOC110877823/MSTRG.8390/LOC110908578/LOC…	78	DT14	up
GO:0006551	BP	GO:0006551	leucine metabolic process	13/2598	31/25414	4.51596e-06	0.000587943	0.000539904	LOC110907933/LOC110864945/LOC110868522/LOC110940005/LOC110878337/MSTRG.42181/MSTRG.31580/MSTRG.32464/LOC110889854/MSTRG.289/MSTRG.17451/MSTRG.32466/LOC110907927	13	DT14	up
GO:0042537	BP	GO:0042537	benzene-containing compound metabolic process	29/2598	117/25414	4.84995e-06	0.000608039	0.000558358	LOC110929287/MSTRG.23797/LOC110924711/LOC110910227/LOC110899535/LOC110879942/LOC110929493/LOC110904468/MSTRG.9806/LOC110923320/LOC110884253/MSTRG.38493/MSTRG.34353/LOC110864238/LOC110910150/LOC110911389/LOC110886777/MSTRG.37550/LOC110936927/MSTRG.4392/LOC110898323/LOC110891276/MSTRG.4457/LOC110938216/MSTRG.9564/LOC110884703/LOC110884701/MSTRG.2422/LOC110877854	29	DT14	up
GO:0010565	BP	GO:0010565	regulation of cellular ketone metabolic process	42/2598	201/25414	5.33179e-06	0.000644576	0.000591909	LOC110872059/LOC110935435/LOC110918768/LOC110915664/LOC110922887/LOC110924711/LOC110910227/LOC110940487/LOC110886398/LOC110911305/MSTRG.18540/LOC110908209/LOC110929493/LOC110904468/MSTRG.9806/LOC110895498/LOC110884253/MSTRG.18238/LOC110899138/MSTRG.38493/MSTRG.39409/MSTRG.14986/LOC110915160/LOC110864238/LOC110910150/LOC110917941/LOC110894153/MSTRG.37550/LOC110870003/LOC110936927/MSTRG.4392/LOC110…	42	DT14	up
GO:0016042	BP	GO:0016042	lipid catabolic process	52/2598	273/25414	7.63159e-06	0.000833321	0.000765232	MSTRG.43128/LOC110873639/LOC110893751/LOC110878337/MSTRG.29513/LOC110921337/LOC110930757/LOC110889881/LOC110865365/LOC110865534/LOC110910737/LOC110866551/LOC110884271/LOC110930717/LOC110936625/LOC110930530/LOC110915721/MSTRG.7526/LOC110927371/LOC110880282/LOC110899786/LOC110894739/LOC110895498/LOC110909364/LOC110904911/MSTRG.18238/LOC110915501/LOC110910912/LOC110928562/MSTRG.4843/LOC110941185/LOC…	52	DT14	up
GO:0120254	BP	GO:0120254	olefinic compound metabolic process	39/2598	186/25414	1.04318e-05	0.00110349	0.00101333	LOC110910493/LOC110929560/LOC110935435/LOC110886035/LOC110937034/LOC110922519/LOC110915664/MSTRG.23797/LOC110926662/LOC110940487/MSTRG.6347/LOC110922546/MSTRG.38931/LOC110922539/LOC110940077/LOC110886398/LOC110911305/LOC110879942/LOC110864473/LOC110880282/LOC110895273/LOC110869053/LOC110939598/LOC110898124/MSTRG.14986/LOC110930333/MSTRG.11211/LOC110894153/LOC110865034/LOC110895765/LOC110894580/LO…	39	DT14	up
GO:0009835	BP	GO:0009835	fruit ripening	9/2598	17/25414	1.35982e-05	0.00139485	0.00128088	LOC110922891/LOC110871839/LOC110894333/LOC110894311/MSTRG.18368/LOC110871771/LOC110871797/LOC110941533/MSTRG.18322	9	DT14	up
GO:0009739	BP	GO:0009739	response to gibberellin	65/2598	378/25414	2.02467e-05	0.00177406	0.0016291	LOC110873889/MSTRG.14599/LOC110940069/LOC110886755/MSTRG.11220/LOC110872059/MSTRG.40756/LOC110865394/LOC110929560/MSTRG.20718/MSTRG.16732/MSTRG.3022/LOC110886035/LOC110925787/MSTRG.47521/LOC110890147/LOC110893740/LOC110922887/MSTRG.36703/LOC110912287/MSTRG.6347/LOC110939898/LOC110903714/LOC110865409/MSTRG.18540/LOC110908209/LOC110877696/LOC110895827/LOC110909192/LOC110895273/LOC110939191/LOC11091…	65	DT14	up
GO:1900057	BP	GO:1900057	positive regulation of leaf senescence	17/2598	55/25414	2.0986e-05	0.00177406	0.0016291	LOC110906168/MSTRG.30251/LOC110898141/LOC110917556/LOC110938159/LOC110883836/LOC110941783/LOC118481311/LOC110912305/LOC110942346/MSTRG.4544/LOC110929935/LOC110879166/LOC110879418/LOC110926423/LOC110868212/LOC110916907	17	DT14	up
GO:1905623	BP	GO:1905623	positive regulation of leaf development	17/2598	55/25414	2.0986e-05	0.00177406	0.0016291	LOC110906168/MSTRG.30251/LOC110898141/LOC110917556/LOC110938159/LOC110883836/LOC110941783/LOC118481311/LOC110912305/LOC110942346/MSTRG.4544/LOC110929935/LOC110879166/LOC110879418/LOC110926423/LOC110868212/LOC110916907	17	DT14	up
GO:0009967	BP	GO:0009967	positive regulation of signal transduction	66/2598	386/25414	2.11203e-05	0.00177406	0.0016291	LOC110873889/LOC110940069/MSTRG.23296/MSTRG.11220/MSTRG.43128/LOC110929560/LOC110879426/MSTRG.20718/LOC110873255/MSTRG.3022/LOC110886035/LOC110925787/MSTRG.47521/LOC110917556/LOC110890308/MSTRG.42182/LOC110895320/LOC110910227/LOC110938159/LOC110910535/MSTRG.6347/MSTRG.45734/MSTRG.24313/LOC110913047/LOC118486731/LOC110878769/LOC110877715/LOC110883890/LOC110915721/LOC110865409/LOC110893758/LOC11089…	66	DT14	up
GO:0120255	BP	GO:0120255	olefinic compound biosynthetic process	24/2598	95/25414	2.20119e-05	0.00177406	0.0016291	LOC110910493/LOC110935435/LOC110937034/LOC110922519/LOC110915664/MSTRG.23797/LOC110926662/LOC110940487/LOC110922546/MSTRG.38931/LOC110922539/LOC110886398/LOC110911305/LOC110879942/LOC110869053/LOC110939598/LOC110898124/MSTRG.14986/LOC110894153/LOC110894580/LOC110910899/MSTRG.23977/LOC110908793/MSTRG.19067	24	DT14	up
GO:0010371	BP	GO:0010371	regulation of gibberellin biosynthetic process	9/2598	18/25414	2.47228e-05	0.00191273	0.00175645	LOC110872059/LOC110922887/LOC110911305/MSTRG.18540/LOC110908209/MSTRG.39409/LOC110917941/LOC110880022/LOC110925534	9	DT14	up
GO:0009740	BP	GO:0009740	gibberellic acid mediated signaling pathway	37/2598	180/25414	2.74699e-05	0.00202142	0.00185626	LOC110873889/LOC110940069/LOC110886755/MSTRG.11220/LOC110872059/MSTRG.20718/MSTRG.16732/MSTRG.3022/MSTRG.47521/LOC110890147/LOC110893740/LOC110922887/MSTRG.36703/LOC110912287/LOC110939898/LOC110903714/LOC110865409/MSTRG.18540/LOC110908209/LOC110909192/LOC110908926/MSTRG.16738/MSTRG.39409/LOC110899842/LOC110915160/LOC110899628/LOC110890361/MSTRG.14630/LOC110883200/MSTRG.24558/LOC110867939/MSTRG.16…	37	DT14	up
GO:0022611	BP	GO:0022611	dormancy process	20/2598	73/25414	2.96098e-05	0.00204958	0.00188212	LOC110873889/LOC110940069/MSTRG.19461/LOC110872930/MSTRG.11220/MSTRG.20718/LOC110937034/MSTRG.5951/MSTRG.41157/LOC110936111/LOC110877723/LOC110940077/LOC110934537/MSTRG.11211/LOC110941857/LOC110877720/LOC110912947/LOC110910296/LOC110918574/MSTRG.21500	20	DT14	up
GO:0006914	BP	GO:0006914	autophagy	36/2598	174/25414	3.02745e-05	0.00204958	0.00188212	LOC110869273/MSTRG.37403/LOC110937771/LOC110873218/LOC110910615/LOC110930963/MSTRG.1139/LOC110873449/LOC110916396/LOC110923042/LOC110937626/MSTRG.19798/LOC110891472/LOC118483062/LOC110938140/LOC110928518/LOC110929389/LOC110883951/MSTRG.39852/MSTRG.10732/LOC110900203/LOC110878943/LOC110940584/LOC110889132/LOC110886767/LOC110869245/LOC110900392/LOC110898106/LOC110910413/LOC110909085/LOC110893969/LO…	36	DT14	up
GO:0061919	BP	GO:0061919	process utilizing autophagic mechanism	36/2598	174/25414	3.02745e-05	0.00204958	0.00188212	LOC110869273/MSTRG.37403/LOC110937771/LOC110873218/LOC110910615/LOC110930963/MSTRG.1139/LOC110873449/LOC110916396/LOC110923042/LOC110937626/MSTRG.19798/LOC110891472/LOC118483062/LOC110938140/LOC110928518/LOC110929389/LOC110883951/MSTRG.39852/MSTRG.10732/LOC110900203/LOC110878943/LOC110940584/LOC110889132/LOC110886767/LOC110869245/LOC110900392/LOC110898106/LOC110910413/LOC110909085/LOC110893969/LO…	36	DT14	up
GO:0009937	BP	GO:0009937	regulation of gibberellic acid mediated signaling pathway	17/2598	59/25414	5.73463e-05	0.0035294	0.00324103	LOC110873889/LOC110940069/MSTRG.11220/MSTRG.20718/MSTRG.3022/MSTRG.47521/LOC110893740/LOC110939898/LOC110865409/LOC110908926/LOC110899842/LOC110915160/LOC110890361/MSTRG.14630/MSTRG.24558/LOC110867939/MSTRG.16860	17	DT14	up
GO:0010555	BP	GO:0010555	response to mannitol	9/2598	20/25414	7.06003e-05	0.00395516	0.003632	MSTRG.9905/LOC110937070/LOC110893758/LOC110869281/LOC110942429/MSTRG.19522/LOC110887011/MSTRG.22302/LOC110878562	9	DT14	up
GO:0019860	BP	GO:0019860	uracil metabolic process	8/2598	16/25414	7.13493e-05	0.00395516	0.003632	LOC110912634/LOC110885332/LOC110929500/MSTRG.5954/LOC110867861/MSTRG.25613/LOC110866531/LOC110866524	8	DT14	up
GO:0046189	BP	GO:0046189	phenol-containing compound biosynthetic process	17/2598	60/25414	7.24585e-05	0.00395516	0.003632	MSTRG.23797/LOC110924711/LOC110910227/LOC110879942/LOC110929493/LOC110904468/LOC110884253/MSTRG.38493/LOC110864238/LOC110910150/MSTRG.37550/MSTRG.4392/LOC110898323/LOC110891276/MSTRG.4457/MSTRG.2422/LOC110877854	17	DT14	up
GO:0010029	BP	GO:0010029	regulation of seed germination	41/2598	218/25414	8.94127e-05	0.00458579	0.0042111	LOC110873889/LOC110940069/MSTRG.19461/LOC110872930/MSTRG.11220/LOC110915260/LOC110910493/MSTRG.40756/LOC110912722/MSTRG.20718/LOC110893740/MSTRG.45645/MSTRG.5951/MSTRG.41157/LOC110865365/LOC110865534/LOC110915876/LOC110884143/LOC110903714/LOC110912305/LOC110872464/MSTRG.18288/LOC110908926/LOC110904911/MSTRG.3436/LOC110941761/LOC110894268/LOC110873747/LOC110913026/LOC110911389/LOC110879166/LOC1108…	41	DT14	up
GO:0018107	BP	GO:0018107	peptidyl-threonine phosphorylation	17/2598	62/25414	0.000113505	0.00565021	0.00518855	LOC110869971/LOC110891157/LOC110938267/MSTRG.43128/LOC110930346/LOC110916748/LOC110941472/MSTRG.42394/LOC110878836/LOC118482043/MSTRG.28655/MSTRG.25975/LOC110915721/LOC110916637/MSTRG.7563/LOC110916276/MSTRG.43031	17	DT14	up
GO:0018210	BP	GO:0018210	peptidyl-threonine modification	17/2598	62/25414	0.000113505	0.00565021	0.00518855	LOC110869971/LOC110891157/LOC110938267/MSTRG.43128/LOC110930346/LOC110916748/LOC110941472/MSTRG.42394/LOC110878836/LOC118482043/MSTRG.28655/MSTRG.25975/LOC110915721/LOC110916637/MSTRG.7563/LOC110916276/MSTRG.43031	17	DT14	up
GO:1902584	BP	GO:1902584	positive regulation of response to water deprivation	15/2598	51/25414	0.000119483	0.0058616	0.00538266	LOC110910120/LOC110880018/LOC110890308/LOC110879733/LOC110910227/LOC110937944/LOC110893758/LOC110929493/LOC110890441/MSTRG.28136/MSTRG.27934/LOC110937262/LOC110890438/LOC110876634/LOC110877854	15	DT14	up
GO:0062012	BP	GO:0062012	regulation of small molecule metabolic process	45/2598	250/25414	0.000122615	0.0058853	0.00540443	LOC110872059/LOC110903740/LOC110935435/LOC110918768/LOC110915664/LOC110922887/LOC110924711/LOC110910227/LOC110940487/LOC110903973/LOC110886398/LOC110911305/MSTRG.18540/LOC110908209/LOC110929493/LOC110904468/MSTRG.9806/LOC110895498/LOC110884253/MSTRG.18238/LOC110899138/MSTRG.38493/MSTRG.39409/MSTRG.14986/LOC110915160/LOC110864238/LOC110910150/LOC110917941/LOC110894153/MSTRG.37550/LOC110870003/LOC1…	45	DT14	up
GO:1900055	BP	GO:1900055	regulation of leaf senescence	24/2598	105/25414	0.000123443	0.0058853	0.00540443	LOC110906168/MSTRG.30251/LOC110898141/LOC110917556/LOC110937736/LOC110938159/LOC110883836/LOC110941783/LOC110921488/LOC118481311/LOC110900276/LOC110912305/LOC110931100/LOC110942346/MSTRG.4544/LOC110929935/LOC110879166/LOC110879418/LOC110942180/LOC110926423/LOC110884380/LOC110868212/LOC110908793/LOC110916907	24	DT14	up
GO:0010036	BP	GO:0010036	response to boron-containing substance	11/2598	31/25414	0.000151292	0.00701537	0.00644217	MSTRG.23959/LOC110939612/LOC118482285/LOC110930672/MSTRG.40978/LOC110886021/MSTRG.31183/MSTRG.45848/LOC110890231/MSTRG.41945/LOC110895238	11	DT14	up
GO:0036294	BP	GO:0036294	cellular response to decreased oxygen levels	21/2598	89/25414	0.000199633	0.00888867	0.0081624	LOC110886977/MSTRG.17977/LOC110914016/LOC110869120/MSTRG.24110/MSTRG.26771/LOC110922623/LOC110928434/LOC110910227/MSTRG.47104/LOC110922926/LOC110880240/LOC110929493/LOC110865669/MSTRG.24081/LOC110869121/LOC110879770/LOC110909085/MSTRG.6861/LOC110877854/LOC110934561	21	DT14	up
GO:0043288	BP	GO:0043288	apocarotenoid metabolic process	20/2598	83/25414	0.000207446	0.00888867	0.0081624	LOC110929560/LOC110886035/LOC110937034/LOC110915664/LOC110926662/MSTRG.6347/MSTRG.38931/LOC110940077/LOC110911305/LOC110895273/LOC110869053/LOC110898124/LOC110930333/MSTRG.11211/LOC110865034/LOC110895765/LOC110894580/LOC110910899/LOC110920974/LOC110930928	20	DT14	up
GO:1902644	BP	GO:1902644	tertiary alcohol metabolic process	20/2598	83/25414	0.000207446	0.00888867	0.0081624	LOC110929560/LOC110886035/LOC110937034/LOC110915664/LOC110926662/MSTRG.6347/MSTRG.38931/LOC110940077/LOC110911305/LOC110895273/LOC110869053/LOC110898124/LOC110930333/MSTRG.11211/LOC110865034/LOC110895765/LOC110894580/LOC110910899/LOC110920974/LOC110930928	20	DT14	up
GO:0090630	BP	GO:0090630	activation of GTPase activity	14/2598	48/25414	0.000220361	0.00932401	0.00856217	LOC110942066/LOC110899935/LOC110889820/LOC110898930/MSTRG.43130/LOC110916554/LOC110941834/LOC110921957/LOC110877647/LOC110916356/MSTRG.3893/MSTRG.4969/MSTRG.13224/MSTRG.37812	14	DT14	up
GO:0070482	BP	GO:0070482	response to oxygen levels	47/2598	273/25414	0.000258437	0.0105399	0.00967867	MSTRG.19461/LOC110886977/MSTRG.17977/LOC110872930/LOC110914016/LOC110869120/MSTRG.24110/MSTRG.26771/MSTRG.5951/LOC110922623/LOC110928434/LOC110940618/LOC110886444/LOC110927129/LOC110910227/MSTRG.47104/MSTRG.5689/LOC110922926/LOC110880240/LOC110929493/LOC110878641/MSTRG.17279/LOC110865669/LOC110925797/MSTRG.23116/MSTRG.24081/MSTRG.19522/LOC110869121/LOC110894161/LOC110897770/LOC110872835/LOC110944…	47	DT14	up
GO:0009313	BP	GO:0009313	oligosaccharide catabolic process	10/2598	28/25414	0.000283918	0.0113066	0.0103828	LOC110920729/LOC110897593/LOC110864442/LOC110877723/LOC110941396/LOC110873747/LOC110877720/MSTRG.20623/MSTRG.21500/MSTRG.12591	10	DT14	up
GO:0072529	BP	GO:0072529	pyrimidine-containing compound catabolic process	10/2598	28/25414	0.000283918	0.0113066	0.0103828	LOC110912634/LOC110885332/LOC110929500/MSTRG.5954/LOC110867861/MSTRG.25613/LOC110866531/LOC110866524/LOC110865605/LOC110928499	10	DT14	up
GO:0009308	BP	GO:0009308	amine metabolic process	39/2598	216/25414	0.000313649	0.0122035	0.0112063	LOC110879611/LOC110930685/LOC110935435/MSTRG.23463/LOC110904791/LOC110921469/LOC118486601/MSTRG.37987/LOC110912981/LOC110872140/MSTRG.1729/LOC110940487/MSTRG.45734/MSTRG.23471/LOC110904793/MSTRG.39571/LOC110886398/LOC110866865/LOC110867135/LOC110930687/LOC110912497/LOC110915658/MSTRG.14986/LOC110915160/LOC110879622/MSTRG.37989/LOC110894153/LOC110866881/LOC110918625/LOC110912992/MSTRG.25086/LOC110…	39	DT14	up
GO:0010810	BP	GO:0010810	regulation of cell-substrate adhesion	6/2598	11/25414	0.000332599	0.0127937	0.0117484	LOC110877723/LOC110942066/LOC110916554/LOC110877720/MSTRG.13224/MSTRG.21500	6	DT14	up
GO:0046113	BP	GO:0046113	nucleobase catabolic process	9/2598	24/25414	0.000376089	0.0141451	0.0129894	LOC110866903/LOC110912634/LOC110885332/LOC110929500/MSTRG.5954/LOC110867861/MSTRG.25613/LOC110866531/LOC110866524	9	DT14	up
GO:0009404	BP	GO:0009404	toxin metabolic process	29/2598	147/25414	0.000399202	0.0145367	0.0133489	LOC110869273/LOC110873218/LOC110865394/LOC110919110/MSTRG.1139/LOC110937356/MSTRG.19798/LOC110942861/LOC110864247/LOC110939191/LOC110942074/LOC110923320/LOC110920962/MSTRG.9941/LOC110942822/LOC110899628/LOC110886777/LOC110942180/LOC110942815/LOC110910993/LOC110910994/LOC110910992/LOC110938216/MSTRG.9564/MSTRG.10382/LOC110884703/MSTRG.19866/LOC110884701/MSTRG.13214	29	DT14	up
GO:0032504	BP	GO:0032504	multicellular organism reproduction	71/2598	466/25414	0.000416264	0.0148321	0.0136202	LOC110873889/LOC110940069/MSTRG.11553/LOC110895548/MSTRG.9905/MSTRG.19461/LOC110872930/MSTRG.11220/LOC110937771/MSTRG.20718/LOC110937070/LOC110939910/LOC110937034/MSTRG.3441/MSTRG.5951/MSTRG.41157/LOC110869292/LOC110921293/LOC110936111/LOC110883545/LOC110865365/LOC110865534/LOC110941088/LOC110877723/LOC118482871/LOC110940077/MSTRG.6344/MSTRG.35535/LOC110872273/LOC110915945/MSTRG.11216/LOC11094242…	71	DT14	up
GO:0046149	BP	GO:0046149	pigment catabolic process	18/2598	75/25414	0.00044502	0.0156374	0.0143597	MSTRG.13247/LOC110904791/LOC110898141/LOC110940005/LOC118486601/LOC110886883/MSTRG.37987/LOC110912981/MSTRG.31580/LOC110890956/LOC110904793/MSTRG.18288/LOC110894268/MSTRG.4544/MSTRG.37989/LOC110926423/LOC110912992/LOC110904790	18	DT14	up
GO:0009939	BP	GO:0009939	positive regulation of gibberellic acid mediated signaling pathway	9/2598	25/25414	0.00053463	0.01828	0.0167864	LOC110873889/LOC110940069/MSTRG.11220/MSTRG.20718/MSTRG.3022/MSTRG.47521/LOC110865409/LOC110890361/MSTRG.24558	9	DT14	up
GO:0009852	BP	GO:0009852	auxin catabolic process	6/2598	12/25414	0.000607623	0.0201647	0.0185171	LOC110886755/MSTRG.16732/LOC110890147/MSTRG.36703/LOC110909192/MSTRG.16738	6	DT14	up
GO:0006561	BP	GO:0006561	proline biosynthetic process	8/2598	21/25414	0.000706173	0.0225509	0.0207083	LOC110872627/LOC110880107/LOC110865391/LOC118486761/LOC110915160/LOC110942180/MSTRG.47001/MSTRG.19115	8	DT14	up
GO:1901136	BP	GO:1901136	carbohydrate derivative catabolic process	21/2598	98/25414	0.000793506	0.0238466	0.0218982	LOC110889003/LOC110880160/LOC110904791/LOC110868522/LOC118486601/MSTRG.37987/LOC110912981/LOC110885051/LOC110940573/MSTRG.24029/LOC110904793/MSTRG.25378/MSTRG.37989/MSTRG.17451/LOC110912992/LOC110920782/LOC110904790/LOC110878305/LOC110865605/MSTRG.11627/LOC110928499	21	DT14	up
GO:0016129	BP	GO:0016129	phytosteroid biosynthetic process	16/2598	67/25414	0.00095908	0.027987	0.0257002	LOC110930307/LOC110930689/LOC110940077/LOC110894124/LOC110915264/MSTRG.7414/LOC110930333/MSTRG.11211/LOC110865034/LOC110930110/LOC110912986/LOC110920974/MSTRG.41211/MSTRG.30133/LOC110915370/LOC110895411	16	DT14	up
GO:0046352	BP	GO:0046352	disaccharide catabolic process	9/2598	27/25414	0.00101559	0.0291338	0.0267533	LOC110920729/LOC110864442/LOC110877723/LOC110941396/LOC110873747/LOC110877720/MSTRG.20623/MSTRG.21500/MSTRG.12591	9	DT14	up
GO:0048661	BP	GO:0048661	positive regulation of smooth muscle cell proliferation	6/2598	13/25414	0.00103098	0.0293267	0.0269305	MSTRG.24313/LOC110883890/LOC110867862/MSTRG.31049/MSTRG.41303/MSTRG.16479	6	DT14	up
GO:0010167	BP	GO:0010167	response to nitrate	24/2598	121/25414	0.00111882	0.0315601	0.0289814	LOC110904069/MSTRG.37210/LOC110893740/LOC110912225/LOC110935924/LOC110894326/MSTRG.8390/MSTRG.30320/LOC110941817/LOC110911851/LOC110884253/MSTRG.38493/LOC110872117/MSTRG.3999/LOC110864238/LOC110893923/LOC110910150/LOC110897910/MSTRG.14306/LOC110865028/LOC110938246/MSTRG.4457/MSTRG.14308/LOC110893926	24	DT14	up
GO:0051091	BP	GO:0051091	positive regulation of DNA-binding transcription factor activity	14/2598	56/25414	0.00121474	0.0328952	0.0302074	MSTRG.11650/MSTRG.43128/MSTRG.24313/LOC110883890/LOC110915721/LOC110912305/MSTRG.43842/LOC110866310/LOC110894216/MSTRG.30221/LOC110879166/LOC110867862/MSTRG.31049/MSTRG.16479	14	DT14	up
GO:1901605	BP	GO:1901605	alpha-amino acid metabolic process	72/2598	494/25414	0.00132509	0.0343621	0.0315544	MSTRG.4899/LOC110928432/LOC110872627/LOC110873274/LOC110899645/LOC110908221/LOC110922226/LOC110930770/LOC110879611/LOC110880107/LOC110929287/MSTRG.23463/LOC110873794/LOC110907933/LOC110864945/LOC110868522/LOC110940005/LOC110878337/LOC110922519/LOC110864647/LOC110904207/LOC110886444/LOC110931674/MSTRG.42181/MSTRG.5689/LOC110940487/LOC110921222/MSTRG.31580/MSTRG.46259/LOC110922546/MSTRG.19830/LOC11…	72	DT14	up
GO:1900908	BP	GO:1900908	regulation of olefin metabolic process	7/2598	18/25414	0.00132982	0.0343621	0.0315544	LOC110935435/LOC110940487/LOC110886398/MSTRG.14986/LOC110894153/MSTRG.23977/LOC110908793	7	DT14	up
GO:0042542	BP	GO:0042542	response to hydrogen peroxide	43/2598	263/25414	0.00135098	0.0346443	0.0318136	LOC110886977/LOC110920729/MSTRG.30794/LOC110937474/LOC110929549/MSTRG.19207/MSTRG.30791/LOC110872740/MSTRG.26771/LOC110872994/LOC110889056/LOC110910597/LOC110883836/LOC110910599/LOC110935924/LOC110912305/LOC110927275/MSTRG.8390/LOC110915343/LOC110898740/LOC110911851/MSTRG.4826/LOC110942346/MSTRG.30790/LOC110885847/LOC110927316/LOC110894757/LOC110916095/MSTRG.1023/LOC110879166/MSTRG.28043/MSTRG.10…	43	DT14	up
GO:2000024	BP	GO:2000024	regulation of leaf development	29/2598	159/25414	0.00147155	0.0371731	0.0341358	LOC110906168/MSTRG.30251/LOC110898141/LOC110917556/MSTRG.7679/LOC110937736/LOC110938159/LOC110883836/LOC110941783/LOC110921488/LOC118481311/LOC110900276/LOC110912305/LOC110931100/LOC110942346/LOC110942097/MSTRG.4544/LOC110899842/LOC110929935/LOC110879166/LOC110930871/LOC110879418/LOC110942180/LOC110926423/LOC110884380/LOC110868212/LOC110872495/LOC110908793/LOC110916907	29	DT14	up
GO:0030258	BP	GO:0030258	lipid modification	47/2598	296/25414	0.00155867	0.0390822	0.0358889	MSTRG.22885/MSTRG.43128/LOC110873639/LOC110893751/LOC110878337/MSTRG.29513/LOC110930757/LOC110889881/LOC110910737/LOC110930717/LOC110915721/LOC110878253/MSTRG.7526/LOC110864473/MSTRG.24899/LOC110927371/LOC110899786/LOC110894739/LOC110895498/LOC110909364/LOC110908197/MSTRG.18238/MSTRG.39597/LOC110936655/LOC110915501/LOC110910912/MSTRG.1001/LOC110928562/LOC110885033/MSTRG.4843/LOC110941185/LOC11092…	47	DT14	up
GO:0033002	BP	GO:0033002	muscle cell proliferation	6/2598	14/25414	0.00164874	0.0401511	0.0368705	MSTRG.24313/LOC110883890/LOC110867862/MSTRG.31049/MSTRG.41303/MSTRG.16479	6	DT14	up
GO:0048659	BP	GO:0048659	smooth muscle cell proliferation	6/2598	14/25414	0.00164874	0.0401511	0.0368705	MSTRG.24313/LOC110883890/LOC110867862/MSTRG.31049/MSTRG.41303/MSTRG.16479	6	DT14	up
GO:0048660	BP	GO:0048660	regulation of smooth muscle cell proliferation	6/2598	14/25414	0.00164874	0.0401511	0.0368705	MSTRG.24313/LOC110883890/LOC110867862/MSTRG.31049/MSTRG.41303/MSTRG.16479	6	DT14	up
GO:0046487	BP	GO:0046487	glyoxylate metabolic process	5/2598	10/25414	0.00180224	0.0432666	0.0397314	MSTRG.29598/LOC110891490/LOC110936731/LOC110878982/MSTRG.29633	5	DT14	up
GO:0009626	BP	GO:0009626	plant-type hypersensitive response	30/2598	169/25414	0.00191022	0.0449034	0.0412345	LOC110935435/LOC110914016/LOC110922623/LOC110928434/MSTRG.27167/LOC110922926/LOC110886398/LOC110929355/MSTRG.9806/MSTRG.44609/LOC110911740/LOC110884253/LOC118487610/MSTRG.38493/LOC110911741/MSTRG.5849/LOC110899842/LOC110864238/LOC110910150/LOC110894153/LOC110936927/LOC110937923/LOC110868315/MSTRG.47001/LOC110879839/MSTRG.4457/MSTRG.13056/LOC110867863/LOC110922553/LOC110934561	30	DT14	up
GO:0045926	BP	GO:0045926	negative regulation of growth	34/2598	200/25414	0.00212153	0.0491876	0.0451686	MSTRG.19533/LOC110912940/LOC110912399/LOC110868621/LOC110941783/LOC110897308/LOC118481311/LOC110889820/LOC110866865/LOC110907762/MSTRG.43130/LOC110894774/LOC118490221/MSTRG.37861/MSTRG.47505/LOC110941834/LOC110921957/LOC110929935/MSTRG.22302/LOC110916356/LOC110879418/LOC110866881/LOC110891369/MSTRG.34281/LOC110918625/LOC110908645/LOC110897961/MSTRG.25086/LOC110878562/LOC110912403/LOC110935655/LOC…	34	DT14	up
GO:0007186	BP	GO:0007186	G protein-coupled receptor signaling pathway	13/2598	53/25414	0.00215863	0.0493715	0.0453375	MSTRG.43128/LOC110873255/LOC110941088/LOC110915721/LOC110922935/LOC110868361/LOC110929515/LOC110929226/LOC110910122/LOC110883200/LOC110910105/MSTRG.33282/LOC110873081	13	DT14	up
GO:0009514	CC	GO:0009514	glyoxysome	11/2496	28/25482	3.44151e-05	0.0162095	0.0160483	MSTRG.19461/LOC110872930/MSTRG.5951/LOC110889881/LOC110930717/LOC110927371/LOC110899786/LOC110894739/LOC110895498/LOC110936731/MSTRG.4843	11	DT14	up
GO:0005516	MF	GO:0005516	calmodulin binding	80/2290	432/22184	1.5823e-07	0.000143198	0.000133579	MSTRG.47582/LOC110869290/MSTRG.21246/MSTRG.43128/MSTRG.27486/MSTRG.3022/MSTRG.47552/MSTRG.47521/LOC110872477/LOC110918354/LOC110889899/MSTRG.42337/LOC110888695/LOC110908491/LOC110883618/MSTRG.38586/LOC110920415/LOC110879733/LOC110910227/LOC110930220/LOC110873685/MSTRG.38985/LOC110915721/LOC110929355/LOC110935924/LOC110873020/LOC110887960/LOC110929493/LOC110884041/LOC110909911/LOC110904519/LOC1108…	80	DT14	up
GO:0050502	MF	GO:0050502	cis-zeatin O-beta-D-glucosyltransferase activity	12/2290	24/22184	1.17186e-06	0.000530266	0.000494648	LOC110942240/MSTRG.25065/MSTRG.16586/MSTRG.13370/LOC110908054/LOC110942382/LOC110880446/LOC110942381/LOC110880448/LOC110880445/LOC110880447/LOC118480554	12	DT14	up
GO:0050403	MF	GO:0050403	trans-zeatin O-beta-D-glucosyltransferase activity	16/2290	42/22184	1.90872e-06	0.000575797	0.000537121	LOC110942240/MSTRG.25065/MSTRG.16586/MSTRG.13370/LOC110866865/LOC110908054/LOC110866881/LOC110942382/LOC110880446/LOC110918625/LOC110942381/MSTRG.25086/LOC110880448/LOC110880445/LOC110880447/LOC118480554	16	DT14	up
GO:0015020	MF	GO:0015020	glucuronosyltransferase activity	16/2290	46/22184	7.60673e-06	0.00169	0.00157648	LOC110898009/LOC110942240/MSTRG.16586/MSTRG.13370/LOC110877715/LOC110872958/LOC110908054/LOC110942382/LOC110880446/MSTRG.21725/LOC110942381/LOC110880448/LOC110880445/LOC110880447/LOC118480554/LOC110941398	16	DT14	up
GO:0004838	MF	GO:0004838	L-tyrosine:2-oxoglutarate aminotransferase activity	7/2290	10/22184	1.12044e-05	0.00169	0.00157648	LOC110922226/LOC110921222/MSTRG.46259/LOC110897482/LOC110885705/MSTRG.32437/MSTRG.46257	7	DT14	up
GO:0070547	MF	GO:0070547	L-tyrosine aminotransferase activity	7/2290	10/22184	1.12044e-05	0.00169	0.00157648	LOC110922226/LOC110921222/MSTRG.46259/LOC110897482/LOC110885705/MSTRG.32437/MSTRG.46257	7	DT14	up
GO:0043130	MF	GO:0043130	ubiquitin binding	19/2290	69/22184	4.89989e-05	0.00479117	0.00446934	LOC110883997/LOC110916396/MSTRG.44337/LOC110941783/LOC118481311/LOC110895544/LOC110938140/LOC110928518/MSTRG.10732/LOC110917707/LOC110921450/MSTRG.45186/LOC110890105/MSTRG.26184/MSTRG.6461/LOC110922173/LOC110882001/LOC110929202/MSTRG.35658	19	DT14	up
GO:0008483	MF	GO:0008483	transaminase activity	23/2290	93/22184	5.38618e-05	0.00479117	0.00446934	LOC110922226/LOC110930770/LOC110884572/LOC110873794/LOC110867953/LOC110918713/LOC110886444/MSTRG.5689/LOC110940487/LOC110921222/MSTRG.46259/MSTRG.21674/MSTRG.42403/LOC110877823/LOC110897482/LOC110885705/MSTRG.32437/LOC110894161/LOC110865572/MSTRG.15455/MSTRG.47001/MSTRG.23977/MSTRG.46257	23	DT14	up
GO:0016769	MF	GO:0016769	transferase activity, transferring nitrogenous groups	23/2290	93/22184	5.38618e-05	0.00479117	0.00446934	LOC110922226/LOC110930770/LOC110884572/LOC110873794/LOC110867953/LOC110918713/LOC110886444/MSTRG.5689/LOC110940487/LOC110921222/MSTRG.46259/MSTRG.21674/MSTRG.42403/LOC110877823/LOC110897482/LOC110885705/MSTRG.32437/LOC110894161/LOC110865572/MSTRG.15455/MSTRG.47001/MSTRG.23977/MSTRG.46257	23	DT14	up
GO:0046527	MF	GO:0046527	glucosyltransferase activity	68/2290	411/22184	6.16138e-05	0.00479117	0.00446934	LOC110885633/MSTRG.9905/LOC110911314/LOC110942240/LOC110937070/LOC110885632/LOC110898360/LOC110904791/LOC118486601/MSTRG.25065/MSTRG.37987/LOC110912981/MSTRG.16586/LOC110885051/LOC110930960/LOC110890436/LOC110873577/MSTRG.13370/MSTRG.41951/LOC110910338/LOC110930959/MSTRG.37988/LOC110904793/MSTRG.18165/LOC110938148/LOC110866865/LOC110890344/LOC110898374/LOC110918766/LOC110942429/MSTRG.25378/LOC110…	68	DT14	up
GO:0032182	MF	GO:0032182	ubiquitin-like protein binding	20/2290	76/22184	6.35293e-05	0.00479117	0.00446934	LOC110883997/LOC110916396/MSTRG.44337/LOC110941783/LOC118481311/LOC110895544/LOC110938140/LOC110928518/MSTRG.10732/LOC110917707/LOC110921450/MSTRG.45186/LOC110890105/MSTRG.26184/MSTRG.6461/LOC110922173/LOC110882001/LOC110930777/LOC110929202/MSTRG.35658	20	DT14	up
GO:0008194	MF	GO:0008194	UDP-glycosyltransferase activity	71/2290	440/22184	9.59198e-05	0.00667749	0.00622896	LOC110885633/MSTRG.9905/LOC110917725/LOC110871855/LOC110911314/LOC110898009/LOC110942240/LOC110937070/LOC110885632/LOC110898360/LOC110904791/LOC118486601/MSTRG.25065/MSTRG.37987/LOC110912981/MSTRG.16586/LOC110885051/LOC110890436/MSTRG.13370/MSTRG.37988/LOC110939898/LOC110898197/LOC110904793/LOC110877715/MSTRG.18165/LOC110866865/LOC110890344/LOC110898374/LOC110942429/MSTRG.25378/MSTRG.19522/LOC110…	71	DT14	up
GO:0050897	MF	GO:0050897	cobalt ion binding	26/2290	119/22184	0.000168916	0.0109192	0.0101858	MSTRG.30794/LOC110864945/LOC110937356/MSTRG.30791/LOC110915266/MSTRG.42181/LOC110873429/LOC110872818/LOC110942861/MSTRG.3641/MSTRG.32464/LOC110864247/LOC110889854/MSTRG.30790/LOC110879308/MSTRG.9941/MSTRG.16544/LOC110894757/LOC110891536/LOC110915658/LOC110919454/LOC110942822/MSTRG.289/MSTRG.32466/LOC110942815/LOC110940830	26	DT14	up
GO:0015979	BP	GO:0015979	photosynthesis	160/3429	343/25414	9.3382e-51	3.11056e-47	2.81522e-47	LOC110937491/LOC110942067/LOC110941805/LOC110873654/LOC110873782/LOC110942326/LOC110898770/MSTRG.23180/MSTRG.35293/LOC110872908/LOC110941021/LOC110926405/LOC110917722/LOC110926234/LOC110929588/LOC110928977/LOC110864866/LOC110920787/LOC110867637/MSTRG.10913/LOC110886720/LOC110912848/MSTRG.10851/LOC110939630/LOC110865283/MSTRG.10169/LOC110865288/LOC110921533/LOC110883824/LOC110889543/LOC110865866/M…	160	DT14	down
GO:0019684	BP	GO:0019684	photosynthesis, light reaction	116/3429	222/25414	2.49992e-43	4.16361e-40	3.76829e-40	LOC110937491/LOC110942067/LOC110941805/LOC110873654/LOC110873782/LOC110942326/LOC110898770/MSTRG.35293/LOC110941021/LOC110926405/LOC110926234/LOC110929588/LOC110928977/LOC110864866/LOC110867637/MSTRG.10913/LOC110886720/LOC110912848/MSTRG.10851/LOC110939630/LOC110865283/MSTRG.10169/LOC110865288/LOC110921533/LOC110883824/LOC110889543/LOC110865866/LOC110908500/LOC110911184/LOC110873548/LOC110910148/…	116	DT14	down
GO:0009657	BP	GO:0009657	plastid organization	143/3429	483/25414	9.46933e-21	1.05141e-17	9.51585e-18	LOC110929668/LOC110864866/LOC110940163/LOC110897405/LOC110878197/LOC110941208/LOC110936476/LOC110894228/LOC110866430/LOC110897469/LOC110904935/LOC110899401/LOC110931061/MSTRG.9202/LOC110869937/LOC110878797/LOC110884853/LOC110867951/LOC110910278/LOC110923133/LOC110884114/LOC118489023/MSTRG.11119/LOC110936329/LOC110890707/LOC110941309/MSTRG.23403/MSTRG.20461/LOC110898244/LOC110889431/LOC110915301/L…	143	DT14	down
GO:0009658	BP	GO:0009658	chloroplast organization	112/3429	360/25414	2.69846e-18	2.24714e-15	2.03379e-15	LOC110897405/LOC110941208/LOC110936476/LOC110866430/LOC110897469/LOC110931061/MSTRG.9202/LOC110878797/LOC110884853/LOC110867951/LOC110910278/LOC110923133/LOC110884114/LOC118489023/MSTRG.11119/LOC110936329/LOC110890707/MSTRG.23403/MSTRG.20461/LOC110898244/LOC110889431/LOC110915301/LOC110937316/MSTRG.37287/LOC110936106/LOC110877692/LOC110912219/MSTRG.15294/LOC110918745/MSTRG.728/LOC110923331/LOC110…	112	DT14	down
GO:0044264	BP	GO:0044264	cellular polysaccharide metabolic process	122/3429	440/25414	1.67205e-15	6.96199e-13	6.30098e-13	LOC110894142/LOC110927241/LOC110936556/LOC110936513/LOC110912004/LOC110886390/LOC110940350/LOC110883860/MSTRG.10172/LOC110904916/LOC110909353/LOC110908934/LOC110940605/LOC110918170/MSTRG.32635/LOC110922547/LOC110938152/MSTRG.42952/LOC110930267/LOC110891530/LOC110867599/LOC110883847/LOC110926316/LOC110908427/LOC110872399/LOC110904868/LOC110940151/LOC110900246/LOC110913000/LOC110942242/MSTRG.37933/…	122	DT14	down
GO:0046364	BP	GO:0046364	monosaccharide biosynthetic process	44/3429	103/25414	2.96727e-13	8.98543e-11	8.1323e-11	LOC110927277/LOC110908559/LOC110923354/MSTRG.27678/MSTRG.40037/LOC110883860/LOC110897469/LOC110904916/LOC110937926/LOC110942445/MSTRG.14690/LOC110942108/LOC110914950/LOC110913000/LOC110942242/MSTRG.13269/LOC110923331/MSTRG.37933/LOC110918067/LOC110868868/LOC110883948/MSTRG.41329/LOC110868957/MSTRG.24288/LOC110899468/LOC110886497/LOC110910786/LOC110937672/MSTRG.41219/LOC110865321/LOC110912313/MSTR…	44	DT14	down
GO:0022900	BP	GO:0022900	electron transport chain	64/3429	196/25414	4.27799e-12	1.01785e-09	9.21214e-10	LOC110937491/LOC110942067/LOC110873782/LOC110942326/MSTRG.35293/LOC110926234/LOC110889201/MSTRG.10913/MSTRG.10851/LOC110939630/MSTRG.10169/LOC110921533/LOC110883824/LOC110865866/LOC110908500/LOC110873548/LOC110865167/MSTRG.40044/LOC110938274/LOC110871840/LOC110941801/LOC110915542/LOC110890748/LOC110920670/LOC110927352/LOC110941030/LOC110942165/LOC110879666/LOC110886589/MSTRG.39066/MSTRG.4529/LOC1…	64	DT14	down
GO:0030388	BP	GO:0030388	fructose 1,6-bisphosphate metabolic process	13/3429	14/25414	5.90021e-11	1.0344e-08	9.36188e-09	LOC110883860/LOC110904916/LOC110937926/MSTRG.14690/LOC110942242/MSTRG.37933/LOC110868957/MSTRG.24288/LOC110865321/MSTRG.691/MSTRG.13399/LOC110943969/MSTRG.17863	13	DT14	down
GO:0010275	BP	GO:0010275	NAD(P)H dehydrogenase complex assembly	12/3429	13/25414	4.07621e-10	6.46564e-08	5.85176e-08	LOC110919330/LOC110939570/LOC110865198/LOC110908420/LOC110915768/MSTRG.42273/MSTRG.17661/LOC110894424/LOC110877395/MSTRG.45026/MSTRG.3710/MSTRG.3711	12	DT14	down
GO:0033013	BP	GO:0033013	tetrapyrrole metabolic process	63/3429	212/25414	5.25231e-10	7.60671e-08	6.88449e-08	LOC110864866/LOC110918628/LOC110883761/LOC110871637/LOC110889547/LOC110930745/LOC110873825/LOC110866015/LOC110923153/MSTRG.38107/LOC110941795/MSTRG.32635/LOC110884853/LOC110944975/MSTRG.37477/MSTRG.24188/LOC110879974/LOC110908466/LOC110890707/LOC110885346/LOC110899734/LOC118489141/LOC110865589/LOC110921654/MSTRG.43966/LOC110891268/LOC110930151/LOC110884411/MSTRG.45198/LOC110886040/LOC110904940/MS…	63	DT14	down
GO:0005996	BP	GO:0005996	monosaccharide metabolic process	64/3429	224/25414	2.23306e-09	2.97533e-07	2.69284e-07	LOC110927277/LOC110908559/LOC110923354/LOC110917722/MSTRG.27678/LOC110912004/LOC110864768/MSTRG.41014/LOC110897405/MSTRG.40037/LOC110883860/LOC110866430/LOC110897469/LOC110904916/LOC110937926/LOC110942445/MSTRG.14690/LOC110942108/LOC110926316/LOC110914950/LOC110908920/LOC110913000/LOC110942242/MSTRG.13269/MSTRG.728/LOC110923331/MSTRG.37933/LOC110918067/LOC110929015/LOC110868868/LOC110883948/MSTRG…	64	DT14	down
GO:0006779	BP	GO:0006779	porphyrin-containing compound biosynthetic process	51/3429	163/25414	3.26806e-09	4.18688e-07	3.78936e-07	LOC110883761/LOC110871637/LOC110889547/LOC110930745/LOC110873825/LOC110866015/LOC110923153/MSTRG.38107/LOC110941795/MSTRG.32635/LOC110884853/LOC110944975/MSTRG.37477/MSTRG.24188/LOC110879974/LOC110908466/LOC110890707/LOC110885346/LOC110899734/LOC110921654/LOC110891268/LOC110930151/LOC110884411/LOC110904940/MSTRG.7537/LOC110890199/MSTRG.34161/LOC110914275/LOC110868428/LOC110884185/LOC110885345/LOC…	51	DT14	down
GO:0042546	BP	GO:0042546	cell wall biogenesis	92/3429	393/25414	5.80042e-08	5.6827e-06	5.14316e-06	LOC110894142/LOC110936513/LOC110886390/LOC110909353/LOC110868761/LOC110940605/LOC110879393/LOC110938152/LOC110936127/LOC110930267/LOC110891530/LOC110909941/LOC110883847/LOC110908427/LOC110904868/LOC110900246/MSTRG.43980/LOC110873876/LOC110866533/LOC110879584/LOC110902237/MSTRG.10743/LOC110900248/LOC110920901/MSTRG.35176/LOC110880585/LOC110883948/LOC110882507/LOC110918117/LOC110942291/LOC110921794…	92	DT14	down
GO:0009637	BP	GO:0009637	response to blue light	58/3429	214/25414	9.53489e-08	8.58398e-06	7.76897e-06	LOC110929588/LOC118489742/LOC110889543/LOC110889542/LOC110910677/LOC110912307/MSTRG.9202/LOC110867951/MSTRG.31259/LOC110895418/LOC110894991/LOC110879212/LOC110872479/LOC110938044/MSTRG.23403/LOC110916128/MSTRG.26034/LOC110889431/LOC110915301/LOC110889996/LOC110936106/LOC110881735/MSTRG.41885/LOC110904463/LOC110886230/MSTRG.36456/LOC110921955/LOC110894545/LOC110890199/LOC110885597/LOC110890060/LOC…	58	DT14	down
GO:0006000	BP	GO:0006000	fructose metabolic process	16/3429	29/25414	1.37713e-07	1.1468e-05	1.03792e-05	LOC110883860/LOC110904916/LOC110937926/MSTRG.14690/LOC110908920/LOC110942242/MSTRG.37933/LOC110868957/MSTRG.24288/LOC110879367/LOC110865321/MSTRG.691/LOC110873257/MSTRG.13399/LOC110943969/MSTRG.17863	16	DT14	down
GO:0051644	BP	GO:0051644	plastid localization	20/3429	43/25414	1.59366e-07	1.26392e-05	1.14392e-05	MSTRG.9202/LOC110867951/MSTRG.23403/LOC110889431/LOC110915301/LOC110936106/LOC110890839/LOC110898726/MSTRG.36456/LOC110922010/LOC110890060/LOC110916710/LOC110885379/LOC110889309/LOC110879510/LOC110907989/MSTRG.39280/LOC110893938/LOC110929832/MSTRG.16519	20	DT14	down
GO:0042440	BP	GO:0042440	pigment metabolic process	91/3429	397/25414	1.89254e-07	1.46606e-05	1.32687e-05	LOC110864866/LOC110918628/LOC110883761/LOC110871637/LOC110889547/LOC110930745/LOC110873825/LOC110866015/LOC110923153/MSTRG.38107/LOC110941795/MSTRG.32635/LOC110884853/LOC110944975/MSTRG.37477/MSTRG.24188/LOC110879974/LOC110882010/LOC110908466/LOC110890707/LOC110885346/LOC110899734/LOC118489141/LOC110865589/MSTRG.36090/MSTRG.38481/LOC110921654/LOC110894586/MSTRG.43966/LOC110891268/LOC110930151/LOC…	91	DT14	down
GO:0046148	BP	GO:0046148	pigment biosynthetic process	73/3429	299/25414	2.34989e-07	1.77345e-05	1.60507e-05	LOC110883761/LOC110871637/LOC110889547/LOC110930745/LOC110873825/LOC110866015/LOC110923153/MSTRG.38107/LOC110941795/MSTRG.32635/LOC110884853/LOC110944975/MSTRG.37477/MSTRG.24188/LOC110879974/LOC110882010/LOC110908466/LOC110890707/LOC110885346/LOC110899734/MSTRG.36090/LOC110921654/LOC110894586/LOC110891268/LOC110930151/LOC110896060/LOC110942222/LOC110904940/MSTRG.7537/LOC110868471/LOC110890199/MST…	73	DT14	down
GO:0009606	BP	GO:0009606	tropism	60/3429	231/25414	2.91346e-07	2.06483e-05	1.86879e-05	LOC118489742/LOC110898816/LOC110915440/LOC110912307/MSTRG.9202/LOC110940372/LOC110879212/MSTRG.1044/LOC110898244/LOC110911136/LOC110915301/LOC110871927/LOC110885982/LOC110889996/LOC110936106/LOC110930980/LOC110881735/LOC110929288/LOC110864912/LOC110904463/LOC110886230/LOC110923165/MSTRG.22748/LOC110921955/LOC110936938/LOC110895494/LOC110941963/LOC110942106/LOC118486776/LOC118491371/LOC110943084/L…	60	DT14	down
GO:0010109	BP	GO:0010109	regulation of photosynthesis	39/3429	126/25414	3.02153e-07	2.09682e-05	1.89773e-05	LOC110865283/LOC110865288/LOC110921533/LOC110873548/LOC110865167/LOC110931061/LOC110912120/LOC110937560/LOC110905012/LOC110942165/LOC110894520/LOC110886589/MSTRG.38155/MSTRG.44091/MSTRG.30562/LOC110910584/LOC110869276/LOC110873087/MSTRG.26474/LOC110869229/MSTRG.40421/MSTRG.18131/LOC110916624/LOC110937668/LOC110909998/LOC110940828/LOC110908056/MSTRG.44235/LOC110935698/MSTRG.31509/MSTRG.47316/LOC11…	39	DT14	down
GO:0006002	BP	GO:0006002	fructose 6-phosphate metabolic process	14/3429	24/25414	3.33667e-07	2.22289e-05	2.01183e-05	LOC110883860/LOC110904916/LOC110937926/MSTRG.14690/LOC110942242/MSTRG.37933/LOC110868957/MSTRG.24288/LOC110865321/MSTRG.691/LOC110873257/MSTRG.13399/LOC110943969/MSTRG.17863	14	DT14	down
GO:0009645	BP	GO:0009645	response to low light intensity stimulus	14/3429	24/25414	3.33667e-07	2.22289e-05	2.01183e-05	LOC110941805/LOC110929588/MSTRG.14548/LOC110894991/LOC110872479/LOC110912658/MSTRG.20460/LOC110889745/LOC110865209/LOC110873832/MSTRG.13103/LOC110894344/MSTRG.30904/MSTRG.40902	14	DT14	down
GO:0005982	BP	GO:0005982	starch metabolic process	37/3429	118/25414	4.19968e-07	2.74296e-05	2.48253e-05	LOC110912004/LOC110940350/LOC110883860/MSTRG.10172/LOC110904916/LOC110918170/MSTRG.32635/MSTRG.42952/LOC110926316/LOC110940151/LOC110942242/MSTRG.37933/LOC110941722/LOC110878007/LOC110937495/LOC110877738/LOC110868957/MSTRG.24288/LOC110941458/MSTRG.38109/LOC110873853/LOC110908878/LOC110878950/MSTRG.3734/LOC110931008/LOC110898030/LOC110904608/MSTRG.47135/MSTRG.13399/MSTRG.18674/MSTRG.17863/MSTRG.32…	37	DT14	down
GO:0009629	BP	GO:0009629	response to gravity	54/3429	203/25414	4.96766e-07	3.18217e-05	2.88004e-05	LOC118489742/LOC110898816/LOC110915440/LOC110912307/LOC110940372/LOC110879212/MSTRG.1044/LOC110898244/LOC110926316/LOC110911136/LOC110871927/LOC110885982/LOC110930980/LOC110881735/LOC110864912/LOC110904463/LOC110886230/LOC110923165/MSTRG.22748/LOC110921955/LOC110936938/LOC110895494/LOC110941963/LOC110942106/LOC118486776/LOC118491371/LOC110943084/LOC110911908/LOC110908878/LOC110894494/LOC110894753…	54	DT14	down
GO:0005986	BP	GO:0005986	sucrose biosynthetic process	13/3429	22/25414	7.23821e-07	4.54915e-05	4.11723e-05	LOC110883860/LOC110904916/LOC110937926/MSTRG.14690/LOC110942242/MSTRG.37933/LOC110868957/MSTRG.24288/LOC110865321/MSTRG.691/MSTRG.13399/LOC110943969/MSTRG.17863	13	DT14	down
GO:0009832	BP	GO:0009832	plant-type cell wall biogenesis	76/3429	326/25414	9.40917e-07	5.80406e-05	5.253e-05	LOC110894142/LOC110936513/LOC110886390/LOC110909353/LOC110868761/LOC110940605/LOC110879393/LOC110938152/LOC110936127/LOC110930267/LOC110891530/LOC110909941/LOC110883847/LOC110908427/LOC110900246/MSTRG.43980/LOC110866533/LOC110879584/LOC110902237/MSTRG.10743/LOC110900248/LOC110920901/MSTRG.35176/LOC110880585/LOC110882507/LOC110942291/LOC110921794/LOC110930266/LOC110868145/LOC110904952/LOC110930813…	76	DT14	down
GO:0010065	BP	GO:0010065	primary meristem tissue development	19/3429	44/25414	1.34039e-06	8.11788e-05	7.34713e-05	LOC110899908/LOC110883954/LOC110938636/MSTRG.33457/MSTRG.1385/LOC110940450/LOC110898039/LOC110889645/LOC110905028/LOC110898490/LOC110912857/LOC110911850/LOC110871368/LOC110867775/LOC110930622/LOC110880222/LOC110917230/LOC110941819/LOC110917162	19	DT14	down
GO:0009630	BP	GO:0009630	gravitropism	51/3429	195/25414	1.75448e-06	0.00010436	9.44514e-05	LOC118489742/LOC110898816/LOC110915440/LOC110912307/LOC110940372/LOC110879212/MSTRG.1044/LOC110898244/LOC110911136/LOC110871927/LOC110885982/LOC110930980/LOC110881735/LOC110864912/LOC110904463/LOC110886230/LOC110923165/MSTRG.22748/LOC110921955/LOC110936938/LOC110895494/LOC110941963/LOC110942106/LOC118486776/LOC118491371/LOC110943084/LOC110911908/LOC110894494/LOC110894753/MSTRG.33742/LOC110865771/…	51	DT14	down
GO:1901617	BP	GO:1901617	organic hydroxy compound biosynthetic process	83/3429	389/25414	1.2301e-05	0.000671716	0.00060794	LOC110923354/LOC110930745/MSTRG.33351/LOC110873825/LOC110941392/LOC110895233/LOC110941795/LOC110921577/LOC110871823/LOC110882010/LOC110911598/LOC118479762/LOC110899734/MSTRG.43980/LOC110873890/LOC110918067/MSTRG.39066/LOC110900223/MSTRG.19153/LOC110930151/LOC110882507/LOC110921448/LOC110942222/LOC110873801/LOC110872397/MSTRG.42916/MSTRG.31204/LOC110874405/LOC110867780/LOC110873822/LOC110886222/LO…	83	DT14	down
GO:0042214	BP	GO:0042214	terpene metabolic process	33/3429	115/25414	1.44217e-05	0.000774819	0.000701253	LOC110879533/LOC110893972/LOC110864635/LOC110921961/LOC110929414/LOC110884314/LOC110921325/MSTRG.37477/LOC110898279/MSTRG.44691/LOC110924412/LOC110940690/LOC110899627/LOC110873528/LOC110898278/LOC110929684/LOC110940058/MSTRG.600/LOC110940074/LOC110921799/MSTRG.605/MSTRG.3414/LOC110908492/LOC110868428/MSTRG.12681/LOC110916960/LOC118479237/LOC110864314/MSTRG.44693/LOC110879531/LOC110917200/LOC11087…	33	DT14	down
GO:0007267	BP	GO:0007267	cell-cell signaling	53/3429	220/25414	1.48334e-05	0.000784284	0.00070982	MSTRG.2487/LOC110886692/MSTRG.26544/LOC110900128/LOC110914220/MSTRG.36700/MSTRG.41783/LOC110864354/LOC110872399/LOC110908258/LOC110872763/LOC110915633/LOC110882695/LOC110917577/MSTRG.42240/LOC118484742/MSTRG.16749/MSTRG.1385/LOC110920040/MSTRG.4827/LOC110921088/MSTRG.13639/LOC110936110/MSTRG.11642/LOC110940287/MSTRG.21452/LOC110867026/LOC110877436/LOC110888107/LOC110904539/LOC110877784/LOC1109355…	53	DT14	down
GO:0045454	BP	GO:0045454	cell redox homeostasis	23/3429	70/25414	2.67674e-05	0.00131121	0.00118672	LOC110868692/LOC110904015/LOC110921533/LOC118479713/LOC110865167/MSTRG.32635/LOC110872597/LOC110908715/LOC110921833/MSTRG.32561/LOC110868257/LOC110897577/LOC110939968/LOC110889065/LOC110933530/MSTRG.35689/LOC110898030/LOC110879432/MSTRG.8838/LOC110879554/MSTRG.1231/MSTRG.895/LOC110891287	23	DT14	down
GO:0009624	BP	GO:0009624	response to nematode	53/3429	225/25414	2.88045e-05	0.00137068	0.00124054	LOC110936556/LOC110868884/LOC110940350/MSTRG.28269/LOC110898816/LOC110883758/MSTRG.13235/LOC110869027/LOC110911598/LOC110885513/LOC110872083/MSTRG.22761/LOC110885343/LOC110879727/MSTRG.9282/LOC110936701/LOC110881735/LOC110915785/LOC110904463/LOC110910101/LOC110941480/LOC110942058/MSTRG.24183/LOC110941038/LOC110921955/LOC110928885/LOC110864570/LOC110889695/LOC110926670/LOC110925643/MSTRG.38091/LOC…	53	DT14	down
GO:0006694	BP	GO:0006694	steroid biosynthetic process	35/3429	129/25414	3.02196e-05	0.00141777	0.00128315	LOC110941392/LOC110895233/LOC110921577/LOC118479762/MSTRG.43980/LOC110873890/MSTRG.39066/MSTRG.19153/LOC110882507/LOC110921448/MSTRG.42916/MSTRG.31204/LOC110867780/LOC110886222/LOC110908772/LOC110864322/LOC110911035/LOC110912718/LOC110937955/MSTRG.25756/LOC110904539/LOC110884998/LOC110890680/LOC110868260/LOC110894027/LOC110912998/LOC110868287/LOC110915593/LOC110903826/LOC110911946/LOC110872702/LO…	35	DT14	down
GO:0010236	BP	GO:0010236	plastoquinone biosynthetic process	8/3429	12/25414	3.24659e-05	0.001502	0.00135939	LOC110885948/LOC110895200/MSTRG.9565/MSTRG.25911/LOC110912494/LOC110937001/MSTRG.25596/MSTRG.31169	8	DT14	down
GO:0010374	BP	GO:0010374	stomatal complex development	33/3429	120/25414	3.7463e-05	0.00167643	0.00151726	MSTRG.23180/LOC110940122/MSTRG.14907/MSTRG.45690/MSTRG.39237/LOC110922547/LOC110920631/LOC110878914/LOC110912611/LOC110911301/LOC110904949/LOC110896035/LOC110921889/LOC110915633/MSTRG.46851/MSTRG.42240/LOC110879292/LOC110920752/LOC110912480/LOC110943053/LOC110911018/LOC110895897/MSTRG.47339/LOC110879382/LOC110916393/LOC110890430/LOC110922544/MSTRG.26394/MSTRG.31558/LOC110937831/LOC110936387/LOC11…	33	DT14	down
GO:0043622	BP	GO:0043622	cortical microtubule organization	24/3429	76/25414	3.77462e-05	0.00167643	0.00151726	LOC110939956/LOC110936556/LOC110909353/MSTRG.36700/LOC110883847/LOC110942291/LOC110908818/LOC110940547/LOC110912097/LOC110928885/LOC110917417/LOC110879596/LOC110878291/LOC110904482/LOC110890063/LOC110879982/MSTRG.11952/LOC110936712/LOC110912507/LOC110942290/MSTRG.7741/LOC110884987/LOC110894129/LOC110865838	24	DT14	down
GO:0010218	BP	GO:0010218	response to far red light	37/3429	141/25414	4.02306e-05	0.00176327	0.00159585	LOC110929588/LOC118489742/LOC110889543/LOC110889542/LOC110912307/LOC110894991/LOC110879212/LOC110872479/LOC110938044/MSTRG.20461/LOC110878205/LOC110864972/MSTRG.21867/LOC110900129/LOC110890199/LOC110885597/LOC118491371/LOC110891977/LOC110904919/LOC110899678/LOC110878047/LOC110891476/MSTRG.22975/MSTRG.24870/MSTRG.34554/LOC118492401/MSTRG.27158/LOC110871923/LOC110922518/MSTRG.30904/LOC110869439/LOC…	37	DT14	down
GO:0019755	BP	GO:0019755	one-carbon compound transport	14/3429	33/25414	4.21876e-05	0.00182502	0.00165175	LOC110880175/LOC110886572/LOC110916097/LOC110884546/LOC110894233/LOC118479416/LOC110886457/LOC110898466/LOC110941540/MSTRG.2301/MSTRG.39119/MSTRG.45612/LOC110873322/LOC110899228	14	DT14	down
GO:0010087	BP	GO:0010087	phloem or xylem histogenesis	56/3429	245/25414	4.30508e-05	0.00183849	0.00166393	LOC110940122/LOC110899908/MSTRG.14907/LOC110937006/LOC110915440/LOC110904282/MSTRG.31761/LOC110878914/MSTRG.33457/MSTRG.28216/LOC110885237/LOC118482621/LOC110868668/LOC110904123/LOC110886040/MSTRG.1385/LOC110898039/LOC110889645/LOC110905028/MSTRG.9570/LOC110898062/MSTRG.7281/LOC110898490/LOC110890849/MSTRG.33038/LOC110877487/LOC110898809/MSTRG.37388/LOC110943053/LOC110867844/LOC110868871/LOC11091…	56	DT14	down
GO:0010394	BP	GO:0010394	homogalacturonan metabolic process	12/3429	26/25414	5.46409e-05	0.00230391	0.00208516	LOC110936513/LOC110908427/LOC110900246/LOC110902237/LOC110900248/MSTRG.35176/LOC110868145/LOC110894041/LOC110917313/MSTRG.35131/MSTRG.31509/LOC110895486	12	DT14	down
GO:0042737	BP	GO:0042737	drug catabolic process	29/3429	102/25414	5.59357e-05	0.00232902	0.00210789	MSTRG.35293/LOC110912366/MSTRG.32635/LOC110941291/MSTRG.37201/MSTRG.36090/LOC110899175/MSTRG.28356/MSTRG.17574/LOC110933530/LOC110904470/LOC110941205/LOC110926092/MSTRG.16450/MSTRG.33503/LOC110898030/LOC110898546/MSTRG.8944/MSTRG.8838/MSTRG.26431/LOC110930434/LOC110937872/LOC110864580/LOC110898120/LOC110910213/LOC110895581/MSTRG.31804/MSTRG.31377/MSTRG.35744	29	DT14	down
GO:0051775	BP	GO:0051775	response to redox state	10/3429	20/25414	9.97828e-05	0.00400453	0.00362432	LOC110912120/LOC110905012/LOC110914950/MSTRG.38155/MSTRG.41329/LOC110872415/MSTRG.40421/LOC110940828/MSTRG.47316/MSTRG.29746	10	DT14	down
GO:0045489	BP	GO:0045489	pectin biosynthetic process	20/3429	62/25414	0.000117394	0.00436933	0.00395448	LOC110894142/LOC110936513/LOC110886390/LOC110940605/LOC110908427/LOC110900246/LOC110902237/LOC110900248/MSTRG.35176/LOC110868145/LOC110939890/LOC110894041/LOC110917313/MSTRG.35131/MSTRG.31509/LOC110898840/LOC110926156/LOC110895486/LOC110904014/LOC110894016	20	DT14	down
GO:0009110	BP	GO:0009110	vitamin biosynthetic process	49/3429	214/25414	0.000119432	0.00436933	0.00395448	LOC110923354/LOC110895055/LOC110930745/LOC110873825/LOC110941795/LOC110942108/LOC110912864/LOC110899734/LOC110916623/LOC110913000/MSTRG.13269/LOC110918067/LOC110871684/LOC110897428/LOC110868868/MSTRG.44091/LOC110930151/LOC110872397/LOC110874405/LOC110886497/LOC110905054/LOC110937216/LOC110942174/LOC110910786/LOC110937672/MSTRG.7537/MSTRG.41219/MSTRG.9565/LOC110907858/MSTRG.31069/MSTRG.20600/LOC11…	49	DT14	down
GO:0070589	BP	GO:0070589	cellular component macromolecule biosynthetic process	34/3429	132/25414	0.000120232	0.00436933	0.00395448	LOC110894142/LOC110936513/LOC110886390/LOC110940605/LOC110891530/LOC110908427/LOC110904868/LOC110900246/LOC110902237/LOC110900248/MSTRG.35176/LOC110883948/LOC110868996/LOC110868145/LOC110904952/LOC110875651/LOC110894041/LOC110917313/MSTRG.35131/LOC110914967/LOC110927035/LOC110889802/MSTRG.22323/LOC110910896/LOC118487330/LOC110879715/LOC110898840/LOC110895739/LOC110926156/LOC110904014/MSTRG.17899/…	34	DT14	down
GO:0019853	BP	GO:0019853	L-ascorbic acid biosynthetic process	14/3429	36/25414	0.000131621	0.00464679	0.0042056	LOC110923354/LOC110942108/LOC110913000/MSTRG.13269/LOC110918067/LOC110868868/LOC110886497/LOC110910786/LOC110937672/MSTRG.41219/MSTRG.27629/LOC110889802/LOC110910896/LOC110883880	14	DT14	down
GO:0120252	BP	GO:0120252	hydrocarbon metabolic process	41/3429	171/25414	0.000145216	0.00503868	0.00456028	LOC110879533/LOC110893972/LOC110864635/LOC110921961/LOC110929414/LOC110940683/LOC110865696/LOC110884314/LOC110921325/MSTRG.37477/LOC110898279/MSTRG.44691/LOC110924412/LOC110940690/LOC110899627/LOC110873528/LOC110898278/LOC110929684/LOC110890490/LOC110940058/MSTRG.600/LOC110940074/LOC110921799/MSTRG.605/MSTRG.3414/LOC110908492/LOC110868428/MSTRG.12681/LOC110916960/LOC118479237/LOC110910826/LOC1108…	41	DT14	down
GO:2000122	BP	GO:2000122	negative regulation of stomatal complex development	8/3429	14/25414	0.000152956	0.00519895	0.00470533	MSTRG.23180/MSTRG.45690/LOC110920631/LOC110896035/LOC110879292/LOC110912480/MSTRG.47339/LOC110922544	8	DT14	down
GO:0006766	BP	GO:0006766	vitamin metabolic process	53/3429	239/25414	0.000155298	0.00522524	0.00472913	LOC110932120/LOC110923354/LOC110895055/LOC110930745/LOC110873825/LOC110941795/LOC110942108/LOC110912864/LOC110899734/LOC110916623/LOC110913000/MSTRG.13269/LOC110918067/LOC110871684/LOC110897428/LOC110868868/MSTRG.44091/LOC110930151/LOC110872397/LOC110874405/LOC110886497/LOC110905054/LOC110937216/LOC110942174/LOC110910786/LOC110937672/MSTRG.7537/MSTRG.41219/MSTRG.9565/LOC110907858/MSTRG.31069/MSTR…	53	DT14	down
GO:0042181	BP	GO:0042181	ketone biosynthetic process	18/3429	54/25414	0.000158846	0.00526291	0.00476322	LOC110895055/LOC110885948/LOC110871684/MSTRG.44091/LOC110895200/LOC110937216/MSTRG.9565/MSTRG.25911/LOC110907858/MSTRG.31069/LOC110912494/LOC110937001/LOC110904539/LOC110868260/MSTRG.25596/LOC110894701/MSTRG.31169/MSTRG.30779	18	DT14	down
GO:0043094	BP	GO:0043094	cellular metabolic compound salvage	35/3429	140/25414	0.000181903	0.00594038	0.00537637	MSTRG.18224/LOC110935609/LOC110930115/LOC110865387/LOC110871904/LOC110908375/MSTRG.19687/LOC110898706/LOC110909316/LOC110920620/LOC110923133/MSTRG.45381/LOC110923143/LOC110873150/LOC110921744/LOC110921272/MSTRG.32894/LOC110889370/LOC110928568/LOC110905054/LOC110929695/LOC110909568/LOC110898991/LOC110865854/LOC110871636/LOC110894224/MSTRG.2801/MSTRG.9101/LOC110871905/MSTRG.25118/LOC110885412/LOC11…	35	DT14	down
GO:0009698	BP	GO:0009698	phenylpropanoid metabolic process	57/3429	264/25414	0.000190336	0.00615544	0.00557101	LOC110889481/LOC110877324/LOC110868345/LOC110940605/LOC110917085/LOC110924718/LOC110885616/LOC110920739/LOC110894501/MSTRG.43980/LOC110894002/LOC110877508/LOC110872249/LOC110882507/LOC110898342/LOC110898343/LOC110886875/LOC110889584/LOC110929271/LOC110886297/MSTRG.21357/LOC110904470/MSTRG.26240/MSTRG.29980/MSTRG.28505/LOC110868508/MSTRG.17245/LOC110930404/LOC110941982/LOC110941926/LOC110894001/LO…	57	DT14	down
GO:0009853	BP	GO:0009853	photorespiration	22/3429	74/25414	0.000210269	0.00673467	0.00609524	MSTRG.18224/LOC110935609/LOC110909316/LOC110923133/MSTRG.45381/LOC110873150/LOC110921272/LOC110889370/LOC110928568/LOC110929695/LOC110909568/LOC110865854/LOC110871636/LOC110894224/MSTRG.2801/MSTRG.9101/MSTRG.25118/LOC110885412/LOC110898119/MSTRG.7651/MSTRG.6226/MSTRG.6088	22	DT14	down
GO:0072525	BP	GO:0072525	pyridine-containing compound biosynthetic process	25/3429	90/25414	0.000263354	0.00835458	0.00756135	MSTRG.27678/MSTRG.33955/MSTRG.40037/LOC110897469/LOC110912366/LOC110899036/LOC110865964/LOC110914950/LOC110923331/LOC110916544/MSTRG.41329/MSTRG.40076/LOC110899468/LOC110874405/LOC110893760/LOC110905054/LOC110910080/LOC110930259/LOC110923124/LOC110912600/LOC110912313/MSTRG.31630/MSTRG.3884/LOC110920772/MSTRG.31377	25	DT14	down
GO:0043572	BP	GO:0043572	plastid fission	13/3429	34/25414	0.000277841	0.00849072	0.00768457	LOC118489023/LOC110936329/LOC110918745/LOC110890318/LOC110926391/LOC110894357/LOC110866012/LOC110890060/LOC110905157/LOC110894603/LOC110864406/MSTRG.30138/LOC110873323	13	DT14	down
GO:0080005	BP	GO:0080005	photosystem stoichiometry adjustment	8/3429	15/25414	0.000288946	0.00874982	0.00791907	LOC110912120/LOC110905012/MSTRG.38155/LOC110869229/MSTRG.40421/MSTRG.18131/LOC110940828/MSTRG.47316	8	DT14	down
GO:0031122	BP	GO:0031122	cytoplasmic microtubule organization	25/3429	91/25414	0.000317156	0.00943257	0.00853699	LOC110939956/LOC110936556/LOC110909353/MSTRG.36700/LOC110883847/LOC110942291/LOC110908818/LOC110940547/LOC110912097/LOC110928885/LOC110917417/LOC110879596/LOC110878291/LOC110904482/LOC110890063/LOC110879982/MSTRG.11952/LOC110936712/LOC110912507/LOC110942290/MSTRG.3489/MSTRG.7741/LOC110884987/LOC110894129/LOC110865838	25	DT14	down
GO:0010304	BP	GO:0010304	PSII associated light-harvesting complex II catabolic process	9/3429	19/25414	0.000376225	0.0108514	0.00982112	LOC110918628/LOC110865589/MSTRG.43966/LOC110897727/LOC110908056/MSTRG.38307/MSTRG.15083/MSTRG.12532/MSTRG.32732	9	DT14	down
GO:0070592	BP	GO:0070592	cell wall polysaccharide biosynthetic process	32/3429	129/25414	0.000389887	0.011006	0.00996107	LOC110894142/LOC110936513/LOC110886390/LOC110940605/LOC110891530/LOC110908427/LOC110904868/LOC110900246/LOC110902237/LOC110900248/MSTRG.35176/LOC110883948/LOC110868996/LOC110868145/LOC110904952/LOC110875651/LOC110894041/LOC110917313/MSTRG.35131/LOC110914967/LOC110927035/MSTRG.22323/LOC118487330/LOC110879715/LOC110898840/LOC110895739/LOC110926156/LOC110904014/MSTRG.17899/LOC110894016/LOC110929221/…	32	DT14	down
GO:0097502	BP	GO:0097502	mannosylation	15/3429	44/25414	0.000417567	0.0116615	0.0105543	LOC110894142/LOC110886390/LOC110904222/LOC110904237/LOC110904219/LOC110908356/LOC110904239/LOC110873876/MSTRG.37363/LOC110884468/MSTRG.35731/MSTRG.37359/MSTRG.37360/LOC110904221/LOC110894016	15	DT14	down
GO:0006833	BP	GO:0006833	water transport	36/3429	152/25414	0.000457442	0.0123881	0.0112119	LOC110880175/LOC110940122/LOC110886572/LOC110916097/LOC110868884/LOC110904457/MSTRG.14907/LOC110884546/LOC110894233/LOC110868358/LOC110878914/LOC118479416/LOC110868335/MSTRG.37533/MSTRG.35357/MSTRG.25130/LOC110886457/LOC110898466/LOC110893760/LOC110869618/LOC110898128/LOC110889695/LOC110904450/LOC110943053/LOC110908807/MSTRG.2301/LOC110926365/LOC110890430/MSTRG.39119/MSTRG.13790/MSTRG.45612/LOC11…	36	DT14	down
GO:0042044	BP	GO:0042044	fluid transport	36/3429	152/25414	0.000457442	0.0123881	0.0112119	LOC110880175/LOC110940122/LOC110886572/LOC110916097/LOC110868884/LOC110904457/MSTRG.14907/LOC110884546/LOC110894233/LOC110868358/LOC110878914/LOC118479416/LOC110868335/MSTRG.37533/MSTRG.35357/MSTRG.25130/LOC110886457/LOC110898466/LOC110893760/LOC110869618/LOC110898128/LOC110889695/LOC110904450/LOC110943053/LOC110908807/MSTRG.2301/LOC110926365/LOC110890430/MSTRG.39119/MSTRG.13790/MSTRG.45612/LOC11…	36	DT14	down
GO:0010088	BP	GO:0010088	phloem development	16/3429	49/25414	0.000471552	0.0125648	0.0113719	MSTRG.28216/LOC110868668/LOC110904123/LOC110889645/LOC110877487/LOC110898809/LOC110868871/LOC110912857/LOC110922075/LOC110911850/LOC110909895/LOC110896157/LOC110898698/LOC110930799/LOC110904773/LOC110908813	16	DT14	down
GO:0019852	BP	GO:0019852	L-ascorbic acid metabolic process	14/3429	40/25414	0.000475284	0.0125648	0.0113719	LOC110923354/LOC110942108/LOC110913000/MSTRG.13269/LOC110918067/LOC110868868/LOC110886497/LOC110910786/LOC110937672/MSTRG.41219/MSTRG.27629/LOC110889802/LOC110910896/LOC110883880	14	DT14	down
GO:0031425	BP	GO:0031425	chloroplast RNA processing	14/3429	40/25414	0.000475284	0.0125648	0.0113719	MSTRG.37477/LOC110871724/LOC110889876/LOC110898202/LOC110924728/LOC110931101/LOC110868428/LOC110915006/LOC110894749/MSTRG.22294/LOC110868297/LOC110878496/LOC110868926/MSTRG.19352	14	DT14	down
GO:0080167	BP	GO:0080167	response to karrikin	58/3429	281/25414	0.00056649	0.0143088	0.0129503	LOC110941805/MSTRG.33695/LOC110923354/LOC110872838/LOC110891167/LOC110900151/LOC110940951/LOC110872089/LOC110868182/MSTRG.12130/MSTRG.20460/MSTRG.38481/LOC110918218/LOC110918067/LOC110873832/MSTRG.21582/MSTRG.5302/LOC110943573/LOC110873822/MSTRG.13103/LOC110877476/LOC110905052/LOC110936268/LOC110936938/LOC110904470/LOC110890199/LOC110931016/LOC110869216/MSTRG.26205/LOC110878854/LOC110928933/LOC11…	58	DT14	down
GO:0010037	BP	GO:0010037	response to carbon dioxide	23/3429	84/25414	0.000569331	0.0143088	0.0129503	MSTRG.2487/MSTRG.23180/MSTRG.45690/LOC110920631/LOC110896035/LOC110882695/LOC110920040/LOC110879292/LOC110894102/LOC110936110/MSTRG.21452/LOC110912480/LOC110877436/LOC110864337/LOC110877784/MSTRG.47339/MSTRG.8561/LOC110915737/MSTRG.21267/LOC110922544/MSTRG.42700/LOC110920664/LOC110928872	23	DT14	down
GO:0072347	BP	GO:0072347	response to anesthetic	23/3429	84/25414	0.000569331	0.0143088	0.0129503	MSTRG.2487/MSTRG.23180/MSTRG.45690/LOC110920631/LOC110896035/LOC110882695/LOC110920040/LOC110879292/LOC110894102/LOC110936110/MSTRG.21452/LOC110912480/LOC110877436/LOC110864337/LOC110877784/MSTRG.47339/MSTRG.8561/LOC110915737/MSTRG.21267/LOC110922544/MSTRG.42700/LOC110920664/LOC110928872	23	DT14	down
GO:0010119	BP	GO:0010119	regulation of stomatal movement	49/3429	228/25414	0.000574101	0.0143088	0.0129503	LOC110918725/LOC110932120/LOC110873654/MSTRG.23180/LOC110929588/LOC110864866/LOC110935912/LOC110912848/MSTRG.9202/MSTRG.45690/LOC110920631/LOC110915301/LOC118489141/LOC110879727/LOC110878118/LOC110936106/LOC110896035/MSTRG.45198/LOC110878205/LOC110879292/LOC110940134/LOC110899142/LOC110894102/MSTRG.1411/LOC110869237/MSTRG.25186/LOC110912480/LOC110889309/LOC110864337/LOC110898881/LOC110891488/MSTR…	49	DT14	down
GO:0030091	BP	GO:0030091	protein repair	12/3429	32/25414	0.00058421	0.0143088	0.0129503	LOC110941021/LOC110867637/LOC110886720/LOC110878643/LOC110885513/LOC110921836/LOC110868638/LOC110937154/MSTRG.12165/LOC110908056/LOC110943592/LOC110912194	12	DT14	down
GO:0051553	BP	GO:0051553	flavone biosynthetic process	12/3429	32/25414	0.00058421	0.0143088	0.0129503	LOC110882010/MSTRG.36090/LOC110942222/LOC110871932/LOC110899608/MSTRG.28446/LOC110872993/MSTRG.20084/MSTRG.127/LOC110910213/LOC110936291/LOC110910058	12	DT14	down
GO:0015840	BP	GO:0015840	urea transport	9/3429	20/25414	0.000602405	0.014629	0.0132401	LOC110884546/LOC110886457/LOC110898466/LOC110941540/MSTRG.2301/MSTRG.39119/MSTRG.45612/LOC110873322/LOC110899228	9	DT14	down
GO:0015977	BP	GO:0015977	carbon fixation	11/3429	28/25414	0.000621928	0.0147975	0.0133925	LOC110872908/LOC110917722/LOC110920787/MSTRG.33955/LOC110904916/LOC110899036/LOC110894631/MSTRG.37933/LOC110868957/MSTRG.25992/MSTRG.17863	11	DT14	down
GO:2000038	BP	GO:2000038	regulation of stomatal complex development	10/3429	24/25414	0.000633525	0.0149665	0.0135455	MSTRG.23180/MSTRG.45690/LOC110920631/LOC110896035/LOC110915633/MSTRG.42240/LOC110879292/LOC110912480/MSTRG.47339/LOC110922544	10	DT14	down
GO:0009156	BP	GO:0009156	ribonucleoside monophosphate biosynthetic process	33/3429	140/25414	0.00084201	0.019343	0.0175065	LOC110935609/MSTRG.27678/MSTRG.10913/LOC110930115/LOC110865387/LOC110939630/MSTRG.33955/MSTRG.40037/LOC110897469/MSTRG.19687/LOC110899036/LOC110898706/LOC110865964/LOC110920620/LOC110923143/LOC110914950/LOC110923331/LOC110921744/MSTRG.41329/MSTRG.32894/LOC110899468/LOC110912570/LOC110893760/LOC110878411/LOC110909568/LOC110898991/LOC110923124/MSTRG.2801/MSTRG.40187/LOC110912600/LOC110897862/LOC110…	33	DT14	down
GO:0072524	BP	GO:0072524	pyridine-containing compound metabolic process	33/3429	141/25414	0.00095931	0.0218867	0.0198087	LOC110917722/MSTRG.27678/MSTRG.33955/MSTRG.40037/LOC110873548/LOC110897469/LOC110912366/LOC110899036/LOC110865964/LOC110914950/LOC110942165/LOC110923331/LOC110916544/LOC110873671/MSTRG.41329/LOC110872415/MSTRG.40076/LOC110899468/LOC110874405/LOC110893760/LOC110916505/LOC110905054/LOC110910080/LOC110930259/LOC110923124/LOC110912600/LOC110912313/MSTRG.31630/MSTRG.3884/MSTRG.40541/LOC110920772/LOC11…	33	DT14	down
GO:1903409	BP	GO:1903409	reactive oxygen species biosynthetic process	16/3429	52/25414	0.000981688	0.0222449	0.0201329	MSTRG.34497/LOC110929588/LOC110864866/MSTRG.31236/LOC110916690/LOC118489141/LOC110878118/MSTRG.45198/LOC110878548/LOC110897523/LOC110895281/LOC110880536/MSTRG.6358/LOC110899651/MSTRG.7651/LOC110899649	16	DT14	down
GO:0019722	BP	GO:0019722	calcium-mediated signaling	33/3429	142/25414	0.00109066	0.0243047	0.0219971	MSTRG.2487/LOC110914220/LOC110939877/LOC110908258/LOC110882695/LOC118484742/MSTRG.16749/LOC110920040/LOC110870644/MSTRG.11058/MSTRG.4827/LOC110936110/MSTRG.21452/LOC110939876/MSTRG.25186/LOC110877436/LOC110884649/LOC110877784/MSTRG.8561/LOC110931125/LOC110913424/LOC110915737/MSTRG.36617/MSTRG.21267/MSTRG.42700/LOC110915369/LOC110885965/MSTRG.15236/LOC110920664/LOC110943682/MSTRG.15898/LOC11092887…	33	DT14	down
GO:0010257	BP	GO:0010257	NADH dehydrogenase complex assembly	7/3429	14/25414	0.00116235	0.0248192	0.0224627	LOC110919330/LOC110908420/LOC110915768/MSTRG.42273/LOC110894424/MSTRG.3710/MSTRG.3711	7	DT14	down
GO:0030186	BP	GO:0030186	melatonin metabolic process	7/3429	14/25414	0.00116235	0.0248192	0.0224627	LOC110941941/LOC110920883/LOC110910062/LOC110919407/LOC110912701/LOC110872993/MSTRG.94	7	DT14	down
GO:0030187	BP	GO:0030187	melatonin biosynthetic process	7/3429	14/25414	0.00116235	0.0248192	0.0224627	LOC110941941/LOC110920883/LOC110910062/LOC110919407/LOC110912701/LOC110872993/MSTRG.94	7	DT14	down
GO:0045038	BP	GO:0045038	protein import into chloroplast thylakoid membrane	7/3429	14/25414	0.00116235	0.0248192	0.0224627	LOC110864866/LOC118489141/LOC110930907/LOC110878118/MSTRG.45198/LOC110889895/LOC110940771	7	DT14	down
GO:0046184	BP	GO:0046184	aldehyde biosynthetic process	7/3429	14/25414	0.00116235	0.0248192	0.0224627	LOC110897469/LOC110923331/LOC110874405/LOC110905054/LOC110908467/MSTRG.3884/LOC110920772	7	DT14	down
GO:0010083	BP	GO:0010083	regulation of vegetative meristem growth	8/3429	18/25414	0.00134827	0.0280694	0.0254043	LOC110885346/LOC110884185/LOC110885345/LOC110867020/LOC110918626/LOC118488316/LOC110897782/LOC110866972	8	DT14	down
GO:1905613	BP	GO:1905613	regulation of developmental vegetative growth	9/3429	22/25414	0.00138457	0.0286459	0.0259261	LOC110885346/LOC110884185/LOC110885345/LOC110867020/LOC110918626/LOC110871923/LOC118488316/LOC110897782/LOC110866972	9	DT14	down
GO:0010190	BP	GO:0010190	cytochrome b6f complex assembly	6/3429	11/25414	0.00150894	0.0310265	0.0280806	LOC110921993/LOC110921274/LOC110869268/MSTRG.23278/MSTRG.45077/LOC110879390	6	DT14	down
GO:0048572	BP	GO:0048572	short-day photoperiodism	18/3429	64/25414	0.00155904	0.0314737	0.0284854	MSTRG.33695/LOC110868182/LOC110880182/LOC110929139/LOC110891383/MSTRG.20461/LOC110873663/LOC110936268/MSTRG.21362/MSTRG.9602/LOC110891476/MSTRG.22975/LOC118492401/MSTRG.13189/MSTRG.35686/LOC110879041/MSTRG.44866/MSTRG.39918	18	DT14	down
GO:0048575	BP	GO:0048575	short-day photoperiodism, flowering	18/3429	64/25414	0.00155904	0.0314737	0.0284854	MSTRG.33695/LOC110868182/LOC110880182/LOC110929139/LOC110891383/MSTRG.20461/LOC110873663/LOC110936268/MSTRG.21362/MSTRG.9602/LOC110891476/MSTRG.22975/LOC118492401/MSTRG.13189/MSTRG.35686/LOC110879041/MSTRG.44866/MSTRG.39918	18	DT14	down
GO:1901401	BP	GO:1901401	regulation of tetrapyrrole metabolic process	27/3429	112/25414	0.00168143	0.0335379	0.0303537	LOC110930745/MSTRG.32635/LOC110884853/LOC110890707/LOC110885346/LOC110899734/LOC110886040/MSTRG.7537/LOC110890199/MSTRG.34161/LOC110884185/LOC110885345/LOC110891488/LOC110898030/LOC110867020/LOC110918626/LOC118488316/LOC110877042/LOC110865332/LOC110897782/LOC110928464/LOC110879352/LOC110866972/LOC110890227/LOC110886654/LOC110940494/MSTRG.4942	27	DT14	down
GO:0072528	BP	GO:0072528	pyrimidine-containing compound biosynthetic process	26/3429	107/25414	0.0017974	0.0356378	0.0322542	LOC110932120/LOC110935609/LOC110930115/LOC110865387/LOC110871904/LOC110908375/MSTRG.19687/LOC110898706/LOC110923143/LOC110912864/LOC110897428/LOC110939590/LOC110940232/LOC110909568/LOC110898991/LOC110873604/LOC110885420/MSTRG.2801/MSTRG.768/LOC110937785/MSTRG.8482/LOC110871905/MSTRG.10888/MSTRG.20687/LOC110873581/MSTRG.1725	26	DT14	down
GO:0010448	BP	GO:0010448	vegetative meristem growth	8/3429	19/25414	0.00205522	0.0395719	0.0358147	LOC110885346/LOC110884185/LOC110885345/LOC110867020/LOC110918626/LOC118488316/LOC110897782/LOC110866972	8	DT14	down
GO:0090056	BP	GO:0090056	regulation of chlorophyll metabolic process	26/3429	109/25414	0.00237467	0.0443868	0.0401725	LOC110930745/MSTRG.32635/LOC110890707/LOC110885346/LOC110899734/LOC110886040/MSTRG.7537/LOC110890199/MSTRG.34161/LOC110884185/LOC110885345/LOC110891488/LOC110898030/LOC110867020/LOC110918626/LOC118488316/LOC110877042/LOC110865332/LOC110897782/LOC110928464/LOC110879352/LOC110866972/LOC110890227/LOC110886654/LOC110940494/MSTRG.4942	26	DT14	down
GO:0010315	BP	GO:0010315	auxin efflux	20/3429	77/25414	0.00252579	0.0465533	0.0421333	LOC118489742/LOC110912307/LOC110940372/LOC110879212/LOC110866724/LOC110871927/LOC110879584/LOC110881735/LOC110904463/LOC110923165/MSTRG.33178/LOC110921955/LOC110943084/LOC110899608/LOC110894494/LOC110939854/LOC110941275/MSTRG.18459/LOC110909324/LOC110884361	20	DT14	down
GO:0009963	BP	GO:0009963	positive regulation of flavonoid biosynthetic process	14/3429	47/25414	0.00279941	0.0498654	0.0451309	LOC110942222/LOC110941982/MSTRG.28446/LOC110939422/MSTRG.12871/LOC110941973/MSTRG.12872/LOC110941978/LOC110941979/MSTRG.127/LOC110936291/LOC110941975/LOC110910058/MSTRG.12879	14	DT14	down
GO:0042362	BP	GO:0042362	fat-soluble vitamin biosynthetic process	14/3429	47/25414	0.00279941	0.0498654	0.0451309	LOC110930745/LOC110873825/LOC110941795/LOC110899734/LOC110930151/LOC110872397/MSTRG.7537/MSTRG.9565/MSTRG.20600/LOC110937001/LOC110886147/MSTRG.25596/LOC110879946/LOC110904610	14	DT14	down
GO:0031977	CC	GO:0031977	thylakoid lumen	64/3561	113/25482	2.8329e-26	1.27481e-23	1.19877e-23	LOC110942067/LOC110890423/LOC110889201/LOC110921758/LOC110939570/LOC110886720/LOC110884640/MSTRG.41014/MSTRG.45688/LOC110898412/LOC110894815/MSTRG.40037/LOC110877310/LOC110865198/LOC110877741/LOC110908449/LOC110895744/LOC110878643/LOC110941650/MSTRG.40044/LOC110911311/LOC110866010/LOC110941291/LOC110944637/LOC110871840/LOC110921836/LOC110878549/LOC110868638/LOC118482992/LOC110926440/MSTRG.28162/L…	64	DT14	down
GO:0010287	CC	GO:0010287	plastoglobule	74/3561	151/25482	7.18913e-25	1.61756e-22	1.52107e-22	LOC110941805/LOC110873654/LOC110873481/LOC110942326/LOC110926405/LOC110929588/LOC110928977/LOC110865992/LOC110930236/LOC110912848/MSTRG.26435/LOC110883824/LOC110889543/LOC110897405/LOC110894815/MSTRG.40037/LOC110894458/LOC110866430/LOC110920884/LOC110889542/LOC110885196/LOC118491682/LOC110940544/MSTRG.30235/LOC110910278/LOC110894991/LOC110894225/LOC110911332/LOC110872479/LOC110885465/LOC110938044…	74	DT14	down
GO:0010319	CC	GO:0010319	stromule	46/3561	99/25482	6.82376e-15	1.02356e-12	9.6251e-13	LOC110942326/MSTRG.23180/LOC110864866/LOC110920787/LOC110930115/LOC110930991/LOC110883824/LOC110897405/MSTRG.33955/LOC110866430/MSTRG.19687/LOC110940951/MSTRG.45690/LOC110899036/LOC110898706/LOC110879924/LOC110910278/LOC110923143/MSTRG.12130/LOC110926316/LOC118489141/MSTRG.728/LOC110928555/MSTRG.4397/MSTRG.45198/LOC110898337/MSTRG.146/LOC110889370/LOC110865645/LOC110879292/LOC110908380/MSTRG.4987…	46	DT14	down
GO:0010598	CC	GO:0010598	NAD(P)H dehydrogenase complex (plastoquinone)	17/3561	23/25482	1.24105e-10	1.11694e-08	1.05032e-08	LOC110873782/LOC110919330/LOC110926234/LOC110908500/LOC110908420/LOC110941801/LOC110915768/MSTRG.42273/LOC110935719/MSTRG.4529/LOC110894424/LOC110921184/LOC110927347/LOC110898367/MSTRG.3710/LOC110894428/MSTRG.3711	17	DT14	down
GO:0098807	CC	GO:0098807	chloroplast thylakoid membrane protein complex	18/3561	28/25482	1.27456e-09	9.55921e-08	8.98901e-08	LOC110937491/MSTRG.35293/LOC110929588/MSTRG.10913/LOC110939630/MSTRG.10169/LOC110889543/LOC110865866/LOC110873548/LOC110889542/LOC110917821/MSTRG.40044/LOC110942165/MSTRG.41915/LOC110912106/MSTRG.34372/LOC118484095/MSTRG.27158	18	DT14	down
GO:0009508	CC	GO:0009508	plastid chromosome	13/3561	20/25482	2.24139e-07	1.26078e-05	1.18557e-05	LOC110937491/LOC110890549/LOC110868278/MSTRG.10169/LOC110865866/LOC110941309/MSTRG.28252/LOC110869233/MSTRG.1002/LOC110885597/MSTRG.24870/MSTRG.12503/MSTRG.18130	13	DT14	down
GO:0009295	CC	GO:0009295	nucleoid	30/3561	85/25482	6.43822e-07	3.21911e-05	3.02709e-05	LOC110904056/LOC110937491/LOC110868649/LOC110890549/LOC110868278/LOC110904059/LOC110908936/MSTRG.10169/LOC110865866/LOC110915765/LOC110941309/LOC110911987/MSTRG.28252/LOC110869233/MSTRG.1002/LOC110885200/LOC110865645/LOC110898837/LOC110908380/LOC110885597/LOC110867932/MSTRG.24870/MSTRG.40300/LOC110894749/LOC110880116/LOC110864406/MSTRG.30138/MSTRG.12503/MSTRG.18130/LOC110866525	30	DT14	down
GO:0000311	CC	GO:0000311	plastid large ribosomal subunit	9/3561	11/25482	8.47693e-07	3.81462e-05	3.58708e-05	LOC110904056/LOC110868649/LOC110904059/MSTRG.4635/LOC110868776/LOC110911364/LOC110927022/MSTRG.45961/MSTRG.1058	9	DT14	down
GO:0009543	CC	GO:0009543	chloroplast thylakoid lumen	17/3561	35/25482	1.0385e-06	3.89439e-05	3.66209e-05	LOC110886720/LOC110894815/LOC110877741/LOC110908449/LOC110941291/LOC110871840/LOC110921836/LOC110878549/LOC110872616/LOC110926335/LOC110928633/LOC110937154/MSTRG.35897/MSTRG.8944/MSTRG.20387/LOC110890449/MSTRG.40919	17	DT14	down
GO:0009986	CC	GO:0009986	cell surface	26/3561	72/25482	2.14953e-06	7.03652e-05	6.6168e-05	LOC110898816/LOC110868761/MSTRG.9202/LOC110940035/LOC110915301/LOC110871927/LOC110936106/LOC110923165/LOC110889115/LOC110936938/LOC110889114/LOC110891323/LOC118486776/LOC110943084/LOC110889309/LOC110894494/MSTRG.33742/LOC110865771/MSTRG.18459/LOC110904102/MSTRG.37092/LOC110912984/MSTRG.16519/LOC110930846/LOC110868946/MSTRG.42829	26	DT14	down
GO:0009533	CC	GO:0009533	chloroplast stromal thylakoid	13/3561	23/25482	2.18914e-06	7.03652e-05	6.6168e-05	LOC110939570/LOC110921533/LOC110865198/LOC110865167/LOC110864896/LOC110921128/MSTRG.12038/LOC110896250/MSTRG.14169/LOC118484069/MSTRG.45026/LOC110916624/LOC110943592	13	DT14	down
GO:0000229	CC	GO:0000229	cytoplasmic chromosome	13/3561	24/25482	4.16333e-06	0.000117094	0.000110109	LOC110937491/LOC110890549/LOC110868278/MSTRG.10169/LOC110865866/LOC110941309/MSTRG.28252/LOC110869233/MSTRG.1002/LOC110885597/MSTRG.24870/MSTRG.12503/MSTRG.18130	13	DT14	down
GO:0046658	CC	GO:0046658	anchored component of plasma membrane	66/3561	274/25482	4.82357e-06	0.000120589	0.000113396	LOC110929571/LOC110930583/LOC110868080/LOC110897924/MSTRG.40306/LOC110921021/LOC110918760/LOC110868761/LOC110890940/LOC110894382/LOC110873585/LOC110922547/LOC110920999/LOC110871997/LOC110940035/LOC110912882/LOC110879106/LOC110926363/LOC110921889/LOC110885559/LOC110899444/LOC110918681/LOC110898691/LOC110939618/LOC110930454/LOC110908818/LOC110871944/LOC110904631/LOC110942228/LOC110884189/LOC1109207…	66	DT14	down
GO:0009547	CC	GO:0009547	plastid ribosome	12/3561	25/25482	4.79027e-05	0.00107781	0.00101352	LOC110904056/LOC110868649/LOC110904059/MSTRG.4635/LOC110868776/LOC110894228/LOC110911364/LOC110914256/MSTRG.29632/LOC110927022/MSTRG.45961/MSTRG.1058	12	DT14	down
GO:0010330	CC	GO:0010330	cellulose synthase complex	8/3561	13/25482	9.61636e-05	0.00206065	0.00193773	LOC110909353/LOC110883847/LOC110942291/LOC110912097/LOC110917417/LOC110878291/LOC110942290/LOC110943205	8	DT14	down
GO:0031225	CC	GO:0031225	anchored component of membrane	71/3561	332/25482	0.00014038	0.0028714	0.00270012	LOC110929571/LOC110930583/LOC110868080/LOC110897924/MSTRG.40306/LOC110921021/LOC110918760/LOC110868761/LOC110890940/LOC110894382/LOC110873585/LOC110922547/LOC110920999/LOC110871997/LOC110940035/LOC110912882/LOC110879106/LOC110926363/LOC110921889/LOC110885559/LOC110899444/LOC110918681/LOC110898691/LOC110939618/LOC110930454/LOC110908818/LOC110871944/LOC110904631/LOC110942228/LOC110884189/LOC1109435…	71	DT14	down
GO:0000315	CC	GO:0000315	organellar large ribosomal subunit	11/3561	26/25482	0.00039596	0.00742424	0.00698139	LOC110904056/LOC110868649/LOC110904059/MSTRG.4635/LOC110868776/LOC110911364/LOC110867932/LOC110914256/LOC110927022/MSTRG.45961/MSTRG.1058	11	DT14	down
GO:0000427	CC	GO:0000427	plastid-encoded plastid RNA polymerase complex	8/3561	16/25482	0.000649512	0.0112416	0.010571	LOC110897405/LOC110866430/MSTRG.728/LOC110869233/LOC110885597/MSTRG.24870/MSTRG.18130/LOC110927661	8	DT14	down
GO:0055028	CC	GO:0055028	cortical microtubule	15/3561	45/25482	0.000799243	0.0133207	0.0125261	LOC110909353/LOC110879393/LOC110936127/MSTRG.36700/LOC110866533/LOC110937444/LOC110912097/LOC110941963/LOC110890213/LOC110879596/LOC110878291/LOC110890063/LOC110897409/LOC110872852/MSTRG.7741	15	DT14	down
GO:0009921	CC	GO:0009921	auxin efflux carrier complex	6/3561	11/25482	0.00182041	0.0292565	0.0275114	LOC110871927/LOC110923165/LOC110943084/LOC110894494/MSTRG.18459/LOC110909324	6	DT14	down
GO:0000313	CC	GO:0000313	organellar ribosome	16/3561	56/25482	0.00334045	0.0484904	0.045598	LOC110904056/LOC110868649/LOC110904059/MSTRG.4635/LOC110868776/LOC110878197/LOC110894228/LOC110911364/MSTRG.28424/LOC110867932/LOC110914256/MSTRG.29632/LOC110927022/MSTRG.45961/LOC110893721/MSTRG.1058	16	DT14	down
GO:0019904	MF	GO:0019904	protein domain specific binding	65/3004	170/22184	6.44924e-16	6.30735e-13	5.29516e-13	LOC110937491/LOC110941805/LOC110873654/LOC110873481/LOC110941858/LOC110929588/LOC110889201/LOC110920787/LOC110930115/LOC118479888/LOC110930236/LOC110912848/LOC110930991/MSTRG.10169/LOC110889543/MSTRG.8833/LOC110865866/LOC110894815/LOC110894458/MSTRG.19687/LOC110920884/LOC110889542/MSTRG.13235/LOC110898706/LOC110936478/MSTRG.40044/LOC110894991/LOC110872597/LOC110872479/LOC110923143/LOC110916802/LO…	65	DT14	down
GO:0031409	MF	GO:0031409	pigment binding	22/3004	27/22184	2.98941e-15	1.46182e-12	1.22723e-12	LOC110941805/LOC110873654/LOC110926405/LOC110929588/LOC110928977/LOC110912848/LOC110889543/LOC110889542/LOC110885196/LOC110894991/LOC110872479/LOC110938044/LOC110912658/MSTRG.20460/LOC110889745/LOC110873832/LOC110865147/MSTRG.13103/LOC110915568/MSTRG.27158/MSTRG.30904/MSTRG.40902	22	DT14	down
GO:0016168	MF	GO:0016168	chlorophyll binding	23/3004	34/22184	6.2296e-13	2.03085e-10	1.70494e-10	LOC110941805/LOC110873654/LOC110926405/LOC110929588/LOC110928977/LOC110912848/LOC110889543/LOC110889542/LOC110885196/LOC110894991/LOC110872479/LOC110938044/LOC110912658/LOC110929234/MSTRG.20460/LOC110889745/LOC110873832/LOC110865147/MSTRG.13103/LOC110915568/MSTRG.27158/MSTRG.30904/MSTRG.40902	23	DT14	down
GO:0042132	MF	GO:0042132	fructose 1,6-bisphosphate 1-phosphatase activity	13/3004	14/22184	6.16337e-11	1.50694e-08	1.26511e-08	LOC110883860/LOC110904916/LOC110937926/MSTRG.14690/LOC110942242/MSTRG.37933/LOC110868957/MSTRG.24288/LOC110865321/MSTRG.691/MSTRG.13399/LOC110943969/MSTRG.17863	13	DT14	down
GO:0047262	MF	GO:0047262	polygalacturonate 4-alpha-galacturonosyltransferase activity	27/3004	54/22184	1.50246e-10	2.9388e-08	2.46719e-08	LOC110936513/LOC110884419/LOC110920827/LOC110920998/LOC110909941/LOC110911365/LOC110895020/LOC110908427/LOC110900246/LOC110902237/LOC110900248/MSTRG.35176/MSTRG.46397/LOC110879192/LOC110878184/LOC110922873/LOC110868145/LOC110884343/LOC110918169/LOC110911344/LOC110923443/LOC110894041/LOC110917313/LOC110873641/MSTRG.35131/LOC110926156/LOC110920603	27	DT14	down
GO:0019203	MF	GO:0019203	carbohydrate phosphatase activity	26/3004	58/22184	6.42002e-09	8.96968e-07	7.53024e-07	LOC110923354/LOC110883860/LOC110904916/LOC110937926/LOC110921620/MSTRG.14690/LOC110942242/MSTRG.37933/LOC110918067/LOC110877738/LOC110868957/MSTRG.24288/MSTRG.38109/LOC110865321/MSTRG.18055/LOC110942371/MSTRG.38183/LOC110889588/LOC110904608/MSTRG.691/MSTRG.13399/MSTRG.7476/LOC110943969/MSTRG.17863/LOC118486781/LOC110905040	26	DT14	down
GO:0046906	MF	GO:0046906	tetrapyrrole binding	28/3004	73/22184	1.05478e-07	1.28947e-05	1.08254e-05	LOC110941805/LOC110873654/LOC110926405/LOC110929588/LOC110928977/LOC110912848/LOC110889543/LOC110889542/LOC110885196/LOC110895233/LOC110944975/LOC110894991/LOC110872479/LOC110938044/LOC110912658/LOC110929234/MSTRG.20460/LOC110889745/LOC110873832/LOC110865147/LOC110921672/MSTRG.31204/MSTRG.13103/LOC110915568/LOC110904532/MSTRG.27158/MSTRG.30904/MSTRG.40902	28	DT14	down
GO:0019187	MF	GO:0019187	beta-1,4-mannosyltransferase activity	14/3004	24/22184	3.48243e-07	3.40582e-05	2.85926e-05	LOC110894142/LOC110886390/LOC110904222/LOC110904237/LOC110904219/LOC110908356/LOC110904239/LOC110873876/MSTRG.37363/MSTRG.35731/MSTRG.37359/MSTRG.37360/LOC110904221/LOC110894016	14	DT14	down
GO:0051753	MF	GO:0051753	mannan synthase activity	14/3004	24/22184	3.48243e-07	3.40582e-05	2.85926e-05	LOC110894142/LOC110886390/LOC110904222/LOC110904237/LOC110904219/LOC110908356/LOC110904239/LOC110873876/MSTRG.37363/MSTRG.35731/MSTRG.37359/MSTRG.37360/LOC110904221/LOC110894016	14	DT14	down
GO:0004089	MF	GO:0004089	carbonate dehydratase activity	9/3004	11/22184	6.43145e-07	5.71814e-05	4.8005e-05	MSTRG.23180/MSTRG.45690/LOC110920631/LOC110939939/LOC110896035/LOC110879292/LOC110912480/MSTRG.47339/LOC110922544	9	DT14	down
GO:0016413	MF	GO:0016413	O-acetyltransferase activity	27/3004	75/22184	7.8541e-07	6.40109e-05	5.37386e-05	LOC110912493/LOC110909079/LOC110917818/LOC110937176/LOC110890757/LOC110912515/LOC110912926/LOC110904868/LOC110889840/LOC110889392/MSTRG.9744/LOC110893701/LOC110868996/LOC110886356/LOC110926042/LOC110872688/LOC110939890/LOC110921009/MSTRG.19200/LOC118487330/LOC110921205/LOC110898840/LOC110890677/MSTRG.27335/MSTRG.17899/MSTRG.43697/LOC110884527	27	DT14	down
GO:0008194	MF	GO:0008194	UDP-glycosyltransferase activity	95/3004	440/22184	2.00253e-06	0.000150652	0.000126475	LOC110937467/LOC110896130/LOC110936513/LOC110896131/MSTRG.10172/LOC110877324/LOC110899401/LOC110884419/LOC110893891/LOC110920827/LOC110882010/LOC110920998/LOC110920739/LOC110942108/LOC110909941/LOC110911365/LOC110885346/LOC110895020/LOC110908427/LOC110872399/LOC110900246/LOC110908565/MSTRG.13269/LOC110885392/LOC110903925/LOC110902237/LOC110900248/MSTRG.35176/LOC110937495/MSTRG.46397/LOC110941362/…	95	DT14	down
GO:0016709	MF	GO:0016709	oxidoreductase activity, acting on paired donors, with incorporation or reduction of molecular oxygen, NAD(P)H as one donor, and incorporation of one atom of oxygen	67/3004	287/22184	4.24591e-06	0.000264818	0.000222321	LOC110889481/LOC110879533/LOC110879400/LOC110941392/LOC110884853/LOC110928786/LOC110872894/LOC110904624/LOC118479762/LOC110918535/MSTRG.36090/LOC110899627/LOC110918534/MSTRG.14254/MSTRG.43888/LOC110873890/LOC110873528/LOC110864709/LOC110910441/MSTRG.42916/LOC110938221/LOC110865284/LOC110867780/MSTRG.20349/LOC110886222/MSTRG.10378/LOC110864328/MSTRG.10375/MSTRG.8537/LOC110864322/LOC110938218/LOC11…	67	DT14	down
GO:0015250	MF	GO:0015250	water channel activity	27/3004	81/22184	4.33241e-06	0.000264818	0.000222321	LOC110880175/LOC110886572/LOC110916097/LOC110868884/LOC110904457/LOC110884546/LOC110894233/LOC110868358/LOC118479416/LOC110868335/MSTRG.37533/MSTRG.35357/MSTRG.25130/LOC110886457/LOC110898466/LOC110898128/LOC110889695/LOC110904450/LOC110908807/MSTRG.2301/LOC110926365/MSTRG.39119/MSTRG.13790/MSTRG.45612/LOC110873322/MSTRG.17267/LOC110890809	27	DT14	down
GO:0008374	MF	GO:0008374	O-acyltransferase activity	48/3004	187/22184	6.62121e-06	0.000380914	0.000319786	LOC110912493/LOC110918566/LOC110909079/LOC110917818/LOC110937176/LOC110890757/LOC110912515/LOC110912926/LOC110904868/LOC110865789/LOC110889840/LOC110889392/MSTRG.9744/LOC110909897/LOC110909809/LOC110893701/LOC110868996/LOC110886356/LOC110926042/LOC110872688/LOC110864135/LOC110939890/LOC110921009/LOC110941225/LOC110941982/LOC110916194/LOC110939422/MSTRG.12871/LOC110941973/MSTRG.19200/MSTRG.12872/L…	48	DT14	down
GO:0016705	MF	GO:0016705	oxidoreductase activity, acting on paired donors, with incorporation or reduction of molecular oxygen	98/3004	471/22184	7.39221e-06	0.000401643	0.000337189	LOC110889481/LOC110879533/MSTRG.33695/LOC110868972/LOC110879400/LOC110941392/LOC110872089/LOC110868182/LOC110884853/LOC110928786/LOC110872894/LOC110904624/LOC118479762/LOC110918535/MSTRG.36090/LOC110899627/LOC110918534/MSTRG.14254/MSTRG.43888/LOC110873890/LOC110873528/LOC110864709/LOC110910441/MSTRG.42916/MSTRG.42984/LOC110938221/LOC110865284/LOC110939887/LOC110867780/MSTRG.20349/LOC110936268/LOC…	98	DT14	down
GO:0010181	MF	GO:0010181	FMN binding	10/3004	17/22184	1.59661e-05	0.000819149	0.000687694	MSTRG.9202/LOC110864819/LOC110915301/LOC110936106/LOC110879371/LOC110913018/MSTRG.14894/LOC110889309/MSTRG.16519/LOC110885904	10	DT14	down
GO:0004497	MF	GO:0004497	monooxygenase activity	83/3004	391/22184	1.67515e-05	0.000819149	0.000687694	LOC110889481/LOC110879533/LOC110879400/LOC110941392/LOC110895233/LOC110884853/LOC110928786/LOC110872894/LOC110904624/LOC118479762/LOC110918535/LOC110937757/MSTRG.36090/LOC110899627/LOC110918534/MSTRG.14254/MSTRG.43888/LOC110873890/LOC110873528/MSTRG.39066/MSTRG.19153/LOC110921448/LOC110864709/LOC110910441/MSTRG.42916/LOC110938221/LOC110865284/MSTRG.31204/LOC110867780/MSTRG.20349/LOC110886222/MSTR…	83	DT14	down
GO:0016614	MF	GO:0016614	oxidoreductase activity, acting on CH-OH group of donors	60/3004	260/22184	1.90157e-05	0.000885587	0.00074347	LOC110918628/LOC110879567/LOC110886474/MSTRG.31236/MSTRG.46519/LOC110870314/MSTRG.45381/LOC110926426/LOC110865589/LOC110918635/MSTRG.43966/LOC110873671/LOC110895209/LOC110921272/LOC110886835/MSTRG.9956/LOC110872415/LOC110878548/LOC110937331/MSTRG.37464/LOC110897523/LOC110865094/LOC110916505/LOC110908517/LOC110905054/LOC110904340/LOC110942174/LOC110895881/LOC110895281/LOC110929695/LOC110941574/LOC…	60	DT14	down
GO:0008017	MF	GO:0008017	microtubule binding	44/3004	175/22184	2.72398e-05	0.00117462	0.000986119	LOC110915523/LOC110941437/LOC110923410/LOC110908949/LOC110909353/LOC110903939/LOC110926424/MSTRG.36700/LOC110942285/LOC110866533/LOC110911690/LOC110898431/LOC110908818/LOC110898726/LOC110915231/LOC110890318/LOC110924527/LOC110916237/LOC110912097/LOC110911691/LOC110894711/LOC110941963/LOC110879764/MSTRG.19418/LOC110904016/LOC110868371/LOC110890213/LOC110895469/LOC110878291/LOC110910297/MSTRG.39280…	44	DT14	down
GO:0016835	MF	GO:0016835	carbon-oxygen lyase activity	51/3004	213/22184	2.7624e-05	0.00117462	0.000986119	MSTRG.23180/LOC110893972/LOC110864635/LOC110921961/LOC110929414/MSTRG.40306/MSTRG.46519/MSTRG.45690/LOC110884314/LOC110921325/LOC110920631/LOC110898279/MSTRG.44691/LOC110899901/LOC110924412/LOC110940690/LOC110939939/LOC110896035/LOC110898278/LOC110900223/LOC110917278/LOC110927370/LOC110913018/LOC110898691/LOC110899696/LOC110904631/LOC110942228/LOC110879292/LOC110944523/LOC118479258/LOC110940058/M…	51	DT14	down
GO:0008905	MF	GO:0008905	mannose-phosphate guanylyltransferase activity	8/3004	12/22184	3.33225e-05	0.00135789	0.00113998	LOC110942108/LOC110913000/MSTRG.13269/LOC110868868/LOC110886497/LOC110910786/MSTRG.41219/MSTRG.27629	8	DT14	down
GO:0046527	MF	GO:0046527	glucosyltransferase activity	85/3004	411/22184	3.63894e-05	0.00142355	0.00119511	LOC110937467/LOC110896130/LOC110896131/MSTRG.10172/LOC110877324/LOC110926088/MSTRG.31761/LOC110938152/LOC110930267/MSTRG.14548/LOC110893891/LOC110882010/LOC110920739/LOC110942108/LOC110883847/LOC110885346/LOC110908565/MSTRG.13269/LOC110865209/LOC110903925/LOC110873876/MSTRG.10743/LOC110880585/LOC110937495/LOC110942291/LOC110941362/LOC110896129/LOC110930266/LOC110930813/LOC110930911/LOC110937462/L…	85	DT14	down
GO:0015267	MF	GO:0015267	channel activity	78/3004	371/22184	4.18516e-05	0.00151596	0.00127268	LOC110932120/LOC110880175/MSTRG.2487/LOC110926513/LOC110886572/LOC110916097/LOC110868884/LOC110904457/LOC110884546/LOC110894233/LOC110868358/LOC118479416/LOC110865700/LOC110868335/LOC110908258/LOC110930019/MSTRG.37533/LOC110882695/MSTRG.35357/MSTRG.16749/MSTRG.25130/LOC110920040/LOC110870644/LOC110886457/LOC110898466/LOC110894102/LOC110936110/MSTRG.21452/LOC110890363/LOC110898128/MSTRG.28330/MSTR…	78	DT14	down
GO:0022803	MF	GO:0022803	passive transmembrane transporter activity	78/3004	371/22184	4.18516e-05	0.00151596	0.00127268	LOC110932120/LOC110880175/MSTRG.2487/LOC110926513/LOC110886572/LOC110916097/LOC110868884/LOC110904457/LOC110884546/LOC110894233/LOC110868358/LOC118479416/LOC110865700/LOC110868335/LOC110908258/LOC110930019/MSTRG.37533/LOC110882695/MSTRG.35357/MSTRG.16749/MSTRG.25130/LOC110920040/LOC110870644/LOC110886457/LOC110898466/LOC110894102/LOC110936110/MSTRG.21452/LOC110890363/LOC110898128/MSTRG.28330/MSTR…	78	DT14	down
GO:0016838	MF	GO:0016838	carbon-oxygen lyase activity, acting on phosphates	26/3004	86/22184	4.502e-05	0.00157248	0.00132013	LOC110893972/LOC110864635/LOC110921961/LOC110929414/LOC110884314/LOC110921325/LOC110898279/MSTRG.44691/LOC110924412/LOC110940690/LOC110898278/LOC110900223/LOC110913018/LOC118479258/LOC110940058/MSTRG.600/LOC110940074/LOC110921799/MSTRG.605/MSTRG.3414/LOC110908492/LOC110916960/LOC110864314/MSTRG.44693/LOC110917200/LOC110921800	26	DT14	down
GO:0030247	MF	GO:0030247	polysaccharide binding	33/3004	121/22184	4.7965e-05	0.00159331	0.00133762	LOC110868080/LOC110927241/LOC110897405/LOC110866430/LOC110894382/LOC110940035/LOC110867599/MSTRG.728/LOC110899444/LOC110918681/LOC110939618/LOC110877738/LOC110871944/LOC110884189/LOC110927170/MSTRG.38109/LOC110891323/LOC110928682/LOC110930383/LOC110878950/LOC110931008/MSTRG.36389/LOC110876862/LOC110904608/LOC110886067/LOC110909977/LOC110921769/LOC110872266/LOC110877902/LOC118486781/LOC110889268/L…	33	DT14	down
GO:0016671	MF	GO:0016671	oxidoreductase activity, acting on a sulfur group of donors, disulfide as acceptor	21/3004	63/22184	4.88747e-05	0.00159331	0.00133762	LOC118479713/MSTRG.32635/LOC110872597/LOC110921833/LOC110910798/MSTRG.32561/LOC110868257/LOC110918325/LOC110897577/LOC110889065/LOC110933530/MSTRG.35689/MSTRG.33101/LOC110898030/LOC110879432/MSTRG.8838/LOC110939621/MSTRG.43024/MSTRG.29746/MSTRG.895/LOC110891287	21	DT14	down
GO:0008810	MF	GO:0008810	cellulase activity	8/3004	13/22184	7.63057e-05	0.00240732	0.002021	LOC110936556/LOC110910101/LOC110928885/LOC110864570/LOC110895546/LOC110884987/LOC110865838/MSTRG.38468	8	DT14	down
GO:0010334	MF	GO:0010334	sesquiterpene synthase activity	23/3004	76/22184	0.000119127	0.00364081	0.00305654	LOC110893972/LOC110864635/LOC110921961/LOC110929414/LOC110884314/LOC110921325/LOC110898279/MSTRG.44691/LOC110924412/LOC110940690/LOC110898278/LOC110940058/MSTRG.600/LOC110940074/LOC110921799/MSTRG.605/MSTRG.3414/LOC110908492/LOC110916960/LOC110864314/MSTRG.44693/LOC110917200/LOC110921800	23	DT14	down
GO:0009055	MF	GO:0009055	electron transfer activity	15/3004	40/22184	0.000128923	0.00370843	0.00311331	LOC110942067/LOC110889201/MSTRG.40044/LOC110871840/LOC110915542/LOC110890748/LOC110920670/LOC110927352/LOC110941030/LOC110879666/LOC110912106/LOC110878411/LOC110877769/MSTRG.14894/LOC110916997	15	DT14	down
GO:0016759	MF	GO:0016759	cellulose synthase activity	19/3004	58/22184	0.000143384	0.00400655	0.00336359	LOC110938152/LOC110930267/LOC110883847/MSTRG.10743/LOC110880585/LOC110942291/LOC110930266/LOC110930813/LOC110944449/LOC110937503/LOC110918047/MSTRG.41948/LOC110938154/LOC110917417/MSTRG.7298/MSTRG.20639/LOC110942290/LOC110943205/LOC110917311	19	DT14	down
GO:0016616	MF	GO:0016616	oxidoreductase activity, acting on the CH-OH group of donors, NAD or NADP as acceptor	49/3004	216/22184	0.000164052	0.00445675	0.00374154	LOC110918628/LOC110879567/LOC110886474/MSTRG.46519/LOC110870314/MSTRG.45381/LOC110926426/LOC110865589/LOC110918635/MSTRG.43966/LOC110873671/LOC110895209/LOC110921272/LOC110886835/MSTRG.9956/LOC110872415/LOC110937331/MSTRG.37464/LOC110865094/LOC110916505/LOC110905054/LOC110904340/LOC110942174/LOC110895881/LOC110929695/LOC110941574/LOC110885871/LOC110939822/MSTRG.20388/MSTRG.42094/LOC110894224/LOC1…	49	DT14	down
GO:0010333	MF	GO:0010333	terpene synthase activity	23/3004	78/22184	0.000183703	0.00485572	0.00407648	LOC110893972/LOC110864635/LOC110921961/LOC110929414/LOC110884314/LOC110921325/LOC110898279/MSTRG.44691/LOC110924412/LOC110940690/LOC110898278/LOC110940058/MSTRG.600/LOC110940074/LOC110921799/MSTRG.605/MSTRG.3414/LOC110908492/LOC110916960/LOC110864314/MSTRG.44693/LOC110917200/LOC110921800	23	DT14	down
GO:0015299	MF	GO:0015299	solute:proton antiporter activity	15/3004	42/22184	0.000242507	0.00624138	0.00523977	MSTRG.28269/LOC110864529/LOC110931061/LOC110921344/LOC110872083/LOC110877757/LOC110895876/LOC110899142/LOC110937668/MSTRG.31724/LOC110864638/MSTRG.34063/MSTRG.590/LOC110865708/LOC110926500	15	DT14	down
GO:0016651	MF	GO:0016651	oxidoreductase activity, acting on NAD(P)H	40/3004	171/22184	0.000322332	0.00788102	0.00661629	LOC110878761/LOC118479713/MSTRG.32635/LOC110872597/LOC110868342/LOC110921833/LOC110897535/MSTRG.37201/LOC110894002/LOC110877508/MSTRG.32561/MSTRG.36533/LOC110868257/LOC110872415/LOC110897577/MSTRG.17574/LOC110889065/MSTRG.14894/MSTRG.21357/LOC110933530/MSTRG.29980/MSTRG.34311/MSTRG.46340/LOC110910325/MSTRG.35689/LOC110894001/MSTRG.1071/LOC110941156/LOC110939981/LOC110898030/LOC110879432/LOC110894…	40	DT14	down
GO:0080161	MF	GO:0080161	auxin transmembrane transporter activity	23/3004	81/22184	0.000338426	0.0080727	0.00677721	LOC118489742/LOC110898816/LOC110912307/LOC110940372/LOC110879212/LOC110866724/LOC110871927/LOC110881735/LOC110904463/LOC110923165/MSTRG.33178/LOC110921955/LOC118486776/LOC110943084/LOC110894494/LOC110939854/MSTRG.33742/LOC110865771/MSTRG.18459/LOC110912984/LOC110868946/LOC110909324/LOC110884361	23	DT14	down
GO:0004185	MF	GO:0004185	serine-type carboxypeptidase activity	18/3004	57/22184	0.000355513	0.00827838	0.00694988	LOC110927019/LOC110904684/LOC110889271/LOC110942217/LOC110927052/LOC110866140/MSTRG.4632/LOC110921948/LOC110893961/LOC110915722/MSTRG.1538/LOC110940596/LOC110904198/LOC110942227/MSTRG.11491/LOC110940598/MSTRG.43153/LOC110939797	18	DT14	down
GO:0016747	MF	GO:0016747	transferase activity, transferring acyl groups other than amino-acyl groups	79/3004	405/22184	0.000468083	0.0106462	0.0089377	LOC110912493/MSTRG.26381/LOC110918566/LOC110909079/LOC110940605/LOC110917085/LOC110917818/LOC110937176/LOC110941941/LOC110890757/LOC110912515/LOC110912926/LOC110877217/LOC110904868/LOC110865789/LOC110873497/LOC110889840/LOC110889392/LOC110937085/LOC110937084/MSTRG.9744/LOC110909897/LOC110886835/LOC110909809/LOC110893701/LOC110868996/LOC110910062/LOC110886356/LOC110926042/LOC110929271/LOC110884716…	79	DT14	down
GO:0047364	MF	GO:0047364	desulfoglucosinolate sulfotransferase activity	7/3004	13/22184	0.000672159	0.0126418	0.010613	LOC110891404/LOC110894878/LOC110916365/LOC110915187/LOC118484205/LOC110916952/LOC110916674	7	DT14	down
GO:0080071	MF	GO:0080071	indol-3-yl-methyl-desulfoglucosinolate sulfotransferase activity	7/3004	13/22184	0.000672159	0.0126418	0.010613	LOC110891404/LOC110894878/LOC110916365/LOC110915187/LOC118484205/LOC110916952/LOC110916674	7	DT14	down
GO:0003865	MF	GO:0003865	3-oxo-5-alpha-steroid 4-dehydrogenase activity	6/3004	10/22184	0.000789416	0.0137866	0.0115741	LOC110923305/LOC110904539/LOC110868260/MSTRG.45330/LOC110894701/MSTRG.30779	6	DT14	down
GO:0005527	MF	GO:0005527	macrolide binding	11/3004	29/22184	0.000907211	0.0150382	0.0126249	LOC110895744/LOC110866010/MSTRG.16504/LOC110916099/LOC110890860/LOC110873115/MSTRG.28987/LOC118479763/LOC110873318/MSTRG.14540/MSTRG.31783	11	DT14	down
GO:0005528	MF	GO:0005528	FK506 binding	11/3004	29/22184	0.000907211	0.0150382	0.0126249	LOC110895744/LOC110866010/MSTRG.16504/LOC110916099/LOC110890860/LOC110873115/MSTRG.28987/LOC118479763/LOC110873318/MSTRG.14540/MSTRG.31783	11	DT14	down
GO:0008569	MF	GO:0008569	ATP-dependent microtubule motor activity, minus-end-directed	7/3004	14/22184	0.00118747	0.0187313	0.0157254	MSTRG.36700/LOC110942285/LOC110910297/LOC110939725/LOC110937060/LOC110867622/MSTRG.137	7	DT14	down
GO:0016620	MF	GO:0016620	oxidoreductase activity, acting on the aldehyde or oxo group of donors, NAD or NADP as acceptor	22/3004	83/22184	0.00124371	0.0193071	0.0162087	LOC110920787/LOC110883761/MSTRG.33351/LOC110927106/MSTRG.24188/LOC110894501/LOC110868356/LOC110914950/MSTRG.41329/LOC110886875/MSTRG.23660/LOC110898091/LOC110898388/MSTRG.33070/LOC110941751/LOC110879823/MSTRG.27090/LOC110904168/LOC110879315/LOC110898389/MSTRG.26680/MSTRG.4696	22	DT14	down
GO:0008422	MF	GO:0008422	beta-glucosidase activity	24/3004	94/22184	0.00134994	0.0206014	0.0172953	LOC110868080/MSTRG.6498/LOC110935541/MSTRG.38481/MSTRG.16493/LOC110899444/LOC110884189/LOC110889115/LOC110889114/LOC110930523/LOC110928682/LOC110930383/LOC110880460/LOC110910116/LOC110929923/LOC110921769/LOC110910117/LOC110916552/LOC110941647/LOC110915717/MSTRG.18404/MSTRG.12404/LOC110910115/MSTRG.41001	24	DT14	down
GO:0050404	MF	GO:0050404	zeatin O-beta-D-xylosyltransferase activity	8/3004	18/22184	0.00138016	0.0206014	0.0172953	LOC110885346/LOC110884185/LOC110885345/LOC110867020/LOC110918626/LOC118488316/LOC110897782/LOC110866972	8	DT14	down
GO:1990538	MF	GO:1990538	xylan O-acetyltransferase activity	9/3004	22/22184	0.0014201	0.0206014	0.0172953	LOC110904868/LOC110868996/LOC110872688/LOC110921009/MSTRG.19200/LOC118487330/LOC110898840/MSTRG.17899/LOC110884527	9	DT14	down
GO:0004553	MF	GO:0004553	hydrolase activity, hydrolyzing O-glycosyl compounds	78/3004	414/22184	0.00142494	0.0206014	0.0172953	MSTRG.35293/LOC110868080/LOC110936556/MSTRG.6498/LOC110900151/LOC110908934/LOC110894382/LOC110935541/LOC110940151/LOC110904502/MSTRG.38481/LOC110878022/LOC110886626/MSTRG.16493/LOC110880215/LOC110899444/LOC110918681/LOC110911974/LOC110939618/LOC110910101/LOC110871944/MSTRG.15119/LOC110884189/LOC110884954/LOC110927170/LOC110928885/LOC110889115/LOC110889114/LOC110864570/LOC110941996/LOC110930523/LO…	78	DT14	down
GO:0015562	MF	GO:0015562	efflux transmembrane transporter activity	22/3004	84/22184	0.00147307	0.0206014	0.0172953	LOC118489742/LOC110912307/LOC110940372/LOC118491700/LOC110879212/LOC110866724/LOC110871927/LOC110881735/LOC110904463/LOC110904511/LOC110923165/MSTRG.33178/LOC110921955/LOC110943084/LOC110894494/MSTRG.16391/LOC110939854/MSTRG.2711/MSTRG.18459/LOC110880074/LOC110909324/LOC110884361	22	DT14	down
GO:0008171	MF	GO:0008171	O-methyltransferase activity	25/3004	100/22184	0.00149553	0.0206014	0.0172953	LOC110895055/MSTRG.43921/LOC110885616/LOC110879974/LOC110918576/LOC110918613/MSTRG.4202/LOC110891268/MSTRG.20800/LOC110920883/LOC110920169/MSTRG.43942/LOC110919407/MSTRG.31069/LOC110877054/LOC110889847/MSTRG.20804/LOC110877052/LOC110912701/LOC110918643/LOC110872993/MSTRG.23053/LOC110926259/MSTRG.33121/LOC110877055	25	DT14	down
GO:0004130	MF	GO:0004130	cytochrome-c peroxidase activity	6/3004	11/22184	0.00153773	0.0206014	0.0172953	LOC110941291/LOC110941205/LOC110926092/MSTRG.33503/LOC110898546/MSTRG.8944	6	DT14	down
GO:0045548	MF	GO:0045548	phenylalanine ammonia-lyase activity	6/3004	11/22184	0.00153773	0.0206014	0.0172953	LOC110868345/LOC110924718/LOC110898342/LOC110898343/LOC110904470/MSTRG.17245	6	DT14	down
GO:0017171	MF	GO:0017171	serine hydrolase activity	32/3004	139/22184	0.0016008	0.0208745	0.0175246	LOC110927019/LOC110895500/LOC110904684/LOC110889271/LOC110942217/LOC110868638/LOC110927052/LOC110866140/MSTRG.4632/LOC110921948/LOC110887002/LOC110893961/LOC110911034/LOC110886163/LOC110918267/LOC110915722/MSTRG.1538/LOC110895234/LOC110940596/LOC110904198/LOC110942227/MSTRG.11491/LOC110931072/LOC110940598/LOC110936954/LOC110905072/LOC110943592/MSTRG.21397/LOC110875636/MSTRG.43153/MSTRG.12317/LOC1…	32	DT14	down
GO:0016987	MF	GO:0016987	sigma factor activity	8/3004	19/22184	0.0021029	0.0267096	0.0224233	LOC110912120/LOC110905012/LOC110937316/MSTRG.38155/LOC110876971/MSTRG.40421/LOC110940828/MSTRG.39694	8	DT14	down
GO:0008266	MF	GO:0008266	poly(U) RNA binding	13/3004	41/22184	0.00218472	0.027393	0.0229971	LOC110868776/LOC110910278/MSTRG.40044/MSTRG.45381/MSTRG.4397/LOC110921272/LOC110898337/LOC110889370/LOC110912106/LOC110924760/LOC110941559/MSTRG.33287/MSTRG.1058	13	DT14	down
GO:0046873	MF	GO:0046873	metal ion transmembrane transporter activity	90/3004	497/22184	0.00224795	0.0278005	0.0233392	LOC110932120/MSTRG.2487/LOC110926513/MSTRG.28269/LOC110864529/LOC110937754/LOC110931061/LOC110895034/LOC110911181/LOC110921344/LOC110940629/LOC110872083/LOC110885343/MSTRG.44498/LOC110908258/LOC110930019/LOC110915206/MSTRG.24459/LOC110882695/LOC110873030/MSTRG.16749/LOC110920040/LOC110877757/LOC110870644/LOC110869029/LOC110895876/LOC110899142/LOC110941480/MSTRG.14804/LOC110936110/MSTRG.21452/LOC1…	90	DT14	down
GO:0016667	MF	GO:0016667	oxidoreductase activity, acting on a sulfur group of donors	29/3004	125/22184	0.00228167	0.0278005	0.0233392	LOC118479713/MSTRG.32635/LOC110872597/LOC110921833/LOC110897535/LOC110910798/MSTRG.32561/LOC110868257/LOC110865645/LOC110918325/LOC110909251/LOC110897577/LOC110889065/LOC110908380/LOC110933530/MSTRG.35689/MSTRG.33101/LOC110941156/LOC110898030/LOC110879432/MSTRG.8838/LOC110939621/MSTRG.43024/LOC110872778/LOC110868210/MSTRG.29746/MSTRG.895/MSTRG.29060/LOC110891287	29	DT14	down
GO:0016746	MF	GO:0016746	transferase activity, transferring acyl groups	85/3004	467/22184	0.00252576	0.0301243	0.02529	LOC110912493/MSTRG.26381/LOC110918566/LOC110909079/LOC110940605/LOC110917085/LOC110917818/LOC110937176/LOC110941941/LOC110890757/LOC110912515/LOC110912926/LOC110877217/LOC110904868/LOC110865789/LOC110873497/LOC110889840/LOC110889392/LOC110937085/LOC110937084/MSTRG.9744/LOC110909897/LOC110886835/LOC110909809/LOC110893701/LOC110868996/LOC110910062/LOC110886356/LOC110926042/LOC110929271/LOC110884716…	85	DT14	down
GO:0016832	MF	GO:0016832	aldehyde-lyase activity	10/3004	28/22184	0.0026116	0.0306003	0.0256897	MSTRG.27678/MSTRG.40037/LOC110864354/LOC110872763/LOC110899468/MSTRG.13639/LOC110935523/LOC110886522/LOC110912313/LOC110864980	10	DT14	down
GO:0046910	MF	GO:0046910	pectinesterase inhibitor activity	23/3004	93/22184	0.00262825	0.0306003	0.0256897	LOC110880309/LOC110935912/LOC110884283/LOC110887014/LOC110880308/MSTRG.40216/MSTRG.30154/LOC110905046/LOC110931108/LOC110886423/LOC110884262/LOC110900061/LOC110894418/LOC110870643/MSTRG.20438/LOC110869190/MSTRG.12074/LOC110869237/LOC110906292/LOC110940246/LOC110870593/LOC110865760/LOC110911940	23	DT14	down
GO:0050183	MF	GO:0050183	phosphatidylcholine 12-monooxygenase activity	6/3004	12/22184	0.00272415	0.0312532	0.0262378	LOC110938221/LOC110865284/LOC110938218/LOC110938220/LOC110865277/LOC110865236	6	DT14	down
GO:0016798	MF	GO:0016798	hydrolase activity, acting on glycosyl bonds	84/3004	462/22184	0.00274824	0.0312532	0.0262378	MSTRG.35293/LOC110868080/LOC110936556/MSTRG.6498/LOC110900151/LOC110908934/LOC110894382/LOC110935541/LOC110940151/LOC110904502/MSTRG.38481/LOC110878022/LOC110886626/MSTRG.16493/LOC110880215/LOC110864922/LOC110899444/LOC110918681/LOC110891366/LOC110911974/LOC110939618/LOC110910101/LOC110871944/MSTRG.15119/LOC110884189/LOC110865094/LOC110884954/LOC110927170/LOC110928885/LOC110889115/LOC110889114/LO…	84	DT14	down
GO:0047205	MF	GO:0047205	quinate O-hydroxycinnamoyltransferase activity	9/3004	24/22184	0.00289721	0.0314831	0.0264307	LOC110941982/LOC110939422/MSTRG.12871/LOC110941973/MSTRG.12872/LOC110941978/LOC110941979/LOC110941975/MSTRG.12879	9	DT14	down
GO:0004427	MF	GO:0004427	inorganic diphosphatase activity	7/3004	16/22184	0.00309144	0.03251	0.0272928	LOC110880210/LOC110891197/LOC110868037/LOC110912447/MSTRG.29337/MSTRG.33221/MSTRG.24086	7	DT14	down
GO:0016861	MF	GO:0016861	intramolecular oxidoreductase activity, interconverting aldoses and ketoses	7/3004	16/22184	0.00309144	0.03251	0.0272928	LOC110897469/LOC110923331/LOC110878007/LOC110871961/LOC110928719/LOC110889802/LOC110910896	7	DT14	down
GO:0103075	MF	GO:0103075	indole-3-pyruvate monooxygenase activity	7/3004	16/22184	0.00309144	0.03251	0.0272928	MSTRG.14254/LOC110910441/MSTRG.38664/LOC110936554/LOC110884165/LOC110936553/LOC110899053	7	DT14	down
GO:0035673	MF	GO:0035673	oligopeptide transmembrane transporter activity	10/3004	29/22184	0.00350865	0.0365049	0.0306467	MSTRG.46399/MSTRG.3485/LOC110940083/LOC110920596/LOC110915455/LOC110864501/MSTRG.13520/LOC110940084/LOC110926736/LOC110922331	10	DT14	down
GO:0008238	MF	GO:0008238	exopeptidase activity	27/3004	118/22184	0.00388061	0.0397674	0.0333856	LOC110927019/LOC110904684/MSTRG.4501/LOC110925975/LOC110889271/LOC110942217/LOC110927052/LOC110928826/LOC110866140/MSTRG.4632/LOC110921948/LOC110893961/LOC110915722/MSTRG.1538/LOC110926511/LOC110940596/LOC110920900/LOC110904198/LOC110942227/LOC110928508/MSTRG.11491/MSTRG.19697/LOC110940598/LOC110940260/MSTRG.19337/MSTRG.43153/LOC110939797	27	DT14	down
GO:0046943	MF	GO:0046943	carboxylic acid transmembrane transporter activity	60/3004	316/22184	0.00394421	0.0397674	0.0333856	LOC110920716/LOC118479888/LOC110898816/LOC110908688/LOC110864774/LOC110927197/LOC110883758/MSTRG.13235/LOC110868654/LOC110923133/MSTRG.44618/LOC110890713/MSTRG.28746/LOC110904640/LOC110879727/LOC110944755/MSTRG.44607/LOC118491177/LOC110904511/LOC110864552/LOC110942058/LOC110922494/MSTRG.14851/LOC110873734/LOC110930204/MSTRG.24183/LOC110941038/LOC110872157/LOC110915920/LOC110930549/LOC118486776/MS…	60	DT14	down
GO:0033612	MF	GO:0033612	receptor serine/threonine kinase binding	23/3004	96/22184	0.00403651	0.0402827	0.0338182	LOC110940122/MSTRG.14907/LOC110909353/LOC110878914/LOC118485967/LOC110915633/MSTRG.42240/LOC110895499/MSTRG.1385/LOC110908232/LOC110889081/MSTRG.32232/LOC110940018/LOC110912097/LOC110935515/LOC110889739/LOC110926222/LOC110943053/LOC110930353/LOC110903816/LOC110878291/LOC110890430/LOC110887568	23	DT14	down
GO:0016763	MF	GO:0016763	transferase activity, transferring pentosyl groups	20/3004	80/22184	0.00423361	0.041823	0.0351113	LOC110865387/LOC110912366/LOC110920620/LOC110885346/LOC110921744/MSTRG.32894/LOC110904952/LOC110928848/LOC110867724/LOC110884185/LOC110885345/LOC110867020/LOC110918626/LOC118488316/MSTRG.20084/LOC110879715/LOC110895739/LOC110897782/LOC110866972/MSTRG.31377	20	DT14	down
GO:0008891	MF	GO:0008891	glycolate oxidase activity	8/3004	21/22184	0.00440931	0.0421574	0.0353921	MSTRG.31236/LOC110878548/MSTRG.37464/LOC110897523/LOC110904340/LOC110895281/MSTRG.6358/MSTRG.7651	8	DT14	down
GO:0070568	MF	GO:0070568	guanylyltransferase activity	8/3004	21/22184	0.00440931	0.0421574	0.0353921	LOC110942108/LOC110913000/MSTRG.13269/LOC110868868/LOC110886497/LOC110910786/MSTRG.41219/MSTRG.27629	8	DT14	down
GO:0030267	MF	GO:0030267	glyoxylate reductase (NADP+) activity	6/3004	13/22184	0.004483	0.0421574	0.0353921	LOC110886474/MSTRG.45381/LOC110921272/LOC110929695/LOC110894224/MSTRG.6088	6	DT14	down
GO:0046593	MF	GO:0046593	mandelonitrile lyase activity	6/3004	13/22184	0.004483	0.0421574	0.0353921	LOC110864354/LOC110872763/MSTRG.13639/LOC110935523/LOC110886522/LOC110864980	6	DT14	down
GO:0050734	MF	GO:0050734	hydroxycinnamoyltransferase activity	10/3004	30/22184	0.00463359	0.0431586	0.0362326	LOC110940605/LOC110941982/LOC110939422/MSTRG.12871/LOC110941973/MSTRG.12872/LOC110941978/LOC110941979/LOC110941975/MSTRG.12879	10	DT14	down
GO:0016840	MF	GO:0016840	carbon-nitrogen lyase activity	11/3004	35/22184	0.00505258	0.0466172	0.0391362	LOC110868345/LOC110930152/LOC110924718/LOC110898342/LOC110898343/LOC110904470/LOC110912048/MSTRG.17245/LOC110910645/LOC110882067/LOC110885602	11	DT14	down
GO:0080046	MF	GO:0080046	quercetin 4'-O-glucosyltransferase activity	15/3004	55/22184	0.00527107	0.0478879	0.0402029	LOC110882010/LOC110942108/MSTRG.13269/LOC110903925/LOC110930911/LOC110910786/LOC110905137/LOC110930910/LOC110905136/MSTRG.7688/LOC110905139/MSTRG.27629/LOC110903929/LOC110900016/LOC110900017	15	DT14	down
GO:0016899	MF	GO:0016899	oxidoreductase activity, acting on the CH-OH group of donors, oxygen as acceptor	12/3004	40/22184	0.00528823	0.0478879	0.0402029	MSTRG.31236/LOC110878548/MSTRG.37464/LOC110897523/LOC110908517/LOC110904340/LOC110895281/LOC110868019/LOC110879156/MSTRG.6358/LOC110883880/MSTRG.7651	12	DT14	down
GO:0008757	MF	GO:0008757	S-adenosylmethionine-dependent methyltransferase activity	65/3004	352/22184	0.00540849	0.0485276	0.04074	LOC110936410/LOC110927354/LOC110899298/LOC110930050/LOC110922323/LOC110921577/MSTRG.43921/LOC110885616/LOC110879974/MSTRG.31421/LOC110918576/LOC110930879/LOC110918613/MSTRG.4202/LOC110930424/LOC110891268/MSTRG.34788/LOC110895356/LOC110893862/MSTRG.20800/LOC110920883/LOC110898912/LOC110911600/LOC110886806/LOC110930090/LOC110878119/LOC110894353/LOC110920169/MSTRG.9565/MSTRG.43942/MSTRG.6989/MSTRG.3…	65	DT14	down
GO:0006364	BP	GO:0006364	rRNA processing	35/271	340/25414	3.81504e-24	5.15411e-21	4.67041e-21	LOC110920781/LOC110904187/LOC110868558/LOC110936679/LOC110880241/LOC110905144/LOC110881990/LOC110940389/LOC110864893/LOC110890107/LOC110889164/LOC110938076/LOC110899503/LOC110890732/MSTRG.8053/LOC110921201/MSTRG.18783/LOC110876990/LOC110940567/LOC110937141/LOC110865558/LOC110889300/LOC110869094/LOC110895276/LOC110872853/LOC110935633/LOC110895421/LOC110872308/MSTRG.24412/MSTRG.22032/LOC110930356/L…	35	DT21	up
GO:0031118	BP	GO:0031118	rRNA pseudouridine synthesis	7/271	27/25414	1.07371e-08	2.90116e-06	2.62889e-06	LOC110936679/MSTRG.18783/LOC110869094/LOC110872308/MSTRG.24412/LOC110883989/LOC110904037	7	DT21	up
GO:0001522	BP	GO:0001522	pseudouridine synthesis	7/271	38/25414	1.38044e-07	2.66425e-05	2.41422e-05	LOC110936679/MSTRG.18783/LOC110869094/LOC110872308/MSTRG.24412/LOC110883989/LOC110904037	7	DT21	up
GO:0010501	BP	GO:0010501	RNA secondary structure unwinding	11/271	170/25414	2.28919e-06	0.000309269	0.000280245	LOC110926154/LOC110903892/LOC110891513/LOC110915214/MSTRG.15294/LOC110908454/MSTRG.33642/LOC110911092/LOC110889300/LOC110917875/LOC110915979	11	DT21	up
GO:2000028	BP	GO:2000028	regulation of photoperiodism, flowering	11/271	170/25414	2.28919e-06	0.000309269	0.000280245	LOC110868813/LOC110883829/LOC110872493/MSTRG.37814/MSTRG.17720/MSTRG.37512/MSTRG.217/MSTRG.26835/MSTRG.4942/LOC110910090/LOC110930871	11	DT21	up
GO:0000103	BP	GO:0000103	sulfate assimilation	5/271	22/25414	3.01632e-06	0.000367395	0.000332915	MSTRG.10909/LOC110939621/LOC110910798/LOC110918325/MSTRG.36592	5	DT21	up
GO:0040031	BP	GO:0040031	snRNA modification	4/271	11/25414	3.93465e-06	0.000408901	0.000370526	LOC110936679/MSTRG.24412/LOC110883989/LOC110904037	4	DT21	up
GO:0048574	BP	GO:0048574	long-day photoperiodism, flowering	9/271	122/25414	6.66274e-06	0.000590131	0.000534748	LOC110868813/LOC110883829/LOC110872493/MSTRG.37814/MSTRG.17720/MSTRG.37512/MSTRG.26835/LOC110910090/LOC110930871	9	DT21	up
GO:0016074	BP	GO:0016074	sno(s)RNA metabolic process	6/271	44/25414	6.98897e-06	0.000590131	0.000534748	MSTRG.18783/LOC110869094/LOC110872308/MSTRG.22032/LOC110912806/LOC110904037	6	DT21	up
GO:0010228	BP	GO:0010228	vegetative to reproductive phase transition of meristem	17/271	478/25414	1.68717e-05	0.00119966	0.00108708	LOC110868813/LOC110883829/LOC110872493/MSTRG.37814/MSTRG.17720/MSTRG.37512/MSTRG.217/MSTRG.26835/LOC110886806/MSTRG.4942/LOC110910090/LOC110920932/LOC110903764/LOC110912189/LOC110910124/MSTRG.28853/LOC110930871	17	DT21	up
GO:1905039	BP	GO:1905039	carboxylic acid transmembrane transport	13/271	321/25414	4.53467e-05	0.0027847	0.00252336	MSTRG.37728/LOC110878066/LOC110884900/LOC110904640/LOC110939665/LOC110876027/LOC110922983/MSTRG.17092/MSTRG.3035/LOC110941773/LOC110868314/LOC110877440/LOC110912398	13	DT21	up
GO:0090502	BP	GO:0090502	RNA phosphodiester bond hydrolysis, endonucleolytic	8/271	128/25414	7.15134e-05	0.00420063	0.00380641	LOC110889885/LOC110920781/LOC110881990/LOC110875775/LOC110864893/LOC110889164/MSTRG.1781/LOC110895201	8	DT21	up
GO:0015849	BP	GO:0015849	organic acid transport	13/271	342/25414	8.61379e-05	0.00465489	0.00421804	MSTRG.37728/LOC110878066/LOC110884900/LOC110904640/LOC110939665/LOC110876027/LOC110922983/MSTRG.17092/MSTRG.3035/LOC110941773/LOC110868314/LOC110877440/LOC110912398	13	DT21	up
GO:0046942	BP	GO:0046942	carboxylic acid transport	13/271	342/25414	8.61379e-05	0.00465489	0.00421804	MSTRG.37728/LOC110878066/LOC110884900/LOC110904640/LOC110939665/LOC110876027/LOC110922983/MSTRG.17092/MSTRG.3035/LOC110941773/LOC110868314/LOC110877440/LOC110912398	13	DT21	up
GO:0009648	BP	GO:0009648	photoperiodism	12/271	313/25414	0.000148324	0.00715665	0.00648501	LOC110868813/LOC110883829/LOC110872493/MSTRG.37814/MSTRG.17720/MSTRG.37512/MSTRG.217/MSTRG.26835/MSTRG.4942/LOC110910090/MSTRG.28853/LOC110930871	12	DT21	up
GO:0043414	BP	GO:0043414	macromolecule methylation	14/271	428/25414	0.000223449	0.0100626	0.00911828	MSTRG.35499/LOC110899447/LOC110899503/LOC110898230/LOC110890732/LOC110886806/LOC110865558/LOC110903764/LOC110886248/LOC110895421/LOC110910124/MSTRG.22032/LOC110899425/LOC110912806	14	DT21	up
GO:0000454	BP	GO:0000454	snoRNA guided rRNA pseudouridine synthesis	3/271	12/25414	0.000245676	0.0103721	0.00939872	MSTRG.18783/LOC110869094/LOC110872308	3	DT21	up
GO:0032104	BP	GO:0032104	regulation of response to extracellular stimulus	4/271	30/25414	0.000278567	0.011069	0.0100301	MSTRG.21080/LOC110886706/LOC110877373/LOC110893852	4	DT21	up
GO:0032107	BP	GO:0032107	regulation of response to nutrient levels	4/271	30/25414	0.000278567	0.011069	0.0100301	MSTRG.21080/LOC110886706/LOC110877373/LOC110893852	4	DT21	up
GO:2000232	BP	GO:2000232	regulation of rRNA processing	3/271	14/25414	0.000400108	0.0144214	0.013068	LOC110905144/LOC110899503/LOC110930356	3	DT21	up
GO:0000478	BP	GO:0000478	endonucleolytic cleavage involved in rRNA processing	4/271	33/25414	0.000405635	0.0144214	0.013068	LOC110920781/LOC110881990/LOC110864893/LOC110889164	4	DT21	up
GO:0071826	BP	GO:0071826	ribonucleoprotein complex subunit organization	11/271	312/25414	0.00056347	0.0187644	0.0170034	MSTRG.5883/LOC110886190/LOC110880241/LOC110871625/LOC110890732/MSTRG.8053/LOC110921201/LOC110876990/LOC110895276/LOC110935633/LOC110889062	11	DT21	up
GO:0016073	BP	GO:0016073	snRNA metabolic process	4/271	36/25414	0.00056946	0.0187644	0.0170034	LOC110936679/MSTRG.24412/LOC110883989/LOC110904037	4	DT21	up
GO:0048581	BP	GO:0048581	negative regulation of post-embryonic development	10/271	270/25414	0.000684214	0.0214971	0.0194796	LOC110868813/LOC110872493/MSTRG.37814/MSTRG.17720/MSTRG.37512/MSTRG.15509/MSTRG.4942/LOC110910090/MSTRG.28853/LOC110919897	10	DT21	up
GO:0015714	BP	GO:0015714	phosphoenolpyruvate transport	3/271	17/25414	0.000729963	0.0221326	0.0200555	MSTRG.3035/LOC110941773/LOC110912398	3	DT21	up
GO:0090069	BP	GO:0090069	regulation of ribosome biogenesis	3/271	19/25414	0.00102393	0.0294324	0.0266702	LOC110905144/LOC110899503/LOC110930356	3	DT21	up
GO:0031126	BP	GO:0031126	sno(s)RNA 3'-end processing	3/271	21/25414	0.00138343	0.0389377	0.0352835	MSTRG.22032/LOC110912806/LOC110904037	3	DT21	up
GO:0030684	CC	GO:0030684	preribosome	18/262	112/25482	1.09809e-16	1.724e-14	1.60667e-14	LOC110915274/LOC110904187/LOC110868558/LOC110880241/LOC110905144/LOC110940389/LOC110871625/LOC110938076/MSTRG.8053/LOC110940567/LOC110937141/LOC110872853/LOC110935633/LOC110895421/MSTRG.22032/LOC110899425/LOC110941413/LOC110912806	18	DT21	up
GO:0005732	CC	GO:0005732	sno(s)RNA-containing ribonucleoprotein complex	12/262	44/25482	1.70819e-14	1.34093e-12	1.24968e-12	LOC110904187/LOC110868558/LOC110936679/LOC110938076/MSTRG.18783/LOC110869094/LOC110872308/MSTRG.24412/MSTRG.22032/LOC110912806/LOC110883989/LOC110904037	12	DT21	up
GO:0032040	CC	GO:0032040	small-subunit processome	10/262	52/25482	1.20362e-10	6.27117e-09	5.8444e-09	LOC110904187/LOC110868558/LOC110940389/LOC110938076/MSTRG.8053/LOC110937141/LOC110935633/MSTRG.22032/LOC110899425/LOC110912806	10	DT21	up
GO:0031429	CC	GO:0031429	box H/ACA snoRNP complex	7/262	17/25482	1.99719e-10	6.27117e-09	5.8444e-09	LOC110936679/MSTRG.18783/LOC110869094/LOC110872308/MSTRG.24412/LOC110883989/LOC110904037	7	DT21	up
GO:0015030	CC	GO:0015030	Cajal body	4/262	33/25482	0.000353448	0.0061657	0.00574611	MSTRG.24412/MSTRG.22032/LOC110912806/LOC110883989	4	DT21	up
GO:0042788	CC	GO:0042788	polysomal ribosome	8/262	193/25482	0.000903268	0.0128921	0.0120148	MSTRG.6974/LOC110922196/LOC110880283/LOC110941610/LOC110911597/MSTRG.14204/LOC110872203/LOC110889062	8	DT21	up
GO:0005844	CC	GO:0005844	polysome	8/262	239/25482	0.00344125	0.045023	0.0419591	MSTRG.6974/LOC110922196/LOC110880283/LOC110941610/LOC110911597/MSTRG.14204/LOC110872203/LOC110889062	8	DT21	up
GO:0030515	MF	GO:0030515	snoRNA binding	15/236	48/22184	1.29411e-18	4.41292e-16	4.01856e-16	LOC110904187/LOC110868558/LOC110936679/LOC110940389/LOC110938076/MSTRG.8053/MSTRG.18783/LOC110937141/LOC110869094/LOC110935633/LOC110872308/MSTRG.24412/MSTRG.22032/LOC110912806/LOC110883989	15	DT21	up
GO:0034513	MF	GO:0034513	box H/ACA snoRNA binding	6/236	14/22184	3.80413e-09	6.48605e-07	5.90642e-07	LOC110936679/MSTRG.18783/LOC110869094/LOC110872308/MSTRG.24412/LOC110883989	6	DT21	up
GO:0008649	MF	GO:0008649	rRNA methyltransferase activity	7/236	32/22184	3.78607e-08	3.22763e-06	2.93919e-06	LOC110899503/LOC110890732/LOC110865558/LOC110895421/MSTRG.22032/LOC110899425/LOC110912806	7	DT21	up
GO:0140102	MF	GO:0140102	catalytic activity, acting on a rRNA	7/236	32/22184	3.78607e-08	3.22763e-06	2.93919e-06	LOC110899503/LOC110890732/LOC110865558/LOC110895421/MSTRG.22032/LOC110899425/LOC110912806	7	DT21	up
GO:0003724	MF	GO:0003724	RNA helicase activity	12/236	227/22184	6.17753e-06	0.00035109	0.000319714	LOC110926154/LOC110903892/LOC110891513/LOC110915214/MSTRG.15294/LOC110908454/MSTRG.33642/LOC110911092/LOC110889300/LOC110917875/LOC110915979/MSTRG.28889	12	DT21	up
GO:0008186	MF	GO:0008186	RNA-dependent ATPase activity	11/236	225/22184	3.11365e-05	0.00139287	0.00126839	LOC110926154/LOC110903892/LOC110891513/LOC110915214/MSTRG.15294/LOC110908454/MSTRG.33642/LOC110911092/LOC110889300/LOC110917875/LOC110915979	11	DT21	up
GO:0046943	MF	GO:0046943	carboxylic acid transmembrane transporter activity	13/236	316/22184	3.67619e-05	0.00139287	0.00126839	MSTRG.37728/LOC110878066/LOC110884900/LOC110904640/LOC110939665/LOC110876027/LOC110922983/MSTRG.17092/MSTRG.3035/LOC110941773/LOC110868314/LOC110877440/LOC110912398	13	DT21	up
GO:0004386	MF	GO:0004386	helicase activity	12/236	280/22184	4.95078e-05	0.00168822	0.00153735	LOC110926154/LOC110903892/LOC110891513/LOC110915214/MSTRG.15294/LOC110908454/MSTRG.33642/LOC110911092/LOC110889300/LOC110917875/LOC110915979/MSTRG.28889	12	DT21	up
GO:0008514	MF	GO:0008514	organic anion transmembrane transporter activity	14/236	396/22184	9.50579e-05	0.00294679	0.00268345	MSTRG.37728/LOC110878066/LOC110884900/LOC110904640/LOC110939665/LOC110876027/LOC110922983/MSTRG.17092/MSTRG.3035/LOC110941773/LOC110868314/MSTRG.7763/LOC110877440/LOC110912398	14	DT21	up
GO:0016671	MF	GO:0016671	oxidoreductase activity, acting on a sulfur group of donors, disulfide as acceptor	5/236	63/22184	0.000555557	0.0154323	0.0140532	MSTRG.42913/MSTRG.10909/LOC110939621/LOC110910798/LOC110918325	5	DT21	up
GO:0042054	MF	GO:0042054	histone methyltransferase activity	5/236	77/22184	0.00138472	0.0290429	0.0264474	LOC110886806/LOC110886248/LOC110910124/MSTRG.22032/LOC110912806	5	DT21	up
GO:0016741	MF	GO:0016741	transferase activity, transferring one-carbon groups	12/236	411/22184	0.0015866	0.0300572	0.0273712	LOC110899447/LOC110872038/LOC110899503/LOC110890732/LOC110886806/LOC110865558/LOC110886248/LOC110895421/LOC110910124/MSTRG.22032/LOC110899425/LOC110912806	12	DT21	up
GO:0016667	MF	GO:0016667	oxidoreductase activity, acting on a sulfur group of donors	6/236	125/22184	0.00222795	0.0373443	0.034007	MSTRG.42913/MSTRG.2023/MSTRG.10909/LOC110939621/LOC110910798/LOC110918325	6	DT21	up
GO:0071917	MF	GO:0071917	triose-phosphate transmembrane transporter activity	3/236	27/22184	0.00287936	0.04463	0.0406417	MSTRG.3035/LOC110941773/LOC110912398	3	DT21	up
GO:0004521	MF	GO:0004521	endoribonuclease activity	5/236	94/22184	0.00332631	0.0493162	0.044909	LOC110889885/LOC110875775/LOC110889164/MSTRG.1781/LOC110895201	5	DT21	up
GO:0005983	BP	GO:0005983	starch catabolic process	11/542	45/25414	1.97734e-09	3.01517e-06	2.75771e-06	LOC110877738/LOC110942242/MSTRG.32173/LOC110912004/LOC110904608/LOC110895069/MSTRG.38109/LOC110940350/LOC110877859/MSTRG.13399/MSTRG.3734	11	DT21	down
GO:0006073	BP	GO:0006073	cellular glucan metabolic process	25/542	299/25414	7.63706e-09	3.01517e-06	2.75771e-06	LOC110877738/LOC110942242/MSTRG.32173/LOC110912004/LOC110904608/LOC110921889/LOC110895069/MSTRG.38109/MSTRG.41948/LOC110940350/MSTRG.44417/LOC110883948/MSTRG.32635/LOC110940310/LOC110877859/LOC110867599/MSTRG.39855/MSTRG.13399/MSTRG.3734/LOC110943205/MSTRG.32550/LOC110918766/LOC110883847/LOC110880585/LOC110865838	25	DT21	down
GO:0080027	BP	GO:0080027	response to herbivore	9/542	30/25414	8.20232e-09	3.01517e-06	2.75771e-06	LOC110924412/MSTRG.33241/MSTRG.29072/LOC110940058/LOC110944994/LOC110929414/LOC110898278/LOC110940074/LOC110893972	9	DT21	down
GO:0042214	BP	GO:0042214	terpene metabolic process	15/542	115/25414	2.39504e-08	6.28869e-06	5.7517e-06	LOC110921961/LOC110879533/LOC110921799/LOC110884314/LOC110924412/LOC110899627/LOC110940690/MSTRG.33241/MSTRG.43093/LOC110864635/LOC110940058/LOC110929414/LOC110898278/LOC110940074/LOC110893972	15	DT21	down
GO:0097502	BP	GO:0097502	mannosylation	9/542	44/25414	3.11617e-07	5.4048e-05	4.94329e-05	LOC110904239/LOC110894142/LOC110904221/MSTRG.37359/LOC110904222/LOC110904237/LOC110908356/MSTRG.37360/LOC110904223	9	DT21	down
GO:0043692	BP	GO:0043692	monoterpene metabolic process	8/542	33/25414	3.52871e-07	5.4048e-05	4.94329e-05	LOC110884314/LOC110924412/MSTRG.33241/MSTRG.43093/LOC110940058/LOC110929414/LOC110898278/LOC110940074	8	DT21	down
GO:0120252	BP	GO:0120252	hydrocarbon metabolic process	16/542	171/25414	8.70484e-07	0.000114282	0.000104524	LOC110921961/LOC110879533/LOC110921799/LOC110884314/LOC110924412/LOC110899627/LOC110940690/MSTRG.33241/MSTRG.43093/LOC110864635/LOC110940058/LOC110929414/LOC110898278/MSTRG.41528/LOC110940074/LOC110893972	16	DT21	down
GO:0016098	BP	GO:0016098	monoterpenoid metabolic process	6/542	21/25414	3.78174e-06	0.000365834	0.000334595	LOC110924412/MSTRG.33241/LOC110940058/LOC110929414/LOC110898278/LOC110940074	6	DT21	down
GO:0016099	BP	GO:0016099	monoterpenoid biosynthetic process	6/542	21/25414	3.78174e-06	0.000365834	0.000334595	LOC110924412/MSTRG.33241/LOC110940058/LOC110929414/LOC110898278/LOC110940074	6	DT21	down
GO:0009625	BP	GO:0009625	response to insect	10/542	75/25414	4.28609e-06	0.000393892	0.000360257	LOC110880195/LOC110924412/LOC110880196/MSTRG.33241/LOC110940058/LOC110929414/LOC110898278/LOC110889417/LOC110940074/MSTRG.24059	10	DT21	down
GO:0009698	BP	GO:0009698	phenylpropanoid metabolic process	19/542	264/25414	4.51201e-06	0.000394908	0.000361187	LOC110924718/LOC110894001/LOC110930812/LOC110915463/MSTRG.29980/LOC110918282/LOC110911104/LOC110895770/LOC110889481/LOC110879281/LOC110904194/LOC110868781/LOC110893263/LOC110930404/LOC110880003/LOC110868508/LOC110941982/MSTRG.41528/LOC110911946	19	DT21	down
GO:0005996	BP	GO:0005996	monosaccharide metabolic process	17/542	224/25414	7.08864e-06	0.000542872	0.000496516	MSTRG.27678/LOC118481235/LOC110942242/LOC110866430/LOC110912004/LOC110897405/LOC110879367/LOC110908559/MSTRG.19049/LOC110883948/MSTRG.14690/LOC110912313/MSTRG.13399/LOC110927277/LOC110869256/LOC110864235/LOC110926476	17	DT21	down
GO:0016052	BP	GO:0016052	carbohydrate catabolic process	18/542	252/25414	8.88446e-06	0.000628063	0.000574433	MSTRG.27678/LOC110877738/LOC110942242/MSTRG.32173/LOC110884954/LOC110912004/LOC110899036/LOC110904608/MSTRG.38040/LOC110941996/LOC110895069/MSTRG.38109/LOC110940350/LOC110877859/LOC110912313/MSTRG.13399/MSTRG.3734/MSTRG.31630	18	DT21	down
GO:0009294	BP	GO:0009294	DNA mediated transformation	9/542	79/25414	4.67085e-05	0.00306608	0.00280426	LOC110904239/LOC110904221/MSTRG.37359/LOC110904222/LOC110904237/LOC110908356/MSTRG.24295/MSTRG.37360/LOC110904223	9	DT21	down
GO:0006833	BP	GO:0006833	water transport	12/542	152/25414	0.000106851	0.00613726	0.0056132	LOC110868941/MSTRG.17258/LOC110868317/LOC110868334/LOC110899654/LOC110926365/LOC110868358/LOC110873151/LOC110898128/LOC110868335/LOC110873322/LOC110899655	12	DT21	down
GO:0042044	BP	GO:0042044	fluid transport	12/542	152/25414	0.000106851	0.00613726	0.0056132	LOC110868941/MSTRG.17258/LOC110868317/LOC110868334/LOC110899654/LOC110926365/LOC110868358/LOC110873151/LOC110898128/LOC110868335/LOC110873322/LOC110899655	12	DT21	down
GO:0010275	BP	GO:0010275	NAD(P)H dehydrogenase complex assembly	4/542	13/25414	0.000125519	0.00699102	0.00639406	LOC110919330/LOC110915768/LOC110894424/MSTRG.45026	4	DT21	down
GO:0006570	BP	GO:0006570	tyrosine metabolic process	5/542	25/25414	0.00016162	0.00848734	0.00776261	MSTRG.43382/LOC110915295/MSTRG.43380/MSTRG.26202/MSTRG.41528	5	DT21	down
GO:0009072	BP	GO:0009072	aromatic amino acid family metabolic process	10/542	117/25414	0.000207853	0.0100535	0.00919506	LOC110886033/MSTRG.43382/MSTRG.19146/MSTRG.20862/LOC110915295/LOC110872707/MSTRG.43380/LOC110940992/MSTRG.26202/MSTRG.41528	10	DT21	down
GO:0015766	BP	GO:0015766	disaccharide transport	6/542	43/25414	0.000285471	0.0131174	0.0119973	LOC110879948/LOC110879963/LOC110886330/LOC110879964/LOC110916944/LOC110940350	6	DT21	down
GO:0015772	BP	GO:0015772	oligosaccharide transport	6/542	43/25414	0.000285471	0.0131174	0.0119973	LOC110879948/LOC110879963/LOC110886330/LOC110879964/LOC110916944/LOC110940350	6	DT21	down
GO:0006000	BP	GO:0006000	fructose metabolic process	5/542	29/25414	0.000336723	0.0143929	0.0131639	LOC110942242/LOC110879367/MSTRG.14690/MSTRG.13399/LOC110869256	5	DT21	down
GO:0009833	BP	GO:0009833	plant-type primary cell wall biogenesis	7/542	65/25414	0.000461369	0.0180425	0.0165018	MSTRG.41948/LOC110940310/MSTRG.39855/LOC110943205/LOC110918766/LOC110883847/LOC110880585	7	DT21	down
GO:0005984	BP	GO:0005984	disaccharide metabolic process	10/542	132/25414	0.000547865	0.0205505	0.0187957	LOC110942242/LOC110912004/MSTRG.47346/LOC110940350/MSTRG.44417/LOC110915558/MSTRG.14690/MSTRG.13399/LOC110925492/MSTRG.32550	10	DT21	down
GO:0019318	BP	GO:0019318	hexose metabolic process	10/542	133/25414	0.000581346	0.0213703	0.0195454	MSTRG.27678/LOC110942242/LOC110912004/LOC110879367/LOC110883948/MSTRG.14690/LOC110912313/MSTRG.13399/LOC110869256/LOC110926476	10	DT21	down
GO:0009309	BP	GO:0009309	amine biosynthetic process	7/542	69/25414	0.000664609	0.0234914	0.0214854	LOC110886033/MSTRG.43382/MSTRG.19146/LOC110915295/LOC110872707/LOC110865567/MSTRG.43380	7	DT21	down
GO:0016106	BP	GO:0016106	sesquiterpenoid biosynthetic process	7/542	70/25414	0.000725098	0.024954	0.0228232	LOC110924412/MSTRG.33241/LOC110940058/LOC110929414/LOC110898278/LOC110940074/LOC110893972	7	DT21	down
GO:0002213	BP	GO:0002213	defense response to insect	6/542	53/25414	0.000898291	0.0294558	0.0269405	LOC110880195/LOC110885238/LOC110880196/LOC110926229/LOC110889417/MSTRG.24059	6	DT21	down
GO:0055069	BP	GO:0055069	zinc ion homeostasis	6/542	54/25414	0.000992632	0.0301525	0.0275777	LOC110865708/LOC110865706/MSTRG.15210/MSTRG.590/LOC110915206/MSTRG.37093	6	DT21	down
GO:0009311	BP	GO:0009311	oligosaccharide metabolic process	11/542	168/25414	0.00100071	0.0301525	0.0275777	LOC110942242/LOC110912004/MSTRG.47346/LOC110940350/MSTRG.44417/LOC110915558/MSTRG.14690/MSTRG.13399/LOC110925492/MSTRG.32550/MSTRG.36868	11	DT21	down
GO:0070085	BP	GO:0070085	glycosylation	12/542	195/25414	0.00103253	0.0304278	0.0278296	LOC110904239/LOC110894142/LOC110904221/MSTRG.37359/LOC110904222/LOC110904237/LOC110908356/LOC110885346/MSTRG.37360/LOC110923305/MSTRG.45330/LOC110904223	12	DT21	down
GO:2000031	BP	GO:2000031	regulation of salicylic acid mediated signaling pathway	6/542	60/25414	0.00172831	0.0453804	0.0415053	LOC118481235/LOC110938233/LOC110915207/LOC110904010/MSTRG.19049/LOC110913819	6	DT21	down
GO:0042754	BP	GO:0042754	negative regulation of circadian rhythm	3/542	12/25414	0.00183836	0.0467675	0.042774	LOC110912436/LOC110868781/MSTRG.22903	3	DT21	down
GO:0072505	BP	GO:0072505	divalent inorganic anion homeostasis	6/542	61/25414	0.00188291	0.0467675	0.042774	LOC110865708/LOC110865706/MSTRG.38176/MSTRG.15210/MSTRG.590/MSTRG.37093	6	DT21	down
GO:0010319	CC	GO:0010319	stromule	15/531	99/25482	2.15187e-09	3.2278e-07	2.96731e-07	MSTRG.23180/LOC110910278/LOC110866430/LOC110889370/LOC110930115/LOC110899036/MSTRG.4987/LOC110897405/LOC110940951/LOC110941928/LOC110930440/MSTRG.38543/MSTRG.33287/LOC110922544/MSTRG.45198	15	DT21	down
GO:0010598	CC	GO:0010598	NAD(P)H dehydrogenase complex (plastoquinone)	6/531	23/25482	5.94287e-06	0.000445715	0.000409745	LOC110919330/LOC110915768/LOC110873782/LOC110894424/LOC110941801/LOC110935719	6	DT21	down
GO:0010287	CC	GO:0010287	plastoglobule	11/531	151/25482	0.000338384	0.0169192	0.0155538	LOC110910278/LOC110865992/LOC110940544/LOC110930225/LOC110866430/LOC110897405/LOC110905054/MSTRG.38543/MSTRG.11949/LOC110928965/MSTRG.11699	11	DT21	down
GO:0019187	MF	GO:0019187	beta-1,4-mannosyltransferase activity	9/486	24/22184	1.05426e-09	2.66201e-07	2.17511e-07	LOC110904239/LOC110894142/LOC110904221/MSTRG.37359/LOC110904222/LOC110904237/LOC110908356/MSTRG.37360/LOC110904223	9	DT21	down
GO:0051753	MF	GO:0051753	mannan synthase activity	9/486	24/22184	1.05426e-09	2.66201e-07	2.17511e-07	LOC110904239/LOC110894142/LOC110904221/MSTRG.37359/LOC110904222/LOC110904237/LOC110908356/MSTRG.37360/LOC110904223	9	DT21	down
GO:0016838	MF	GO:0016838	carbon-oxygen lyase activity, acting on phosphates	14/486	86/22184	5.23067e-09	8.80496e-07	7.19446e-07	LOC110921961/LOC110921799/LOC110884314/LOC110924412/LOC110940690/MSTRG.33241/MSTRG.43093/LOC110864635/LOC110940058/LOC110944994/LOC110929414/LOC110898278/LOC110940074/LOC110893972	14	DT21	down
GO:0010334	MF	GO:0010334	sesquiterpene synthase activity	13/486	76/22184	9.92138e-09	1.07017e-06	8.7443e-07	LOC110921961/LOC110921799/LOC110884314/LOC110924412/LOC110940690/MSTRG.33241/MSTRG.43093/LOC110864635/LOC110940058/LOC110929414/LOC110898278/LOC110940074/LOC110893972	13	DT21	down
GO:0016835	MF	GO:0016835	carbon-oxygen lyase activity	21/486	213/22184	1.05958e-08	1.07017e-06	8.7443e-07	LOC110921961/MSTRG.23180/LOC110921799/LOC110884314/LOC110924412/LOC110939939/LOC110940690/LOC110899608/MSTRG.33241/MSTRG.43093/LOC110864635/LOC110941945/LOC110940058/LOC110944994/LOC110929414/MSTRG.47339/LOC110898278/LOC110922544/LOC110864235/LOC110940074/LOC110893972	21	DT21	down
GO:0010333	MF	GO:0010333	terpene synthase activity	13/486	78/22184	1.37646e-08	1.15852e-06	9.46617e-07	LOC110921961/LOC110921799/LOC110884314/LOC110924412/LOC110940690/MSTRG.33241/MSTRG.43093/LOC110864635/LOC110940058/LOC110929414/LOC110898278/LOC110940074/LOC110893972	13	DT21	down
GO:0015250	MF	GO:0015250	water channel activity	12/486	81/22184	1.91894e-07	1.07674e-05	8.79793e-06	LOC110868941/MSTRG.17258/LOC110868317/LOC110868334/LOC110899654/LOC110926365/LOC110868358/LOC110873151/LOC110898128/LOC110868335/LOC110873322/LOC110899655	12	DT21	down
GO:0008171	MF	GO:0008171	O-methyltransferase activity	13/486	100/22184	2.86512e-07	1.44688e-05	1.18224e-05	LOC110918576/MSTRG.18809/LOC110890669/MSTRG.43942/MSTRG.43921/MSTRG.18808/LOC110915463/LOC110902813/LOC110872346/LOC110911104/LOC110919407/LOC110920169/MSTRG.33121	13	DT21	down
GO:0015267	MF	GO:0015267	channel activity	24/486	371/22184	2.64642e-06	0.00011137	9.09995e-05	LOC110868941/MSTRG.17258/LOC110926513/LOC110868317/LOC110885908/LOC110868334/MSTRG.21267/LOC110899654/LOC110932120/LOC110926365/MSTRG.40525/LOC110868358/LOC110873151/LOC110898128/LOC110936110/LOC110868335/LOC110927316/MSTRG.35703/MSTRG.43379/LOC110915737/MSTRG.9645/LOC110873322/LOC110899655/LOC110929742	24	DT21	down
GO:0022803	MF	GO:0022803	passive transmembrane transporter activity	24/486	371/22184	2.64642e-06	0.00011137	9.09995e-05	LOC110868941/MSTRG.17258/LOC110926513/LOC110868317/LOC110885908/LOC110868334/MSTRG.21267/LOC110899654/LOC110932120/LOC110926365/MSTRG.40525/LOC110868358/LOC110873151/LOC110898128/LOC110936110/LOC110868335/LOC110927316/MSTRG.35703/MSTRG.43379/LOC110915737/MSTRG.9645/LOC110873322/LOC110899655/LOC110929742	24	DT21	down
GO:0034002	MF	GO:0034002	(R)-limonene synthase activity	6/486	21/22184	4.39799e-06	0.000116894	9.55132e-05	LOC110924412/MSTRG.33241/LOC110940058/LOC110929414/LOC110898278/LOC110940074	6	DT21	down
GO:0034768	MF	GO:0034768	(E)-beta-ocimene synthase activity	6/486	21/22184	4.39799e-06	0.000116894	9.55132e-05	LOC110924412/MSTRG.33241/LOC110940058/LOC110929414/LOC110898278/LOC110940074	6	DT21	down
GO:0050550	MF	GO:0050550	pinene synthase activity	6/486	21/22184	4.39799e-06	0.000116894	9.55132e-05	LOC110924412/MSTRG.33241/LOC110940058/LOC110929414/LOC110898278/LOC110940074	6	DT21	down
GO:0050551	MF	GO:0050551	myrcene synthase activity	6/486	21/22184	4.39799e-06	0.000116894	9.55132e-05	LOC110924412/MSTRG.33241/LOC110940058/LOC110929414/LOC110898278/LOC110940074	6	DT21	down
GO:0050552	MF	GO:0050552	(4S)-limonene synthase activity	6/486	21/22184	4.39799e-06	0.000116894	9.55132e-05	LOC110924412/MSTRG.33241/LOC110940058/LOC110929414/LOC110898278/LOC110940074	6	DT21	down
GO:0052578	MF	GO:0052578	alpha-farnesene synthase activity	6/486	21/22184	4.39799e-06	0.000116894	9.55132e-05	LOC110924412/MSTRG.33241/LOC110940058/LOC110929414/LOC110898278/LOC110940074	6	DT21	down
GO:0080015	MF	GO:0080015	sabinene synthase activity	6/486	21/22184	4.39799e-06	0.000116894	9.55132e-05	LOC110924412/MSTRG.33241/LOC110940058/LOC110929414/LOC110898278/LOC110940074	6	DT21	down
GO:0015154	MF	GO:0015154	disaccharide transmembrane transporter activity	6/486	31/22184	4.9551e-05	0.00119158	0.000973634	LOC110879948/LOC110879963/LOC110886330/LOC110879964/LOC110916944/LOC110940350	6	DT21	down
GO:0004089	MF	GO:0004089	carbonate dehydratase activity	4/486	11/22184	6.64416e-05	0.00152514	0.00124618	MSTRG.23180/LOC110939939/MSTRG.47339/LOC110922544	4	DT21	down
GO:0016709	MF	GO:0016709	oxidoreductase activity, acting on paired donors, with incorporation or reduction of molecular oxygen, NAD(P)H as one donor, and incorporation of one atom of oxygen	18/486	287/22184	6.95702e-05	0.00152752	0.00124813	LOC110928786/LOC110879533/LOC110908215/LOC110938221/LOC110936029/LOC110938218/LOC110937719/LOC110899627/LOC110895770/LOC110879400/LOC110889481/LOC110884166/MSTRG.42916/LOC110928784/LOC110908155/MSTRG.20349/LOC110941392/LOC110865277	18	DT21	down
GO:0008266	MF	GO:0008266	poly(U) RNA binding	6/486	41/22184	0.000251455	0.00529103	0.00432326	MSTRG.40044/LOC110910278/LOC110889370/LOC110921272/MSTRG.38543/MSTRG.33287	6	DT21	down
GO:0016759	MF	GO:0016759	cellulose synthase activity	7/486	58/22184	0.000265619	0.00536551	0.00438411	MSTRG.41948/LOC110940310/MSTRG.39855/LOC110943205/LOC110918766/LOC110883847/LOC110880585	7	DT21	down
GO:0015368	MF	GO:0015368	calcium:cation antiporter activity	4/486	16/22184	0.000335862	0.00652346	0.00533027	LOC110865708/LOC110865706/MSTRG.15210/MSTRG.590	4	DT21	down
GO:0004190	MF	GO:0004190	aspartic-type endopeptidase activity	8/486	85/22184	0.00055105	0.00959587	0.00784071	LOC110920997/LOC110877749/LOC110911985/LOC110884859/LOC110890936/MSTRG.9141/LOC110884856/LOC110891469	8	DT21	down
GO:0070001	MF	GO:0070001	aspartic-type peptidase activity	8/486	85/22184	0.00055105	0.00959587	0.00784071	LOC110920997/LOC110877749/LOC110911985/LOC110884859/LOC110890936/MSTRG.9141/LOC110884856/LOC110891469	8	DT21	down
GO:0004497	MF	GO:0004497	monooxygenase activity	19/486	391/22184	0.00110018	0.0179382	0.0146572	LOC110928786/LOC110879533/LOC110908215/LOC110938221/MSTRG.40588/LOC110936029/LOC110938218/LOC110937719/LOC110899627/LOC110895770/LOC110879400/LOC110889481/LOC110884166/MSTRG.42916/LOC110928784/LOC110908155/MSTRG.20349/LOC110941392/LOC110865277	19	DT21	down
GO:0016813	MF	GO:0016813	hydrolase activity, acting on carbon-nitrogen (but not peptide) bonds, in linear amidines	3/486	10/22184	0.00111802	0.0179382	0.0146572	MSTRG.43382/LOC110915295/MSTRG.43380	3	DT21	down
GO:0019203	MF	GO:0019203	carbohydrate phosphatase activity	6/486	58/22184	0.00165523	0.02533	0.020697	LOC110877738/LOC110942242/LOC110904608/MSTRG.38109/MSTRG.14690/MSTRG.13399	6	DT21	down
GO:0016705	MF	GO:0016705	oxidoreductase activity, acting on paired donors, with incorporation or reduction of molecular oxygen	21/486	471/22184	0.00179572	0.0266717	0.0217932	LOC110928786/LOC110879533/LOC110908215/LOC110915473/LOC110938221/LOC110936029/LOC110938218/LOC110937719/LOC110899627/LOC110895770/LOC110879400/LOC110889481/LOC110884166/LOC110939886/MSTRG.42916/LOC110928784/LOC110908155/LOC110939971/MSTRG.20349/LOC110941392/LOC110865277	21	DT21	down
GO:0016741	MF	GO:0016741	transferase activity, transferring one-carbon groups	19/486	411/22184	0.00194727	0.027258	0.0222723	LOC110918576/MSTRG.18809/LOC110890669/MSTRG.43942/MSTRG.43921/MSTRG.18808/LOC110889370/LOC110915463/LOC110902813/LOC110872346/LOC110911104/LOC110865567/LOC110919407/MSTRG.6989/LOC110920169/MSTRG.34087/MSTRG.3448/MSTRG.33121/MSTRG.9565	19	DT21	down
GO:0050183	MF	GO:0050183	phosphatidylcholine 12-monooxygenase activity	3/486	12/22184	0.00198383	0.027258	0.0222723	LOC110938221/LOC110938218/LOC110865277	3	DT21	down
GO:0003993	MF	GO:0003993	acid phosphatase activity	7/486	81/22184	0.00199712	0.027258	0.0222723	LOC110880195/LOC110879908/LOC110880196/LOC110912194/LOC110872927/MSTRG.36776/MSTRG.24059	7	DT21	down
GO:0005275	MF	GO:0005275	amine transmembrane transporter activity	3/486	13/22184	0.00253727	0.0328544	0.0268451	LOC110899654/LOC110873151/LOC110899655	3	DT21	down
GO:0050308	MF	GO:0050308	sugar-phosphatase activity	4/486	28/22184	0.00306961	0.0374834	0.0306274	LOC110942242/MSTRG.38109/MSTRG.14690/MSTRG.13399	4	DT21	down
GO:0005527	MF	GO:0005527	macrolide binding	4/486	29/22184	0.00349994	0.039277	0.032093	LOC110873115/MSTRG.28987/LOC110916099/MSTRG.15900	4	DT21	down
GO:0005528	MF	GO:0005528	FK506 binding	4/486	29/22184	0.00349994	0.039277	0.032093	LOC110873115/MSTRG.28987/LOC110916099/MSTRG.15900	4	DT21	down
