# Supplementary material for: Time-course transcriptome and WGCNA analysis revealed the drought response mechanism of two sunflower inbred lines
Source: PLoS One. 2022 Apr 1;17(4):e0265447. doi: 10.1371/journal.pone.0265447 (PMC8974994; doi:10.1371/journal.pone.0265447)
Supplement: S5 Table — (XLSX) [file pone.0265447.s012.xlsx]

## Sheet: Sheet1
S5 Table. Common GO-terms across DS and DT at same drought stress time points.
ONTOLOGY	ID	Description	Count1	Count2	Category	DEG regulating direction
BP	GO:0010262	somatic embryogenesis	6	6	557vs587	up
BP	GO:0042546	cell wall biogenesis	81	83	557vs587	down
BP	GO:0009832	plant-type cell wall biogenesis	65	70	557vs587	down
BP	GO:0070589	cellular component macromolecule biosynthetic process	31	36	557vs587	down
BP	GO:0070592	cell wall polysaccharide biosynthetic process	30	34	557vs587	down
BP	GO:0043622	cortical microtubule organization	19	19	557vs587	down
BP	GO:0031122	cytoplasmic microtubule organization	19	19	557vs587	down
BP	GO:0009630	gravitropism	29	45	557vs587	down
BP	GO:0009629	response to gravity	29	46	557vs587	down
BP	GO:0009734	auxin-activated signaling pathway	40	60	557vs587	down
BP	GO:0010928	regulation of auxin mediated signaling pathway	23	36	557vs587	down
BP	GO:0097502	mannosylation	11	13	557vs587	down
BP	GO:0009606	tropism	29	51	557vs587	down
BP	GO:0120252	hydrocarbon metabolic process	22	29	557vs587	down
BP	GO:0019755	one-carbon compound transport	8	9	557vs587	down
BP	GO:1901568	fatty acid derivative metabolic process	18	26	557vs587	down
BP	GO:0009939	positive regulation of gibberellic acid mediated signaling pathway	7	9	5514vs5814	up
BP	GO:0009740	gibberellic acid mediated signaling pathway	15	37	5514vs5814	up
BP	GO:0009937	regulation of gibberellic acid mediated signaling pathway	8	17	5514vs5814	up
BP	GO:0009739	response to gibberellin	18	65	5514vs5814	up
BP	GO:0010371	regulation of gibberellin biosynthetic process	4	9	5514vs5814	up
BP	GO:0015979	photosynthesis	89	160	5514vs5814	down
BP	GO:0019684	photosynthesis, light reaction	68	116	5514vs5814	down
BP	GO:0044264	cellular polysaccharide metabolic process	65	122	5514vs5814	down
BP	GO:0005996	monosaccharide metabolic process	35	64	5514vs5814	down
BP	GO:0042214	terpene metabolic process	24	33	5514vs5814	down
BP	GO:0022900	electron transport chain	32	64	5514vs5814	down
BP	GO:0042546	cell wall biogenesis	48	92	5514vs5814	down
BP	GO:0097502	mannosylation	14	15	5514vs5814	down
BP	GO:0046364	monosaccharide biosynthetic process	21	44	5514vs5814	down
BP	GO:0120252	hydrocarbon metabolic process	27	41	5514vs5814	down
BP	GO:0009832	plant-type cell wall biogenesis	40	76	5514vs5814	down
BP	GO:0009645	response to low light intensity stimulus	10	14	5514vs5814	down
BP	GO:0030388	fructose 1,6-bisphosphate metabolic process	7	13	5514vs5814	down
BP	GO:0070589	cellular component macromolecule biosynthetic process	20	34	5514vs5814	down
BP	GO:0045489	pectin biosynthetic process	13	20	5514vs5814	down
BP	GO:0070592	cell wall polysaccharide biosynthetic process	19	32	5514vs5814	down
BP	GO:0005982	starch metabolic process	18	37	5514vs5814	down
BP	GO:0010394	homogalacturonan metabolic process	8	12	5514vs5814	down
BP	GO:0006000	fructose metabolic process	8	16	5514vs5814	down
BP	GO:0005986	sucrose biosynthetic process	7	13	5514vs5814	down
BP	GO:0006002	fructose 6-phosphate metabolic process	7	14	5514vs5814	down
BP	GO:0019755	one-carbon compound transport	8	14	5514vs5814	down
BP	GO:1903409	reactive oxygen species biosynthetic process	10	16	5514vs5814	down
BP	GO:0015977	carbon fixation	7	11	5514vs5814	down
BP	GO:2000122	negative regulation of stomatal complex development	5	8	5514vs5814	down
BP	GO:0009156	ribonucleoside monophosphate biosynthetic process	17	33	5514vs5814	down
BP	GO:0030091	protein repair	7	12	5514vs5814	down
BP	GO:0043622	cortical microtubule organization	11	24	5514vs5814	down
BP	GO:0009698	phenylpropanoid metabolic process	25	57	5514vs5814	down
BP	GO:0042737	drug catabolic process	13	29	5514vs5814	down
BP	GO:0072524	pyridine-containing compound metabolic process	16	33	5514vs5814	down
BP	GO:0019853	L-ascorbic acid biosynthetic process	7	14	5514vs5814	down
BP	GO:0010119	regulation of stomatal movement	22	49	5514vs5814	down
BP	GO:0006364	rRNA processing	107	35	5521vs5821	up
BP	GO:0071826	ribonucleoprotein complex subunit organization	65	11	5521vs5821	up
BP	GO:0000478	endonucleolytic cleavage involved in rRNA processing	15	4	5521vs5821	up
BP	GO:0010501	RNA secondary structure unwinding	32	11	5521vs5821	up
BP	GO:0090502	RNA phosphodiester bond hydrolysis, endonucleolytic	25	8	5521vs5821	up
BP	GO:0016074	sno(s)RNA metabolic process	14	6	5521vs5821	up
BP	GO:0001522	pseudouridine synthesis	13	7	5521vs5821	up
BP	GO:0031118	rRNA pseudouridine synthesis	11	7	5521vs5821	up
BP	GO:0040031	snRNA modification	7	4	5521vs5821	up
BP	GO:0016073	snRNA metabolic process	11	4	5521vs5821	up
BP	GO:0000454	snoRNA guided rRNA pseudouridine synthesis	5	3	5521vs5821	up
CC	GO:0042788	polysomal ribosome	97	8	5521vs5821	up
CC	GO:0005844	polysome	100	8	5521vs5821	up
CC	GO:0005732	sno(s)RNA-containing ribonucleoprotein complex	21	12	5521vs5821	up
CC	GO:0031429	box H/ACA snoRNP complex	9	7	5521vs5821	up
CC	GO:0015030	Cajal body	6	4	5521vs5821	up
MF	GO:0030515	snoRNA binding	23	15	5521vs5821	up
MF	GO:0008186	RNA-dependent ATPase activity	30	11	5521vs5821	up
MF	GO:0003724	RNA helicase activity	30	12	5521vs5821	up
MF	GO:0034513	box H/ACA snoRNA binding	7	6	5521vs5821	up
MF	GO:0004386	helicase activity	30	12	5521vs5821	up
MF	GO:0140102	catalytic activity, acting on a rRNA	8	7	5521vs5821	up
BP	GO:0042214	terpene metabolic process	36	15	5521vs5821	down
BP	GO:0120252	hydrocarbon metabolic process	40	16	5521vs5821	down
BP	GO:0006073	cellular glucan metabolic process	49	25	5521vs5821	down
BP	GO:0043692	monoterpene metabolic process	16	8	5521vs5821	down
BP	GO:0080027	response to herbivore	14	9	5521vs5821	down
BP	GO:0016098	monoterpenoid metabolic process	10	6	5521vs5821	down
BP	GO:0016099	monoterpenoid biosynthetic process	10	6	5521vs5821	down
BP	GO:0005996	monosaccharide metabolic process	30	17	5521vs5821	down
BP	GO:0005983	starch catabolic process	12	11	5521vs5821	down
BP	GO:0097502	mannosylation	11	9	5521vs5821	down
BP	GO:0009625	response to insect	14	10	5521vs5821	down
BP	GO:0016052	carbohydrate catabolic process	28	18	5521vs5821	down
BP	GO:0019318	hexose metabolic process	18	10	5521vs5821	down
BP	GO:0009698	phenylpropanoid metabolic process	28	19	5521vs5821	down
BP	GO:0016106	sesquiterpenoid biosynthetic process	12	7	5521vs5821	down
BP	GO:0015766	disaccharide transport	8	6	5521vs5821	down
BP	GO:0015772	oligosaccharide transport	8	6	5521vs5821	down
BP	GO:0009833	plant-type primary cell wall biogenesis	10	7	5521vs5821	down
