# Supplementary material for: Time-course transcriptome and WGCNA analysis revealed the drought response mechanism of two sunflower inbred lines
Source: PLoS One. 2022 Apr 1;17(4):e0265447. doi: 10.1371/journal.pone.0265447 (PMC8974994; doi:10.1371/journal.pone.0265447)
Supplement: S6 Table — (XLSX) [file pone.0265447.s013.xlsx]

## Sheet: Sheet1
S6 Table. Results of KEGG Analysis
ID	Description	GeneRatio	BgRatio	pvalue	p.adjust	qvalue	geneID	Count	Catogories	DEGs regulating direction
ko00194	Photosynthesis proteins [BR:ko00194]	26/569	244/29414	2.34e-12	6.32e-10	5.94e-10	MSTRG.1115/LOC118488829/LOC110920125/LOC110873544/LOC110898552/MSTRG.20094/MSTRG.8833/LOC110872088/MSTRG.33812/LOC110898900/LOC110929744/LOC110912658/MSTRG.42530/MSTRG.7750/MSTRG.30904/MSTRG.7097/MSTRG.39366/LOC110894458/MSTRG.28424/LOC110877769/LOC110939647/MSTRG.28423/MSTRG.30964/MSTRG.43839/MSTRG.27158/LOC110936478	26	DS7	up
ko00195	Photosynthesis	20/569	202/29414	2.94e-09	3.97e-07	3.73e-07	MSTRG.1115/LOC118488829/LOC110873544/LOC110898552/MSTRG.20094/MSTRG.8833/MSTRG.33812/LOC110898900/LOC110929744/MSTRG.42530/MSTRG.7750/MSTRG.7097/MSTRG.39366/LOC110894458/MSTRG.28424/LOC110877769/LOC110939647/MSTRG.28423/MSTRG.30964/LOC110936478	20	DS7	up
ko00196	Photosynthesis - antenna proteins	6/569	41/29414	0.000129085	0.00768842	0.00722381	LOC110920125/LOC110872088/LOC110912658/MSTRG.30904/MSTRG.43839/MSTRG.27158	6	DS7	up
ko04136	Autophagy - other	9/569	100/29414	0.000142209	0.00768842	0.00722381	MSTRG.8784/LOC110898020/LOC110921457/LOC110884349/MSTRG.18438/MSTRG.43438/MSTRG.45799/MSTRG.8786/LOC110909959	9	DS7	up
ko04371	Apelin signaling pathway	15/569	254/29414	0.000142378	0.00768842	0.00722381	MSTRG.8784/LOC110935839/LOC110898020/LOC110921457/LOC110884349/MSTRG.45799/LOC110877420/MSTRG.8786/LOC110877074/LOC110879381/MSTRG.13479/MSTRG.46883/MSTRG.18780/LOC110926652/LOC110909959	15	DS7	up
ko00920	Sulfur metabolism	8/569	89/29414	0.00033391	0.0135196	0.0127026	LOC110939621/LOC110910798/LOC110918325/MSTRG.10909/LOC110937631/MSTRG.43024/MSTRG.4826/MSTRG.27803	8	DS7	up
ko05131	Shigellosis	20/569	434/29414	0.000350509	0.0135196	0.0127026	MSTRG.8784/LOC110898020/LOC110921457/LOC110926331/LOC110884349/MSTRG.20489/LOC110890080/LOC110926381/LOC110911406/MSTRG.38886/MSTRG.45799/MSTRG.14824/MSTRG.8786/MSTRG.43054/MSTRG.18780/MSTRG.34546/LOC110909959/LOC110899556/MSTRG.5125/MSTRG.24125	20	DS7	up
ko00630	Glyoxylate and dicarboxylate metabolism	13/569	228/29414	0.000541297	0.0182688	0.0171648	LOC110885367/MSTRG.25491/MSTRG.2962/MSTRG.45381/LOC110897523/MSTRG.31674/LOC110916463/MSTRG.29632/LOC110889854/LOC110886432/LOC110936169/MSTRG.12049/MSTRG.22852	13	DS7	up
ko04727	GABAergic synapse	8/569	98/29414	0.000639668	0.01919	0.0180304	LOC110898020/LOC110921457/LOC110884349/MSTRG.17092/MSTRG.45799/LOC110916463/LOC110909959/MSTRG.12049	8	DS7	up
ko00520	Amino sugar and nucleotide sugar metabolism	49/1374	395/29414	5.43727e-10	1.59856e-07	1.43086e-07	LOC110936513/LOC110921944/LOC110884954/LOC110929428/LOC110880245/LOC110873641/MSTRG.41219/LOC110903910/LOC110908559/LOC110897621/LOC110937555/MSTRG.27373/LOC110879367/LOC110928921/LOC110894041/LOC110872571/MSTRG.24117/LOC110926439/LOC110911055/LOC110939859/MSTRG.39277/LOC110885787/LOC110931013/MSTRG.24460/LOC110927277/LOC110889802/MSTRG.22728/LOC110878574/LOC110936167/LOC110917313/LOC110897518/LO…	49	DS7	down
ko01040	Biosynthesis of unsaturated fatty acids	18/1374	109/29414	2.94375e-06	0.000432732	0.000387336	LOC110916007/LOC110921414/LOC110865284/LOC110865236/LOC110884407/LOC110865285/LOC110938218/LOC110871177/LOC110938220/LOC110866233/LOC110865281/MSTRG.13603/LOC110894444/LOC110940944/LOC110897568/LOC110865166/LOC110865277/LOC110939886	18	DS7	down
ko00500	Starch and sucrose metabolism	40/1374	427/29414	2.6197e-05	0.00256731	0.00229799	LOC110880471/LOC110887011/LOC110904336/LOC110937292/LOC110941022/LOC110882647/MSTRG.18404/LOC110915239/LOC110865838/LOC110895546/LOC110921587/MSTRG.35251/LOC110879367/LOC110915487/LOC110899497/LOC110926060/LOC110921103/MSTRG.6486/LOC110936556/LOC110936846/LOC110926547/LOC110935541/LOC110930523/LOC110878574/LOC110910101/LOC110941396/LOC110880460/LOC110894377/MSTRG.43625/LOC110937270/MSTRG.6133/LOC…	40	DS7	down
ko04090	CD molecules [BR:ko04090]	15/1374	98/29414	4.85318e-05	0.00356709	0.00319288	LOC110904976/LOC110884351/LOC110923346/MSTRG.24696/LOC110940673/LOC110872550/MSTRG.35490/LOC110875246/LOC110912971/LOC110895012/MSTRG.41796/LOC110881735/LOC110912307/LOC110904463/LOC110872696	15	DS7	down
ko02010	ABC transporters	21/1374	184/29414	0.000149351	0.00878182	0.00786056	LOC110904976/LOC110880211/LOC110935840/LOC110884351/MSTRG.8252/LOC110923346/MSTRG.24696/LOC110940673/LOC110872550/MSTRG.35490/MSTRG.6648/LOC110884254/LOC110875246/LOC110881735/LOC110937000/LOC110912307/LOC110904463/LOC110899390/LOC110930449/LOC110929775/LOC110911782	21	DS7	down
ko00941	Flavonoid biosynthesis	19/1374	160/29414	0.000180649	0.00885178	0.00792318	LOC110911104/LOC110865806/LOC110918282/LOC110880003/LOC110937084/LOC110937085/LOC110895770/LOC110895909/LOC110908971/LOC110886581/LOC110885616/LOC110873618/LOC110877054/LOC110903947/LOC110908215/LOC110936358/MSTRG.12871/LOC110924009/LOC110915463	19	DS7	down
ko00900	Terpenoid backbone biosynthesis	21/1374	199/29414	0.000438359	0.016314	0.0146026	LOC110894842/MSTRG.41911/LOC110898267/LOC110924412/LOC110929684/LOC110929415/LOC110940058/LOC110940074/MSTRG.27226/LOC110926479/LOC110895497/LOC110878726/MSTRG.35855/LOC110898279/LOC110908283/LOC110898278/LOC110890680/MSTRG.3311/LOC110877312/MSTRG.9001/LOC110915593	21	DS7	down
ko00541	O-Antigen nucleotide sugar biosynthesis	10/1374	61/29414	0.000490566	0.016314	0.0146026	LOC110921944/LOC110903910/LOC110908559/LOC110928921/LOC110911055/LOC110927277/LOC110889802/LOC110936167/LOC110889491/LOC110917666	10	DS7	down
ko00053	Ascorbate and aldarate metabolism	20/1374	187/29414	0.000499409	0.016314	0.0146026	LOC110921944/LOC110903910/LOC110890477/LOC110893785/LOC110908559/LOC110928921/MSTRG.27629/LOC110911055/LOC110873554/MSTRG.13269/LOC110927277/LOC110936771/LOC110936167/LOC110872886/LOC110894612/LOC110915441/LOC110917666/LOC110926078/MSTRG.27090/LOC110927044	20	DS7	down
ko00360	Phenylalanine metabolism	12/1374	88/29414	0.000791854	0.0232805	0.0208383	LOC110898344/LOC110904470/LOC110898342/LOC110868345/LOC110898343/MSTRG.46257/MSTRG.33294/LOC110877608/LOC110877696/LOC110925465/LOC110924718/MSTRG.17245	12	DS7	down
ko00905	Brassinosteroid biosynthesis	6/1374	26/29414	0.00105637	0.0274563	0.024576	LOC110886492/LOC110915264/LOC110940688/LOC110894182/LOC110921448/LOC110893864	6	DS7	down
ko00062	Fatty acid elongation	13/1374	104/29414	0.00112067	0.0274563	0.024576	LOC110911701/MSTRG.31445/LOC110937516/LOC110900142/LOC110886259/LOC110867881/LOC110936270/LOC110917085/LOC110911828/LOC110940944/LOC110868800/LOC110865166/MSTRG.3426	13	DS7	down
ko00040	Pentose and glucuronate interconversions	39/1374	500/29414	0.0013275	0.030022	0.0268725	LOC110922026/LOC110884283/LOC110908526/LOC110887014/LOC110877800/LOC110921944/LOC110935442/LOC110935440/LOC110880308/LOC110903910/LOC110873721/LOC110910464/LOC110890725/LOC110941814/LOC110911055/LOC110873554/LOC110886423/LOC110935912/LOC110871669/LOC110936167/LOC110886426/MSTRG.40216/LOC110894160/LOC110940246/LOC110894418/LOC110869237/MSTRG.18191/LOC110900060/LOC110884485/LOC110904120/LOC11086867…	39	DS7	down
ko00460	Cyanoamino acid metabolism	18/1374	176/29414	0.00155442	0.0307253	0.0275021	LOC110880471/LOC110904336/MSTRG.18404/LOC110916740/MSTRG.36125/MSTRG.35251/LOC110908608/LOC110917534/MSTRG.6486/LOC110935541/LOC110930523/LOC110880460/LOC110894377/LOC110890936/LOC110868391/LOC110877423/LOC110942447/LOC110868490	18	DS7	down
ko00592	alpha-Linolenic acid metabolism	20/1374	205/29414	0.00156762	0.0307253	0.0275021	MSTRG.37170/LOC110916007/LOC110898672/LOC110904034/LOC110885238/LOC110898670/LOC110881068/LOC110921414/LOC110886914/LOC110878876/LOC110936214/LOC110871177/MSTRG.7920/LOC110880264/LOC118491665/LOC110894697/LOC110935489/LOC110893694/MSTRG.3447/MSTRG.37168	20	DS7	down
ko00270	Cysteine and methionine metabolism	24/1374	271/29414	0.00214005	0.0393235	0.0351983	LOC110912123/LOC110904492/LOC110868285/LOC110924399/LOC110868496/MSTRG.46257/LOC110873037/LOC110920738/LOC110885627/LOC110889434/LOC110897828/LOC110891286/MSTRG.31946/LOC110891081/LOC110898235/LOC110929779/LOC110890001/LOC110864420/MSTRG.6265/MSTRG.31500/LOC110935433/LOC110877325/LOC110915104/MSTRG.32368	24	DS7	down
ko05226	NA	16/1374	154/29414	0.00235044	0.0406489	0.0363846	LOC110936453/LOC110936449/MSTRG.26958/LOC110941424/LOC110884351/LOC110895174/LOC110895175/LOC110923346/MSTRG.24696/LOC110900365/LOC110872550/MSTRG.35490/LOC110881735/LOC110912307/LOC110904463/LOC110889267	16	DS7	down
ko01004	Lipid biosynthesis proteins [BR:ko01004]	28/1374	338/29414	0.00257783	0.0421045	0.0376875	LOC110864776/LOC110865284/MSTRG.35623/LOC110865236/LOC110884407/LOC110899500/LOC110865285/LOC110910049/LOC110938218/LOC110938220/LOC110909897/LOC110866233/LOC110886378/LOC110865281/MSTRG.13603/LOC110894444/LOC110940944/LOC110897568/LOC110865166/LOC110900391/LOC110865277/LOC110939886/LOC110886379/MSTRG.35375/MSTRG.15546/LOC110886089/LOC110877691/LOC110868642	28	DS7	down
ko00909	Sesquiterpenoid and triterpenoid biosynthesis	11/1374	89/29414	0.00287066	0.0444196	0.0397598	LOC110893972/LOC110921961/MSTRG.35855/MSTRG.605/MSTRG.44691/LOC110917200/LOC110908283/LOC110940690/LOC110864635/LOC110921799/LOC110921325	11	DS7	down
ko00904	Diterpenoid biosynthesis	14/1374	131/29414	0.00330857	0.048636	0.0435339	LOC110899627/MSTRG.12681/LOC110910211/LOC110917198/LOC110918028/LOC110879533/LOC110928784/LOC110910286/LOC110917197/LOC110908155/LOC110873504/LOC110938414/LOC110898214/LOC118479237	14	DS7	down
ko04016	MAPK signaling pathway - plant	22/443	464/29414	2.6931e-06	0.000627492	0.000615161	MSTRG.34576/LOC110873889/LOC110912722/MSTRG.11220/MSTRG.13841/LOC110940069/LOC110893847/LOC110894758/LOC110885431/LOC110877093/MSTRG.19859/LOC110895638/LOC110864553/LOC110929182/MSTRG.20718/LOC110908206/LOC110886507/MSTRG.2404/MSTRG.33698/LOC110898754/LOC110894757/LOC110885438	22	DS14	up
ko04727	GABAergic synapse	8/443	98/29414	0.000119832	0.0137019	0.0134326	MSTRG.44430/MSTRG.17092/MSTRG.40999/LOC110899157/LOC110910020/LOC110911077/LOC110939627/LOC110872443	8	DS14	up
ko00290	Valine, leucine and isoleucine biosynthesis	7/443	78/29414	0.000176419	0.0137019	0.0134326	MSTRG.22717/LOC110907933/LOC110885954/LOC110897576/LOC110913227/LOC110908497/MSTRG.36033	7	DS14	up
ko00280	Valine, leucine and isoleucine degradation	9/443	162/29414	0.000818405	0.0476721	0.0467352	LOC110868522/LOC110897576/LOC110913227/LOC110889854/LOC118490283/MSTRG.29807/LOC110886479/LOC110884572/LOC110904044	9	DS14	up
ko00194	Photosynthesis proteins [BR:ko00194]	116/1248	244/29414	2.32676e-92	6.56147e-90	5.53525e-90	MSTRG.27259/LOC110937284/LOC110889542/LOC110928977/LOC110937282/LOC110884480/LOC110889543/LOC110890423/MSTRG.27158/LOC110910438/LOC110873481/LOC110936478/MSTRG.14253/LOC110916997/LOC110889201/MSTRG.27157/LOC110941805/LOC110926405/LOC110944637/LOC110920884/LOC110910794/LOC110936970/LOC110873654/MSTRG.28576/LOC118484083/LOC110941030/LOC110864906/LOC110885196/MSTRG.10913/LOC110930236/LOC110929588/LO…	116	DS14	down
ko00195	Photosynthesis	86/1248	202/29414	2.01965e-63	2.84771e-61	2.40232e-61	LOC110884480/LOC110890423/LOC110910438/LOC110873481/LOC110936478/MSTRG.14253/LOC110916997/LOC110889201/LOC110944637/LOC110920884/LOC110910794/LOC110936970/MSTRG.28576/LOC118484083/LOC110941030/LOC110864906/MSTRG.10913/LOC110930236/LOC110868758/LOC110921533/MSTRG.38848/LOC110911785/LOC110883824/LOC110894815/LOC110873548/LOC118484090/LOC110879131/LOC110883307/LOC110898116/LOC110925218/LOC110865283/…	86	DS14	down
ko00196	Photosynthesis - antenna proteins	30/1248	41/29414	9.72067e-33	9.13743e-31	7.70832e-31	MSTRG.27259/LOC110937284/LOC110889542/LOC110928977/LOC110937282/LOC110889543/MSTRG.27158/MSTRG.27157/LOC110941805/LOC110926405/LOC110873654/LOC110885196/LOC110929588/LOC110938044/LOC110872479/LOC110872088/LOC110865147/LOC110923257/LOC110889745/LOC110912848/LOC110909904/MSTRG.30904/LOC110915568/LOC110894991/LOC110879436/MSTRG.667/LOC110912658/LOC110864434/MSTRG.23303/LOC110873832	30	DS14	down
ko00909	Sesquiterpenoid and triterpenoid biosynthesis	21/1248	89/29414	1.06417e-10	7.50239e-09	6.32901e-09	LOC110893972/LOC110864635/MSTRG.35855/LOC110940690/LOC110921961/LOC110884314/MSTRG.605/LOC110885327/LOC110917200/LOC110940251/LOC110864314/LOC110908283/LOC110912998/LOC110930222/MSTRG.600/LOC110916766/LOC110864605/MSTRG.41071/LOC110919641/LOC110921325/LOC110937280	21	DS14	down
ko00630	Glyoxylate and dicarboxylate metabolism	34/1248	228/29414	1.89224e-10	1.06722e-08	9.00308e-09	LOC110865084/LOC110889424/LOC110889451/LOC110889449/MSTRG.36125/LOC110886474/LOC110908608/LOC110940699/LOC110935609/LOC110864527/MSTRG.43768/LOC110873150/LOC110909316/LOC110868051/LOC110921272/LOC110889801/MSTRG.13805/MSTRG.32498/LOC110910763/LOC110889450/LOC110899175/LOC110872274/LOC110897535/MSTRG.29632/LOC110894104/MSTRG.11857/LOC118489071/LOC110889370/MSTRG.6358/MSTRG.45381/LOC110886282/LOC11…	34	DS14	down
ko00500	Starch and sucrose metabolism	47/1248	427/29414	2.839e-09	1.1701e-07	9.87098e-08	LOC110869194/LOC110910117/LOC110929923/MSTRG.18054/LOC110915239/MSTRG.18674/LOC110938137/LOC110865964/MSTRG.6486/LOC110918170/LOC110944532/LOC110915603/LOC110929336/LOC110935541/MSTRG.38183/LOC110893760/MSTRG.47135/LOC110941017/LOC110877859/LOC110864570/MSTRG.38481/LOC110907861/MSTRG.44417/LOC110926316/LOC110941022/LOC110912004/LOC110924852/LOC110877724/LOC110936556/MSTRG.45098/LOC110910101/LOC11…	47	DS14	down
ko00710	Carbon fixation in photosynthetic organisms	33/1248	240/29414	2.90451e-09	1.1701e-07	9.87098e-08	LOC110889424/LOC110943969/LOC110889451/LOC110889449/MSTRG.691/LOC110942445/LOC110872908/MSTRG.40037/LOC110920787/LOC110930115/LOC110899036/LOC110865321/LOC110917722/MSTRG.43768/LOC110883860/LOC110909316/LOC110889801/LOC110923143/MSTRG.3609/MSTRG.33955/LOC110942242/LOC110889450/LOC110894631/LOC110940865/LOC110890604/MSTRG.13399/LOC110890167/MSTRG.29632/LOC110937926/MSTRG.30291/MSTRG.7066/LOC110915…	33	DS14	down
ko00680	Methane metabolism	24/1248	166/29414	1.56435e-07	5.51433e-06	4.65188e-06	LOC110943969/MSTRG.9361/MSTRG.691/MSTRG.36125/MSTRG.40037/LOC118479467/LOC110908608/LOC110876136/LOC110865321/LOC110872244/LOC110883860/LOC118485944/LOC110897548/LOC110895841/LOC110875806/LOC110942242/LOC110941945/MSTRG.13399/MSTRG.21434/LOC110937926/MSTRG.30291/LOC110889370/LOC110915413/LOC110872406	24	DS14	down
ko00900	Terpenoid backbone biosynthesis	26/1248	199/29414	3.73556e-07	1.08527e-05	9.15532e-06	LOC110929415/MSTRG.35855/LOC110940058/LOC110894842/LOC110895497/LOC110878709/LOC110872284/LOC110873825/LOC110898278/LOC110941795/LOC110924412/MSTRG.22415/LOC110918635/LOC110908492/LOC110872397/LOC110878488/LOC110908283/LOC110886073/LOC110929184/MSTRG.20388/LOC118479223/LOC110915593/LOC110941772/LOC110885948/LOC110895200/MSTRG.26058	26	DS14	down
ko00860	Porphyrin and chlorophyll metabolism	21/1248	138/29414	3.84847e-07	1.08527e-05	9.15532e-06	MSTRG.12825/LOC110873825/LOC110941858/LOC110864360/LOC110879462/LOC110941795/LOC110941208/LOC110884589/LOC118479295/LOC110871637/LOC110908466/LOC110885287/LOC110883761/LOC110889547/MSTRG.39634/LOC110918628/LOC110885253/LOC110865767/LOC110921654/LOC110884853/LOC110910990	21	DS14	down
ko00051	Fructose and mannose metabolism	23/1248	165/29414	5.47323e-07	1.40314e-05	1.18368e-05	LOC110943969/MSTRG.9361/MSTRG.691/LOC110865964/LOC110913000/MSTRG.40037/LOC110864768/LOC110865321/LOC110893760/LOC110883860/LOC110889802/LOC110868868/LOC110923516/LOC110942242/MSTRG.13399/MSTRG.18761/LOC110937926/MSTRG.30291/LOC110879367/LOC110915413/LOC110923331/LOC110886497/LOC110864803	23	DS14	down
ko00030	Pentose phosphate pathway	21/1248	151/29414	1.74536e-06	3.96885e-05	3.34811e-05	LOC110943969/MSTRG.9361/MSTRG.691/LOC110872908/MSTRG.40037/LOC110865321/LOC110928680/LOC110917722/LOC110883860/MSTRG.47135/MSTRG.3609/LOC110926316/LOC110942242/LOC110894631/LOC110890604/MSTRG.13399/MSTRG.18761/LOC110937926/MSTRG.30291/LOC110908878/LOC110915413	21	DS14	down
ko00010	Glycolysis / Gluconeogenesis	38/1248	389/29414	1.82961e-06	3.96885e-05	3.34811e-05	LOC110943969/MSTRG.45336/MSTRG.9361/MSTRG.691/LOC110865964/LOC110942445/MSTRG.40037/LOC118479467/LOC110935992/LOC110899036/LOC110865321/LOC110872244/LOC110893760/LOC110883860/MSTRG.47135/MSTRG.31630/LOC110923516/LOC110868010/LOC110926316/LOC110895841/LOC110875806/MSTRG.33955/LOC110942242/LOC110941945/MSTRG.13399/LOC110890167/LOC110897535/MSTRG.21434/MSTRG.18761/LOC110937926/LOC110922704/MSTRG.302…	38	DS14	down
ko00592	alpha-Linolenic acid metabolism	25/1248	205/29414	2.24726e-06	4.52662e-05	3.81865e-05	LOC110891218/LOC110873148/LOC110883872/LOC110898671/LOC110902710/MSTRG.3447/LOC110901603/LOC110893694/LOC110898670/MSTRG.25600/LOC110885780/MSTRG.43176/MSTRG.19734/LOC110915347/LOC110891231/MSTRG.43177/LOC110878856/LOC110891217/LOC110876540/LOC118491665/MSTRG.46519/LOC110929010/LOC110897955/MSTRG.29371/LOC110865809	25	DS14	down
ko00902	Monoterpenoid biosynthesis	20/1248	152/29414	7.20048e-06	0.000135369	0.000114197	LOC110929415/MSTRG.35855/LOC110940058/LOC110930040/LOC110908562/LOC110884314/LOC110911302/LOC110908587/LOC110942241/MSTRG.6963/LOC110898278/LOC110924412/LOC110908492/LOC110878488/LOC110937442/LOC110908283/LOC110929184/LOC110916766/LOC110864387/LOC110919641	20	DS14	down
ko00520	Amino sugar and nucleotide sugar metabolism	35/1248	395/29414	3.70277e-05	0.000652614	0.000550544	LOC110908559/LOC110927277/MSTRG.37572/LOC110885787/LOC110894041/LOC110865964/LOC110912925/LOC110913000/MSTRG.35176/LOC110864768/LOC110900248/LOC110918170/LOC110915603/LOC110929336/LOC110893760/MSTRG.47135/LOC110908427/LOC110889802/LOC110868868/LOC110884954/LOC110927044/LOC110898069/LOC110899608/MSTRG.44417/LOC110926316/MSTRG.35131/LOC110902237/LOC110918169/MSTRG.5665/LOC110879367/LOC110900246/LOC…	35	DS14	down
ko00053	Ascorbate and aldarate metabolism	20/1248	187/29414	0.000144297	0.00239363	0.00201926	MSTRG.17574/LOC110941291/LOC110908559/LOC110927277/LOC110894617/LOC110890477/LOC110923354/MSTRG.8944/LOC110894612/MSTRG.27629/LOC110923516/LOC110868010/LOC110927044/LOC110864941/LOC110872873/LOC110885287/LOC110941205/MSTRG.30633/LOC110936771/LOC110936772	20	DS14	down
ko00260	Glycine, serine and threonine metabolism	22/1248	220/29414	0.000183952	0.00288192	0.00243118	LOC110865084/LOC110884149/LOC110882067/LOC110879567/MSTRG.36125/LOC110908608/LOC110935609/LOC110876136/LOC110864527/LOC110921272/MSTRG.13805/LOC110910763/LOC118485944/LOC110897548/LOC110899175/LOC110897535/LOC118489071/LOC110889370/MSTRG.45381/LOC110872406/LOC110880104/LOC110929763	22	DS14	down
ko04727	GABAergic synapse	13/1248	98/29414	0.000255967	0.00379909	0.00320491	LOC110912461/MSTRG.10913/MSTRG.23095/LOC110868051/LOC110939630/LOC110879210/LOC110894104/LOC110927256/LOC110904640/LOC110886282/LOC110873032/MSTRG.40695/MSTRG.37728	13	DS14	down
ko01006	Prenyltransferases [BR:ko01006]	13/1248	100/29414	0.000313277	0.00441721	0.00372635	LOC110895497/LOC110898146/LOC110878709/MSTRG.22415/LOC110886073/MSTRG.16714/LOC110912998/LOC118479223/LOC110865767/LOC110941772/LOC110885948/LOC110895200/MSTRG.26058	13	DS14	down
ko00904	Diterpenoid biosynthesis	15/1248	131/29414	0.000455873	0.00612172	0.00516427	LOC110879533/LOC110928786/LOC110912628/LOC110884117/LOC110908155/LOC110899627/LOC110910286/LOC110920074/LOC110873504/LOC110883899/LOC110917197/LOC110917228/LOC110934093/LOC110918028/LOC110873528	15	DS14	down
ko00460	Cyanoamino acid metabolism	18/1248	176/29414	0.000522483	0.00669728	0.00564982	LOC110910117/LOC110929923/MSTRG.36125/MSTRG.34771/MSTRG.6486/LOC110908608/LOC110928508/LOC110935541/MSTRG.3194/MSTRG.38481/LOC110937631/LOC110941645/MSTRG.46198/LOC110868602/LOC110889370/MSTRG.10273/LOC110886234/LOC110877525	18	DS14	down
ko00910	Nitrogen metabolism	13/1248	111/29414	0.000862359	0.0105733	0.0089196	LOC110922544/MSTRG.45690/MSTRG.34771/LOC110896035/MSTRG.22313/LOC110868051/LOC110879816/MSTRG.23180/LOC110939939/LOC110894104/LOC110886282/LOC110878688/LOC110920631	13	DS14	down
ko02020	Two-component system	31/1248	402/29414	0.00108741	0.012777	0.0107787	LOC110915239/LOC110880309/LOC110938137/LOC110900061/LOC110894418/LOC110869237/LOC110894160/LOC110935912/MSTRG.22824/LOC110940246/MSTRG.30154/LOC110887014/LOC110868051/LOC110941017/LOC110864570/LOC110931108/LOC110935440/LOC110935442/LOC110884283/LOC110941022/LOC110936556/LOC110875792/LOC110910101/LOC110921001/LOC110894158/LOC110894104/LOC110879358/LOC110865760/LOC110886282/MSTRG.38468/LOC110873111	31	DS14	down
ko00750	Vitamin B6 metabolism	6/1248	29/29414	0.00118206	0.0133336	0.0112482	LOC110880210/LOC110876136/LOC110879833/LOC118485944/LOC110897548/LOC110872406	6	DS14	down
ko00052	Galactose metabolism	16/1248	161/29414	0.00141062	0.0152998	0.0129069	LOC110869194/MSTRG.18054/MSTRG.9361/LOC110865964/LOC110915603/LOC110893760/MSTRG.47135/LOC110923516/LOC110927044/LOC110907861/MSTRG.44417/LOC110926316/MSTRG.36873/LOC110869032/LOC110908878/LOC110921103	16	DS14	down
ko00943	Isoflavonoid biosynthesis	7/1248	41/29414	0.00154422	0.0161286	0.013606	LOC110928786/MSTRG.43942/LOC110908155/LOC110918576/MSTRG.43921/LOC110920169/LOC110918613	7	DS14	down
ko00480	Glutathione metabolism	20/1248	228/29414	0.00180928	0.018222	0.0153721	LOC110941291/LOC110891165/MSTRG.8944/LOC110878171/LOC110878314/LOC110928508/LOC110885127/LOC110928826/LOC110940951/LOC110904983/LOC110921552/LOC110941205/LOC110894581/LOC110920668/LOC110865361/LOC110891167/LOC110865392/MSTRG.12130/LOC110902688/MSTRG.18642	20	DS14	down
ko00945	Stilbenoid, diarylheptanoid and gingerol biosynthesis	14/1248	140/29414	0.00257255	0.0250158	0.0211033	LOC110885616/LOC110927050/MSTRG.43942/LOC110918576/LOC110911104/MSTRG.43921/MSTRG.25745/LOC110877050/LOC110941978/LOC110940605/LOC110920169/MSTRG.43924/LOC110941982/LOC110918613	14	DS14	down
ko00521	Streptomycin biosynthesis	5/1248	24/29414	0.00295386	0.0277662	0.0234236	LOC110865964/LOC110893760/MSTRG.47135/LOC110926316/LOC110908878	5	DS14	down
ko00400	Phenylalanine, tyrosine and tryptophan biosynthesis	12/1248	113/29414	0.0030932	0.0281381	0.0237373	MSTRG.22109/MSTRG.8942/MSTRG.19146/LOC110944523/LOC110910763/LOC110886033/LOC110900223/LOC110898604/LOC110941290/LOC110904216/LOC110919696/LOC110929763	12	DS14	down
ko02026	Biofilm formation - Escherichia coli	6/1248	36/29414	0.00376556	0.033184	0.027994	LOC110918170/LOC110944532/LOC110929336/LOC110924852/MSTRG.5665/LOC110937270	6	DS14	down
ko03008	Ribosome biogenesis in eukaryotes	67/1297	232/29414	5.59496e-36	1.57219e-33	1.57219e-33	LOC110889164/LOC110930356/LOC110871064/LOC110912806/LOC110893855/LOC110898381/MSTRG.12953/LOC110936679/LOC110877334/LOC110904187/LOC110910560/LOC110891143/LOC118487350/LOC110889304/LOC110898910/LOC110935632/LOC110899598/LOC110935671/LOC110909797/LOC110866000/LOC110937141/LOC110899425/LOC110904037/LOC110879894/LOC110910942/MSTRG.25165/MSTRG.935/MSTRG.17506/MSTRG.18783/LOC110922126/LOC110911393/LOC…	67	DS21	up
ko03012	Translation factors [BR:ko03012]	43/1297	371/29414	8.75844e-09	1.23056e-06	1.23056e-06	LOC110886017/MSTRG.47088/MSTRG.33950/LOC110868940/LOC110937811/MSTRG.41754/LOC110873805/LOC110877034/LOC110908314/LOC110941402/LOC110879900/LOC110865884/LOC110938070/LOC110865341/LOC110939930/LOC110920871/LOC110887012/LOC110918346/LOC110895539/LOC110928754/LOC110890652/LOC110904924/LOC110878606/LOC110878420/LOC118492415/LOC110884686/LOC110879360/LOC110930776/LOC110918338/LOC110920409/LOC110865465…	43	DS21	up
ko00195	Photosynthesis	53/1229	202/29414	1.36192e-27	3.97681e-25	3.36896e-25	LOC110885465/MSTRG.4481/LOC118480894/LOC118481947/LOC118484083/MSTRG.34372/LOC118484090/LOC118484252/LOC110881088/LOC110910794/LOC118481165/LOC110889561/MSTRG.34283/LOC110879131/MSTRG.10913/LOC110939630/MSTRG.41661/MSTRG.7895/MSTRG.38848/LOC110935819/LOC110942186/LOC118491174/LOC110898116/LOC110920884/MSTRG.34278/MSTRG.37903/LOC110865283/LOC110941030/MSTRG.1115/LOC110912106/MSTRG.13322/LOC1108985…	53	DS21	down
ko00194	Photosynthesis proteins [BR:ko00194]	55/1229	244/29414	4.86207e-25	7.09862e-23	6.01361e-23	LOC110885465/MSTRG.4481/LOC118480894/LOC118481947/LOC118484083/MSTRG.34372/LOC118484090/LOC118484252/LOC110881088/LOC110910794/LOC118481165/LOC110889561/MSTRG.34283/LOC110879131/MSTRG.10913/LOC110939630/MSTRG.41661/MSTRG.7895/MSTRG.30904/MSTRG.38848/LOC110935819/LOC110942186/LOC118491174/LOC110898116/LOC110920884/MSTRG.34278/MSTRG.37903/LOC110865283/LOC110941030/MSTRG.1115/LOC110912106/MSTRG.1332…	55	DS21	down
ko00902	Monoterpenoid biosynthesis	33/1229	152/29414	4.59999e-15	4.47733e-13	3.79298e-13	LOC110929415/LOC110908283/LOC110924412/LOC110911302/LOC110898267/LOC110867944/MSTRG.16831/LOC110908565/LOC110930040/MSTRG.35855/LOC110940074/LOC110878488/LOC110898325/LOC110908587/LOC110919641/LOC110908562/LOC110898271/LOC110908492/MSTRG.33243/LOC110884314/MSTRG.43093/LOC110879311/LOC110929184/LOC110916766/LOC110915780/LOC110898279/LOC110898326/LOC110898278/LOC110942241/MSTRG.36140/MSTRG.33314/LO…	33	DS21	down
ko00909	Sesquiterpenoid and triterpenoid biosynthesis	24/1229	89/29414	1.53583e-13	1.12116e-11	9.49792e-12	LOC110908283/LOC110864635/LOC110930222/LOC110864605/LOC110921325/MSTRG.35855/MSTRG.605/LOC110919641/LOC110912998/LOC110884314/LOC110884690/MSTRG.43093/LOC110921961/LOC110893972/MSTRG.44691/LOC110916766/LOC110915780/LOC110940690/LOC110921799/MSTRG.599/LOC110917200/MSTRG.3414/LOC110940251/LOC110864314	24	DS21	down
ko00592	alpha-Linolenic acid metabolism	36/1229	205/29414	2.60239e-13	1.51979e-11	1.2875e-11	LOC110891218/MSTRG.19734/LOC110927144/LOC110891217/LOC110902813/LOC110881068/LOC110883872/LOC110885780/LOC110878855/LOC110893694/MSTRG.22552/LOC110891216/LOC110871177/MSTRG.29369/LOC110902710/MSTRG.3448/MSTRG.29371/LOC110878856/MSTRG.33121/LOC110885238/MSTRG.43177/LOC110878876/MSTRG.29072/MSTRG.43175/LOC110873148/MSTRG.43176/LOC110900893/LOC110927162/LOC110921414/LOC110901603/LOC110889417/MSTRG.2…	36	DS21	down
ko00710	Carbon fixation in photosynthetic organisms	35/1229	240/29414	1.27273e-10	6.19394e-09	5.24721e-09	LOC110930000/LOC110912668/LOC110918764/MSTRG.17863/LOC110915413/LOC110935576/LOC110942242/LOC110871636/LOC110912313/LOC110883860/LOC110889424/LOC110923143/LOC110890604/LOC110872125/MSTRG.44039/LOC110917722/LOC110930115/LOC110923331/LOC110872908/LOC110909316/LOC110940865/LOC110937926/LOC110899036/LOC110889451/LOC110915638/MSTRG.6931/LOC110865321/LOC110899468/LOC110894631/MSTRG.30291/LOC110893994/M…	35	DS21	down
ko00900	Terpenoid backbone biosynthesis	29/1229	199/29414	4.90457e-09	2.04591e-07	1.73319e-07	LOC110918635/MSTRG.20388/LOC110929415/LOC110908283/LOC110924412/LOC110898267/MSTRG.35855/LOC110940074/LOC110911984/LOC110878488/LOC110872284/LOC110886073/LOC110941574/LOC110916735/LOC110895497/LOC110894842/LOC110898271/LOC110930441/LOC110908492/MSTRG.33243/LOC110929684/LOC110929184/LOC110898279/LOC110898278/LOC110909088/LOC110885948/MSTRG.27226/LOC110915593/MSTRG.22415	29	DS21	down
ko00010	Glycolysis / Gluconeogenesis	40/1229	389/29414	1.7737e-07	6.474e-06	5.48446e-06	LOC110930000/MSTRG.31630/LOC110935992/LOC110915413/LOC110942242/LOC110895841/LOC110912313/LOC110883860/LOC110928814/LOC110923516/LOC110872232/LOC110897535/LOC110923331/LOC110865543/MSTRG.18761/LOC110937926/LOC110926316/LOC110875800/MSTRG.30317/MSTRG.23660/LOC110898831/LOC110899036/LOC118488063/MSTRG.6931/LOC110865321/LOC110936487/LOC110899468/MSTRG.30291/MSTRG.33955/MSTRG.47135/LOC110886187/LOC11…	40	DS21	down
ko00500	Starch and sucrose metabolism	41/1229	427/29414	7.68765e-07	2.49421e-05	2.11298e-05	LOC110910117/LOC110944532/LOC110915603/MSTRG.6133/MSTRG.12750/LOC110941362/LOC110938137/LOC110877859/LOC110941647/LOC110877724/LOC110879204/MSTRG.18674/MSTRG.12557/LOC110904344/LOC110865838/LOC110872220/LOC110886217/LOC110869194/LOC110926316/LOC110929923/LOC110879367/MSTRG.43625/LOC110926177/LOC110935541/LOC110894590/MSTRG.38184/MSTRG.8449/LOC110937281/LOC110918170/MSTRG.46156/MSTRG.12163/LOC1108…	41	DS21	down
ko00680	Methane metabolism	22/1229	166/29414	1.76738e-06	5.16074e-05	4.37193e-05	LOC110889370/LOC110915413/LOC110942242/LOC110895841/LOC110912313/LOC110883860/LOC110872232/LOC110872125/LOC110937926/LOC110875800/LOC118488063/LOC110865321/LOC110936487/LOC110899468/MSTRG.30291/LOC110872231/MSTRG.21871/LOC110872239/LOC110895839/MSTRG.21614/LOC110935433/LOC110875806	22	DS21	down
ko00904	Diterpenoid biosynthesis	19/1229	131/29414	2.27634e-06	6.04264e-05	5.11904e-05	MSTRG.12681/LOC110928786/LOC110873504/LOC110879533/LOC110934093/LOC110899627/LOC110884117/LOC110912628/LOC110873528/LOC110937722/LOC110918028/LOC110908155/LOC110917197/LOC110864329/LOC110917228/LOC110937721/LOC110928784/LOC110918153/LOC110879531	19	DS21	down
ko00910	Nitrogen metabolism	17/1229	111/29414	3.60262e-06	8.76639e-05	7.42646e-05	MSTRG.23667/LOC110928568/LOC110868051/LOC110891315/LOC110922544/MSTRG.45690/LOC118490164/MSTRG.23180/LOC110896035/LOC110879816/LOC110886282/MSTRG.5952/LOC110891293/MSTRG.47339/LOC110942347/LOC110912480/LOC110920631	17	DS21	down
ko00030	Pentose phosphate pathway	20/1229	151/29414	5.19015e-06	0.000116579	9.876e-05	LOC110928680/LOC110915413/LOC110942242/LOC110912313/LOC110883860/LOC110928814/LOC110890604/LOC110917722/LOC110872908/MSTRG.18761/LOC110937926/LOC110926316/LOC118488063/LOC110915638/LOC110865321/LOC110899468/LOC110894631/MSTRG.30291/MSTRG.47135/MSTRG.21614	20	DS21	down
ko00630	Glyoxylate and dicarboxylate metabolism	24/1229	228/29414	3.33889e-05	0.000696398	0.000589955	LOC110928568/LOC110868051/LOC110918764/LOC110889370/LOC110880104/LOC110871636/LOC110895281/MSTRG.32498/LOC110872274/LOC110889424/LOC110921272/LOC110940699/MSTRG.44039/LOC110897535/LOC110909316/LOC110886282/LOC110910763/LOC110870314/LOC110889451/LOC110897523/LOC118484081/LOC110895839/LOC110909568/LOC110941156	24	DS21	down
ko00906	Carotenoid biosynthesis	12/1229	76/29414	7.02249e-05	0.00136704	0.00115809	LOC110941392/LOC110916009/LOC110873138/LOC110923232/LOC110898389/MSTRG.41302/LOC110937288/LOC110913080/LOC110894586/LOC110896060/LOC110873397/LOC110878757	12	DS21	down
ko00620	Pyruvate metabolism	28/1229	314/29414	0.000149064	0.00272042	0.00230461	LOC110930000/MSTRG.31630/LOC110935992/LOC110918764/LOC110935576/LOC110912749/LOC110895841/LOC110923516/LOC110872232/LOC110872125/MSTRG.44039/LOC110897535/LOC110909316/LOC110875800/MSTRG.30317/MSTRG.23660/LOC110898831/LOC118485669/MSTRG.6931/LOC110936487/LOC110893994/LOC110872231/MSTRG.21871/LOC110872239/LOC110886875/LOC110941156/MSTRG.24812/LOC110875806	28	DS21	down
ko00626	Naphthalene degradation	8/1229	39/29414	0.000175761	0.00301895	0.00255751	LOC110895841/LOC110872232/LOC110875800/LOC110936487/LOC110872231/MSTRG.21871/LOC110872239/LOC110875806	8	DS21	down
ko00051	Fructose and mannose metabolism	18/1229	165/29414	0.000197253	0.00319989	0.00271079	LOC110915413/LOC110942242/LOC110912313/LOC110883860/LOC110941996/LOC110923516/LOC110913000/LOC110923331/MSTRG.18761/LOC110937926/LOC110898831/LOC110879367/LOC118488063/LOC110865321/LOC110899468/MSTRG.30291/MSTRG.21614/LOC110905079	18	DS21	down
ko00966	Glucosinolate biosynthesis	13/1229	101/29414	0.000298633	0.00458952	0.00388802	MSTRG.40588/LOC110924458/MSTRG.46198/LOC110916365/LOC110891404/LOC118484205/LOC110908498/MSTRG.20862/LOC110899696/LOC110915187/LOC110877111/LOC110877423/LOC110873035	13	DS21	down
ko00625	Chloroalkane and chloroalkene degradation	10/1229	68/29414	0.000501058	0.00731545	0.0061973	LOC110895841/LOC110872232/LOC110875800/MSTRG.23660/LOC110936487/LOC110872231/MSTRG.21871/LOC110872239/LOC110886875/LOC110875806	10	DS21	down
ko00380	Tryptophan metabolism	32/1229	409/29414	0.00055523	0.00772034	0.0065403	LOC110868921/LOC110908685/LOC110883877/LOC110916365/LOC110935949/LOC110934093/LOC110891404/LOC110941120/LOC118484205/LOC110884165/LOC110872274/LOC110884166/MSTRG.20862/MSTRG.42583/LOC110937722/LOC110935947/LOC110897535/LOC110917197/LOC110898389/MSTRG.23660/LOC110937721/LOC118491376/LOC110915187/LOC110884178/MSTRG.23364/LOC110877111/MSTRG.17813/LOC110872993/LOC110940713/LOC110886875/LOC110941156/L…	32	DS21	down
ko02026	Biofilm formation - Escherichia coli	7/1229	36/29414	0.00062948	0.00835492	0.00707789	LOC110944532/MSTRG.6133/LOC110879204/LOC110886217/LOC110937281/LOC110918170/MSTRG.11249	7	DS21	down
ko00561	Glycerolipid metabolism	20/1229	216/29414	0.000780261	0.00926883	0.00785211	LOC110912778/LOC110909196/LOC110911860/LOC110923516/LOC110865002/LOC110922221/MSTRG.14277/LOC110878143/LOC110893040/LOC110889730/LOC110899401/LOC110879498/MSTRG.23660/LOC110898831/MSTRG.23321/MSTRG.40506/MSTRG.23388/LOC110909568/LOC110886875/MSTRG.24812	20	DS21	down
ko00945	Stilbenoid, diarylheptanoid and gingerol biosynthesis	15/1229	140/29414	0.000785891	0.00926883	0.00785211	LOC110941977/MSTRG.12871/LOC110941975/LOC110911104/MSTRG.12879/MSTRG.12872/MSTRG.43924/LOC110918576/LOC110918282/LOC110927050/LOC110885616/LOC110915463/LOC110943793/MSTRG.43942/LOC110911329	15	DS21	down
ko04727	GABAergic synapse	12/1229	98/29414	0.000793564	0.00926883	0.00785211	LOC110868051/MSTRG.40695/MSTRG.10913/LOC110939630/LOC110912461/LOC110923163/MSTRG.23095/LOC110884629/LOC110927256/LOC110886282/LOC110885292/LOC110872442	12	DS21	down
ko00053	Ascorbate and aldarate metabolism	18/1229	187/29414	0.000894437	0.0100452	0.00850983	MSTRG.19049/LOC110885287/LOC110910786/LOC118481235/LOC110923516/LOC110894612/LOC110908559/MSTRG.27629/MSTRG.23660/LOC110898831/LOC110872537/LOC110911973/LOC110873554/LOC110927277/LOC110890477/LOC110886875/MSTRG.24812/LOC110904060	18	DS21	down
ko00941	Flavonoid biosynthesis	16/1229	160/29414	0.00112792	0.0118227	0.0100157	LOC110941977/MSTRG.12871/LOC110941975/LOC110911104/MSTRG.12879/MSTRG.12872/LOC110918282/LOC110927050/LOC110885616/LOC110915463/LOC110943793/LOC110937084/LOC110937085/LOC110872993/LOC110908971/LOC110911329	16	DS21	down
ko00591	Linoleic acid metabolism	13/1229	116/29414	0.00113369	0.0118227	0.0100157	LOC110908685/LOC110928786/LOC110927144/LOC110883872/LOC110885238/MSTRG.43177/MSTRG.29072/LOC110908155/MSTRG.43175/MSTRG.43176/LOC118491376/LOC110927162/LOC110935489	13	DS21	down
ko00999	Biosynthesis of various secondary metabolites - part 1	5/1229	21/29414	0.00146823	0.0147835	0.0125239	LOC110908565/LOC110908587/LOC110908562/MSTRG.36140/LOC110908630	5	DS21	down
ko00071	Fatty acid degradation	15/1229	155/29414	0.00219456	0.0213604	0.0180955	MSTRG.5983/MSTRG.19734/LOC110895841/LOC110871177/LOC110872232/LOC110873148/LOC110875800/MSTRG.23660/LOC110921414/LOC110936487/LOC110872231/MSTRG.21871/LOC110872239/LOC110886875/LOC110875806	15	DS21	down
ko00350	Tyrosine metabolism	14/1229	143/29414	0.00272468	0.0249292	0.0211188	LOC110878549/LOC110889779/MSTRG.40919/LOC110895841/LOC110889780/LOC110872232/LOC110886173/LOC110875800/LOC110936487/LOC110872231/MSTRG.21871/LOC110872239/LOC110913093/LOC110875806	14	DS21	down
ko00400	Phenylalanine, tyrosine and tryptophan biosynthesis	12/1229	113/29414	0.00273197	0.0249292	0.0211188	LOC110872707/LOC110868707/LOC110939663/LOC110941290/LOC110900223/MSTRG.9956/MSTRG.10944/LOC110910763/MSTRG.9261/LOC110937331/LOC110868551/MSTRG.8942	12	DS21	down
ko00460	Cyanoamino acid metabolism	16/1229	176/29414	0.00300609	0.0263248	0.0223011	LOC110910117/MSTRG.40588/LOC110924458/LOC110890936/MSTRG.46198/LOC110941647/LOC110889370/LOC110929299/LOC110937631/LOC110868391/LOC110929923/LOC110935541/LOC110928508/LOC110929300/MSTRG.35251/LOC110877423	16	DS21	down
ko00140	Steroid hormone biosynthesis	24/1229	311/29414	0.00306522	0.0263248	0.0223011	LOC110868921/LOC110908685/LOC110928786/LOC110885287/LOC110890306/LOC110868260/LOC110934093/LOC110937722/LOC110936029/LOC110923305/LOC110908155/LOC110917197/LOC110879400/LOC110922828/LOC110937721/LOC118491376/MSTRG.23364/LOC110894701/MSTRG.17813/LOC110921420/LOC110873554/LOC110915293/LOC110913092/LOC110928784	24	DS21	down
ko00052	Galactose metabolism	15/1229	161/29414	0.00316524	0.0264071	0.0223709	LOC110915603/LOC110884281/LOC110912778/LOC110872411/LOC110923516/LOC110872410/LOC110869194/LOC110926316/LOC110898831/LOC118488063/MSTRG.38184/LOC118481204/LOC110869298/MSTRG.47135/MSTRG.18054	15	DS21	down
ko00980	Metabolism of xenobiotics by cytochrome P450	25/1229	344/29414	0.00550064	0.0446163	0.0377968	LOC110868921/LOC110908685/LOC110885287/LOC110891165/LOC110934093/LOC110895841/LOC110884703/LOC110937722/LOC110872232/LOC110917197/LOC110875800/LOC110937721/LOC118491376/MSTRG.23364/LOC110865361/MSTRG.17813/LOC110936487/LOC110891167/LOC110873554/LOC110865393/LOC110872231/MSTRG.21871/LOC110872239/LOC110875806/LOC110940951	25	DS21	down
ko00280	Valine, leucine and isoleucine degradation	29/1204	162/29419	2.01055e-11	5.83061e-09	4.90998e-09	LOC110886479/LOC110897576/LOC110889854/MSTRG.44645/MSTRG.30190/LOC118490283/LOC110875210/MSTRG.32566/LOC110908658/LOC110918791/LOC110887025/MSTRG.739/LOC110918713/MSTRG.1722/LOC110868522/MSTRG.7795/MSTRG.42403/LOC110884572/MSTRG.42181/LOC110910737/LOC110941206/LOC110913227/MSTRG.26376/LOC110864945/MSTRG.3123/LOC110930757/MSTRG.289/LOC110864647/LOC110864640	29	DT7	up
ko04016	MAPK signaling pathway - plant	47/1204	464/29419	1.29341e-08	1.87544e-06	1.57932e-06	LOC110886507/LOC110873889/LOC110940069/MSTRG.34576/LOC110877093/LOC110898754/MSTRG.11220/LOC110912152/LOC110877945/MSTRG.33698/LOC110864573/MSTRG.20718/MSTRG.40756/LOC110894649/LOC110912722/LOC110894758/MSTRG.18780/LOC110864828/LOC110936604/MSTRG.13479/LOC110911069/MSTRG.41157/LOC110917556/MSTRG.10077/LOC110869273/LOC110873218/MSTRG.19859/LOC110894246/LOC110880238/MSTRG.30402/LOC110922447/LOC1108…	47	DT7	up
ko04068	FoxO signaling pathway	27/1204	235/29419	1.45543e-06	0.000140691	0.000118477	LOC110869971/MSTRG.8249/LOC110894649/LOC110939627/LOC110877420/LOC110865627/LOC110894758/MSTRG.10911/MSTRG.18780/LOC118482043/MSTRG.43627/MSTRG.42501/LOC110941379/LOC110930600/MSTRG.25975/LOC110921457/MSTRG.19233/LOC110909959/LOC110872653/MSTRG.30791/LOC110921605/MSTRG.15114/MSTRG.36760/LOC110918141/MSTRG.43355/LOC110885400/MSTRG.12237	27	DT7	up
ko04213	Longevity regulating pathway - multiple species	24/1204	234/29419	3.6671e-05	0.00265865	0.00223886	LOC110918971/LOC110869971/LOC110940025/LOC110941405/LOC110939857/MSTRG.8249/LOC110879643/LOC110894649/LOC110877420/LOC110865627/LOC110894758/LOC118482043/LOC110918978/LOC110918630/LOC110868683/MSTRG.25975/MSTRG.19233/LOC110872653/MSTRG.30791/MSTRG.16949/MSTRG.15114/LOC110918141/MSTRG.89/LOC110885400	24	DT7	up
ko04371	Apelin signaling pathway	25/1204	254/29419	5.05269e-05	0.00293056	0.00246784	LOC110869971/MSTRG.8249/LOC110939627/LOC110877420/LOC110865627/MSTRG.10911/MSTRG.18780/LOC118482043/MSTRG.13479/LOC110911069/LOC110930600/MSTRG.25975/LOC110921457/LOC110909959/LOC110922447/MSTRG.15114/LOC110915721/MSTRG.36760/LOC110918141/LOC110904017/MSTRG.24226/MSTRG.43355/MSTRG.39108/MSTRG.89/LOC110885400	25	DT7	up
ko04211	Longevity regulating pathway	18/1204	172/29419	0.00025754	0.0119041	0.0100245	LOC110869971/MSTRG.8249/LOC110894649/LOC110877420/LOC110865627/LOC110894758/LOC118482043/MSTRG.25975/MSTRG.19233/LOC110872653/LOC110910920/MSTRG.30791/MSTRG.15114/LOC110918141/LOC110903876/MSTRG.89/LOC110885400/LOC110940200	18	DT7	up
ko00640	Propanoate metabolism	15/1204	130/29419	0.000287341	0.0119041	0.0100245	LOC110889854/MSTRG.44645/LOC118490283/LOC110875210/LOC110908658/LOC110887025/MSTRG.1722/MSTRG.7795/LOC110889881/MSTRG.42181/LOC110910737/LOC110864945/MSTRG.289/LOC110864647/LOC110864640	15	DT7	up
ko04726	Serotonergic synapse	16/1204	147/29419	0.000357218	0.0129492	0.0109046	LOC110935961/LOC110869089/MSTRG.30815/MSTRG.18780/LOC110869088/MSTRG.6378/MSTRG.36665/LOC110939852/LOC110894743/MSTRG.45143/LOC110921000/LOC110925115/MSTRG.8431/MSTRG.36760/LOC110888249/LOC110926040	16	DT7	up
ko04921	Oxytocin signaling pathway	21/1204	233/29419	0.000637455	0.0192074	0.0161747	LOC110869971/MSTRG.8249/LOC110877420/LOC110865627/MSTRG.18780/LOC110890492/LOC118482043/LOC110911069/MSTRG.32472/MSTRG.25975/MSTRG.28120/LOC110922447/LOC110869263/MSTRG.15114/MSTRG.36760/LOC110918141/LOC110904017/MSTRG.39108/MSTRG.33950/LOC110885400/MSTRG.11810	21	DT7	up
ko04727	GABAergic synapse	12/1204	98/29419	0.000662324	0.0192074	0.0161747	LOC110939627/MSTRG.10911/MSTRG.5053/LOC110910020/LOC110930600/LOC110921457/LOC110909959/LOC110865639/LOC110884900/LOC110911077/MSTRG.17092/MSTRG.43355	12	DT7	up
ko04140	Autophagy - animal	27/1204	339/29419	0.000822034	0.0216718	0.0182499	LOC110869971/MSTRG.8249/LOC110939627/LOC110877420/LOC110865627/MSTRG.10911/MSTRG.18780/LOC118482043/LOC110925483/LOC110872310/LOC110930600/MSTRG.25975/LOC110921457/LOC110909959/LOC110900157/LOC110910920/MSTRG.15673/MSTRG.15114/MSTRG.36760/MSTRG.43355/LOC110885752/LOC110903876/MSTRG.89/LOC110915551/LOC110885400/MSTRG.34563/LOC110915242	27	DT7	up
ko04146	Peroxisome	22/1204	261/29419	0.00116594	0.0281769	0.023728	LOC110894649/LOC110918427/LOC110894758/MSTRG.739/LOC110886432/LOC110864290/LOC110889881/LOC110894168/MSTRG.19233/LOC110872653/MSTRG.30791/LOC110910912/LOC110878217/MSTRG.17440/MSTRG.13577/LOC110866903/MSTRG.14260/LOC110884084/LOC110940200/LOC110894130/LOC110886433/MSTRG.28586	22	DT7	up
ko00980	Metabolism of xenobiotics by cytochrome P450	26/1204	344/29419	0.00212479	0.0473991	0.0399151	LOC110935961/LOC110865395/LOC110904793/LOC110865394/LOC110904791/MSTRG.8615/LOC110942861/MSTRG.8611/LOC110941913/MSTRG.169/LOC110920960/LOC110881935/LOC110942815/LOC110942831/LOC110885124/MSTRG.33262/LOC110912981/LOC110872239/LOC110943972/MSTRG.8431/LOC110930452/MSTRG.14751/MSTRG.37987/LOC110904786/LOC118486601/MSTRG.37989	26	DT7	up
ko00194	Photosynthesis proteins [BR:ko00194]	65/2100	244/29419	5.74091e-21	1.7969e-18	1.51681e-18	MSTRG.14159/LOC110928977/LOC110884480/LOC110864906/MSTRG.14253/LOC110890423/LOC110868758/LOC110926405/LOC110894991/LOC110937284/LOC110910438/LOC110941650/MSTRG.38848/LOC110916997/MSTRG.9593/LOC110937282/LOC110889543/LOC110938274/MSTRG.146/LOC110903778/MSTRG.1367/LOC110910794/LOC110942326/LOC110915568/LOC110923257/MSTRG.23303/MSTRG.26435/LOC110873481/LOC110873654/LOC110879436/LOC110944637/LOC11094…	65	DT7	down
ko00196	Photosynthesis - antenna proteins	21/2100	41/29419	5.11184e-14	8.00003e-12	6.75301e-12	LOC110928977/LOC110926405/LOC110894991/LOC110937284/LOC110937282/LOC110889543/LOC110915568/LOC110923257/MSTRG.23303/LOC110873654/LOC110879436/LOC110941805/LOC110864434/MSTRG.13103/MSTRG.27157/LOC110872479/LOC110929588/LOC110938044/MSTRG.20460/MSTRG.667/MSTRG.40902	21	DT7	down
ko00195	Photosynthesis	44/2100	202/29419	2.12611e-11	2.21824e-09	1.87247e-09	MSTRG.14159/LOC110884480/LOC110864906/MSTRG.14253/LOC110890423/LOC110868758/LOC110910438/LOC110941650/MSTRG.38848/LOC110916997/MSTRG.9593/LOC110938274/MSTRG.146/LOC110903778/MSTRG.1367/LOC110910794/LOC110942326/MSTRG.26435/LOC110873481/LOC110944637/LOC110889201/MSTRG.473/LOC110873548/LOC110915377/LOC110878820/LOC110930236/LOC110918142/LOC110926335/LOC110936478/MSTRG.3678/LOC110942067/LOC110884044…	44	DT7	down
ko00520	Amino sugar and nucleotide sugar metabolism	60/2100	395/29419	2.42603e-08	1.89837e-06	1.60246e-06	LOC110908559/LOC110864768/LOC110865964/LOC110898069/LOC110936513/MSTRG.42952/LOC110884954/MSTRG.35176/LOC110912925/LOC110897621/LOC110927277/LOC110885787/LOC110903908/LOC110908427/LOC110937672/LOC110900246/LOC110922873/LOC110891027/LOC110900248/LOC110926156/LOC110868145/LOC110910896/LOC110889802/LOC110925932/LOC110929428/LOC110868868/LOC110928921/LOC110941458/MSTRG.44417/LOC110902237/LOC110917313…	60	DT7	down
ko00500	Starch and sucrose metabolism	61/2100	427/29419	1.75535e-07	1.09885e-05	9.27565e-06	LOC110936556/LOC110865964/MSTRG.42952/MSTRG.1642/LOC110872075/LOC110930523/LOC110915239/LOC110869194/LOC110935541/LOC110940151/LOC110868490/MSTRG.27064/LOC110890677/LOC110910101/LOC110941458/LOC110912004/MSTRG.44417/LOC110929923/MSTRG.45486/MSTRG.16493/LOC110939618/LOC110926060/LOC110941017/LOC110868419/MSTRG.5665/LOC110922737/LOC110886217/MSTRG.12164/LOC110927170/LOC110918170/MSTRG.38183/LOC1109…	61	DT7	down
ko00710	Carbon fixation in photosynthetic organisms	40/2100	240/29419	4.50726e-07	2.35129e-05	1.98477e-05	LOC110943969/MSTRG.27050/LOC110889801/LOC110930115/LOC110914950/MSTRG.43768/MSTRG.2771/MSTRG.18586/LOC110873671/MSTRG.19409/LOC110872908/LOC110897469/LOC110920787/MSTRG.12115/MSTRG.14690/LOC110942445/MSTRG.691/LOC110889424/LOC110899036/LOC110908072/LOC110873556/MSTRG.27678/LOC110923143/MSTRG.23917/MSTRG.40037/LOC110937926/MSTRG.25992/LOC110917781/LOC110922518/LOC110871569/LOC110894631/LOC11089520…	40	DT7	down
ko00909	Sesquiterpenoid and triterpenoid biosynthesis	21/2100	89/29419	8.82718e-07	3.94701e-05	3.33176e-05	LOC110885327/LOC110940690/LOC110940251/LOC110893972/MSTRG.35855/LOC110937029/LOC110884314/LOC110921325/LOC110864635/MSTRG.605/LOC110921961/LOC110908283/MSTRG.25619/MSTRG.3414/LOC110912252/LOC110921799/MSTRG.44691/MSTRG.11312/LOC110917200/MSTRG.600/LOC110916960	21	DT7	down
ko00360	Phenylalanine metabolism	20/2100	88/29419	2.97886e-06	0.000116548	9.83807e-05	LOC110903720/LOC110886173/LOC110924718/MSTRG.40301/LOC110883291/LOC110910965/MSTRG.26136/MSTRG.15867/LOC110891141/MSTRG.36881/LOC110868345/LOC110918248/LOC110911986/LOC110923568/MSTRG.34497/LOC110898343/LOC110877608/LOC110898604/LOC110898342/LOC110904470	20	DT7	down
ko00100	Steroid biosynthesis	17/2100	85/29419	9.12447e-05	0.00317329	0.00267865	LOC110885327/LOC110922323/LOC110940251/LOC110868287/MSTRG.32898/LOC110908772/MSTRG.25619/LOC110918161/LOC110886362/LOC110867780/LOC110873890/LOC118479762/LOC110878812/LOC110921577/LOC110897396/LOC110911946/LOC110879898	17	DT7	down
ko00051	Fructose and mannose metabolism	26/2100	165/29419	0.000114303	0.00339415	0.00286508	LOC110943969/LOC110864768/LOC110865964/LOC110937672/LOC110941996/LOC110897469/LOC110908934/LOC110910896/MSTRG.14690/LOC110889802/LOC110868868/MSTRG.691/LOC110908072/MSTRG.27678/LOC110913000/MSTRG.40037/LOC110937926/LOC110908920/LOC110915118/LOC110917898/LOC110886497/MSTRG.46360/LOC110909022/LOC110914526/LOC110879367/LOC110883860	26	DT7	down
ko00073	Cutin, suberine and wax biosynthesis	15/2100	71/29419	0.000121841	0.00339415	0.00286508	LOC110904168/LOC110898091/LOC110920845/LOC110904624/LOC110940605/LOC110886522/LOC110910537/LOC110897561/LOC110872763/LOC118479703/LOC110894501/LOC110935523/MSTRG.33070/LOC110877844/MSTRG.13639	15	DT7	down
ko00062	Fatty acid elongation	19/2100	104/29419	0.000130127	0.00339415	0.00286508	LOC110917085/MSTRG.31445/LOC110878854/LOC110914980/LOC110868800/LOC110930996/LOC110900142/LOC110937516/LOC110872584/LOC110929271/LOC110911828/LOC110867881/LOC110886259/LOC110873194/LOC110911701/LOC110942343/LOC110904539/LOC110923358/LOC110936270	19	DT7	down
ko04540	Gap junction	16/2100	84/29419	0.000262665	0.00632417	0.00533837	LOC110920989/LOC110876680/LOC110895460/LOC110890873/LOC110885516/LOC110867888/LOC110897292/LOC110921509/LOC110928783/MSTRG.11640/LOC110898952/LOC110889323/MSTRG.22704/LOC110890347/MSTRG.2961/LOC110867693	16	DT7	down
ko00860	Porphyrin and chlorophyll metabolism	22/2100	138/29419	0.000313423	0.00684791	0.00578048	LOC110910990/LOC110941858/MSTRG.38107/LOC110866015/LOC110884411/LOC110871637/LOC110930151/LOC110883761/LOC110889547/LOC110878761/LOC110941795/LOC110921654/LOC110923153/LOC110884589/LOC110904940/LOC110885253/MSTRG.39634/LOC110873825/MSTRG.24188/MSTRG.28104/LOC110864360/LOC110918628	22	DT7	down
ko00460	Cyanoamino acid metabolism	26/2100	176/29419	0.000328175	0.00684791	0.00578048	MSTRG.46198/LOC110908608/LOC110886234/LOC110930523/LOC110935541/LOC110868490/LOC110868391/LOC110929923/MSTRG.16493/LOC110916740/LOC110917534/LOC110868419/LOC110937631/MSTRG.36125/MSTRG.10273/MSTRG.6486/LOC110871912/LOC110880460/MSTRG.3194/LOC110894377/LOC110868493/LOC110942447/MSTRG.38481/LOC110864795/LOC110889914/LOC110928508	26	DT7	down
ko00260	Glycine, serine and threonine metabolism	30/2100	220/29419	0.000488781	0.00956178	0.00807132	LOC118479258/LOC110908608/LOC110903857/LOC110894530/LOC110935609/LOC110886522/LOC110880104/LOC110872763/LOC110864527/MSTRG.14114/LOC110935433/LOC110899175/LOC110935523/MSTRG.36125/LOC110942312/LOC110885627/LOC110891141/LOC110865338/MSTRG.20685/LOC110918248/LOC110910763/MSTRG.13805/MSTRG.34497/MSTRG.42094/LOC110937702/LOC110882067/LOC110942447/MSTRG.13639/LOC118489071/MSTRG.17204	30	DT7	down
ko04090	CD molecules [BR:ko04090]	17/2100	98/29419	0.000540545	0.00995238	0.00840103	MSTRG.35490/LOC110923346/LOC110881735/LOC110940372/LOC110904463/LOC110904976/LOC110884351/LOC110925806/LOC110875246/LOC110912307/LOC110921955/LOC118489742/LOC110927739/MSTRG.24696/LOC110884350/LOC110879212/LOC110928508	17	DT7	down
ko00562	Inositol phosphate metabolism	26/2100	183/29419	0.000603557	0.0104952	0.00885923	LOC110930622/LOC110879922/LOC110864590/LOC110897469/LOC110884095/LOC110923354/LOC110879923/LOC110908072/MSTRG.9572/LOC110911941/LOC110867775/LOC110942336/LOC110872041/LOC110903984/LOC110918067/LOC110941371/LOC110915991/MSTRG.46360/MSTRG.33347/LOC110936997/MSTRG.37130/MSTRG.609/LOC110877004/MSTRG.6063/LOC110920741/MSTRG.13432	26	DT7	down
ko00680	Methane metabolism	24/2100	166/29419	0.00074659	0.0122991	0.0103819	LOC110943969/LOC110908608/MSTRG.18586/LOC118479467/MSTRG.14690/LOC110878932/LOC110872231/MSTRG.691/MSTRG.27678/MSTRG.40037/LOC110935433/MSTRG.36125/LOC110875806/LOC110937926/MSTRG.25992/LOC110942312/LOC110885627/MSTRG.20685/LOC110915118/LOC110909022/LOC110942447/LOC110872244/LOC110883860/LOC110941945	24	DT7	down
ko00910	Nitrogen metabolism	18/2100	111/29419	0.000863094	0.0128358	0.010835	LOC110922544/MSTRG.23180/LOC110868051/MSTRG.45690/MSTRG.23667/LOC110879816/LOC110875371/LOC110896035/LOC110942347/LOC110939939/LOC110878678/LOC110896050/LOC110915682/LOC110920631/LOC110940830/LOC110894104/LOC110886282/LOC110878688	18	DT7	down
ko00630	Glyoxylate and dicarboxylate metabolism	30/2100	228/29419	0.00088502	0.0128358	0.010835	MSTRG.27050/LOC110889801/LOC110908608/MSTRG.43768/LOC110935609/LOC110868051/LOC110872272/LOC110886474/LOC110880104/LOC110889424/LOC110864527/MSTRG.23917/LOC110899175/MSTRG.36125/LOC110917781/LOC110922518/LOC110910763/LOC110895209/MSTRG.13805/MSTRG.18747/LOC110937702/LOC110915682/LOC110940699/LOC110942447/LOC110894104/LOC110886282/LOC118489071/LOC110907947/LOC110918471/MSTRG.6358	30	DT7	down
ko00010	Glycolysis / Gluconeogenesis	45/2100	389/29419	0.000974873	0.0128358	0.010835	LOC110943969/LOC110865964/MSTRG.27090/LOC110868356/LOC110905145/LOC110914950/LOC110897469/LOC118479467/MSTRG.38620/LOC110922704/MSTRG.14690/LOC110878932/LOC110942445/LOC110898022/LOC110872231/MSTRG.691/LOC110899036/LOC110908072/LOC110927106/MSTRG.27678/LOC110912600/MSTRG.40037/LOC110875806/LOC110937926/LOC110942312/MSTRG.22783/LOC110915118/LOC110871569/LOC110927293/LOC110941098/LOC110917898/LOC11…	45	DT7	down
ko00900	Terpenoid backbone biosynthesis	27/2100	199/29419	0.000982038	0.0128358	0.010835	MSTRG.35855/LOC110890680/LOC110894842/LOC110929958/LOC110874622/LOC110930151/LOC110929414/LOC110908283/LOC110924412/LOC110942161/LOC110941795/LOC110898279/LOC110877312/LOC110885948/MSTRG.6883/LOC110926479/LOC110898278/LOC110872397/LOC110940058/LOC110908492/LOC110879810/LOC110916735/LOC110936154/LOC110873825/MSTRG.9001/LOC110929684/MSTRG.4085	27	DT7	down
ko00270	Cysteine and methionine metabolism	34/2100	271/29419	0.000984211	0.0128358	0.010835	LOC110924399/LOC110889434/LOC110926184/LOC110897828/LOC110910826/LOC110894530/LOC110895040/LOC110915104/LOC110894551/LOC110898022/LOC110889392/LOC110918239/LOC110898392/LOC110912123/LOC110868496/MSTRG.14114/LOC110937631/LOC110935433/LOC110909079/MSTRG.10273/LOC110885627/LOC110920738/LOC110895209/LOC110911600/MSTRG.42094/LOC110885127/LOC110894473/LOC110898604/LOC110873035/LOC110864795/LOC110918471…	34	DT7	down
ko00400	Phenylalanine, tyrosine and tryptophan biosynthesis	18/2100	113/29419	0.00106817	0.0133735	0.0112889	LOC110878297/LOC110904216/LOC110886033/LOC110903857/MSTRG.22109/LOC110944523/MSTRG.40301/LOC110909005/LOC110894970/LOC110879105/MSTRG.15867/LOC110899213/LOC110865338/LOC110911986/LOC110910763/LOC110878315/LOC110898604/LOC110941290	18	DT7	down
ko01004	Lipid biosynthesis proteins [BR:ko01004]	40/2100	338/29419	0.00117846	0.0141869	0.0119755	LOC110886089/LOC110885243/LOC110909897/LOC110867681/LOC110864776/LOC110900391/LOC110918310/MSTRG.41286/MSTRG.35623/LOC110872089/LOC110865285/LOC110872584/LOC110925958/LOC110922783/LOC110884267/LOC110938221/MSTRG.14277/MSTRG.38465/LOC110920857/LOC110904539/LOC110939887/LOC110865284/LOC110877217/LOC110865277/LOC110884407/LOC110878808/LOC110886379/LOC110884266/LOC110935698/MSTRG.28273/MSTRG.5983/MST…	40	DT7	down
ko00350	Tyrosine metabolism	21/2100	143/29419	0.00126711	0.0146891	0.0123994	LOC110886173/LOC118479467/LOC110878932/MSTRG.40301/LOC110872231/LOC110883291/MSTRG.26136/LOC110875806/MSTRG.15867/LOC110891141/LOC110918248/LOC110918776/LOC110911986/LOC110923568/MSTRG.34497/LOC110877608/LOC110898604/LOC110872244/LOC110890449/LOC110942215/LOC110878549	21	DT7	down
ko02010	ABC transporters	25/2100	184/29419	0.00145142	0.0162248	0.0136957	MSTRG.35490/LOC110923346/LOC110881735/LOC110940372/LOC110904463/MSTRG.39745/LOC110880211/LOC110884254/LOC110904976/LOC110937000/LOC110884351/LOC110925806/LOC110875246/LOC110912307/LOC110899238/LOC110921955/MSTRG.6648/LOC118489742/MSTRG.386/MSTRG.24696/LOC110929738/LOC110884350/LOC110879212/MSTRG.18220/LOC110929775	25	DT7	down
ko00920	Sulfur metabolism	15/2100	89/29419	0.00151447	0.0163458	0.0137979	LOC110908142/LOC110889434/MSTRG.35492/LOC110908380/LOC110889392/LOC110910798/MSTRG.38841/LOC110937631/LOC110909079/MSTRG.10273/LOC110865645/LOC110921161/LOC110864795/LOC110890001/LOC110868210	15	DT7	down
ko00511	Other glycan degradation	9/2100	40/29419	0.00170649	0.0173756	0.0146671	LOC110918649/LOC110878022/MSTRG.25701/LOC110911974/MSTRG.36873/LOC110869252/LOC110904502/LOC110886553/MSTRG.44336	9	DT7	down
ko04613	Neutrophil extracellular trap formation	34/2100	280/29419	0.0017209	0.0173756	0.0146671	LOC110873157/LOC110898640/MSTRG.22286/LOC110873154/LOC110898622/LOC110903709/LOC110918387/LOC110909036/LOC110897860/LOC110878486/LOC118486709/LOC110868482/LOC110910316/LOC110919026/LOC110873155/LOC110929128/LOC110898865/LOC110873172/LOC110931089/LOC110895173/LOC110915991/LOC110898623/LOC110868405/LOC110875729/MSTRG.27340/LOC110899911/LOC110875562/MSTRG.40514/MSTRG.23501/LOC110916139/MSTRG.46067/L…	34	DT7	down
ko00902	Monoterpenoid biosynthesis	21/2100	152/29419	0.00272273	0.0266317	0.0224805	LOC110908565/MSTRG.35855/LOC110908562/LOC110884314/LOC110874622/MSTRG.10025/MSTRG.33314/LOC110937445/LOC110929414/MSTRG.6963/LOC118481940/LOC110908283/LOC110924412/LOC110908586/LOC110898279/LOC110898278/LOC110940058/LOC110908492/LOC110930039/LOC110864387/MSTRG.13665	21	DT7	down
ko00480	Glutathione metabolism	28/2100	228/29419	0.00355376	0.0337068	0.0284527	MSTRG.8944/LOC110928826/LOC110926184/LOC110895040/LOC110920668/LOC110894551/MSTRG.12130/LOC110941291/LOC110921552/LOC110918239/LOC110930483/LOC110865357/MSTRG.9940/LOC110937368/LOC110871932/LOC110912757/LOC110904983/MSTRG.45448/LOC110937367/LOC110867687/LOC110940951/LOC110885127/LOC110937354/LOC110885602/MSTRG.18642/MSTRG.40202/LOC110928508/LOC110865392	28	DT7	down
ko00730	Thiamine metabolism	10/2100	53/29419	0.00386448	0.0355759	0.0300305	LOC110912864/LOC110894842/LOC110929958/MSTRG.27974/LOC110897428/LOC110885420/LOC110915727/MSTRG.6883/LOC110916735/LOC110884256	10	DT7	down
ko00061	Fatty acid biosynthesis	18/2100	131/29419	0.00557178	0.0484436	0.0408923	LOC110886089/LOC110885243/LOC110918310/MSTRG.41286/LOC110925958/LOC110922783/LOC110909894/MSTRG.38465/LOC110920857/LOC110877217/LOC110878808/LOC110886379/MSTRG.5983/MSTRG.25354/LOC110920445/LOC110920936/LOC110877298/LOC110936374	18	DT7	down
ko00904	Diterpenoid biosynthesis	18/2100	131/29419	0.00557178	0.0484436	0.0408923	LOC110928786/LOC110879533/LOC110885678/LOC110918028/MSTRG.33695/LOC110937719/LOC110884117/LOC110864709/LOC110908155/LOC110873504/LOC110885959/LOC110936268/LOC110928784/LOC110913940/LOC110868182/LOC110890002/LOC110873528/LOC110938090	18	DT7	down
ko00280	Valine, leucine and isoleucine degradation	48/2577	162/29414	1.98664e-14	6.13872e-12	4.95615e-12	MSTRG.7795/LOC110886479/MSTRG.30190/LOC118490283/LOC110893785/LOC110884572/LOC110904044/LOC110864945/LOC110868522/MSTRG.37180/LOC110897576/LOC110908658/LOC110887025/LOC110864647/MSTRG.44645/LOC110918713/LOC110913227/LOC110918791/LOC110930757/MSTRG.42181/LOC110910737/LOC110917185/LOC110941206/MSTRG.42403/MSTRG.7526/LOC110875210/MSTRG.32464/LOC110927371/LOC110864640/LOC110889854/LOC110866748/MSTRG.…	48	DT14	up
ko04016	MAPK signaling pathway - plant	85/2577	464/29414	5.20271e-11	8.03819e-09	6.4897e-09	MSTRG.34576/LOC110873889/LOC110886507/LOC110940069/LOC110877093/MSTRG.18780/LOC110894649/MSTRG.11220/LOC110912152/LOC110869273/MSTRG.40756/LOC110912722/MSTRG.30794/LOC110898754/LOC110873218/LOC110936604/LOC110929549/MSTRG.20718/LOC110935435/LOC110929182/MSTRG.1139/LOC110927138/LOC110917556/MSTRG.30791/LOC110871877/MSTRG.33698/MSTRG.41157/LOC110929765/LOC110909148/LOC110886745/LOC110877318/LOC1109…	85	DT14	up
ko04211	Longevity regulating pathway	37/2577	172/29414	2.47467e-07	2.54891e-05	2.05789e-05	LOC110869971/LOC110865627/LOC110894649/MSTRG.30794/LOC110930346/LOC110910920/LOC110940200/MSTRG.30791/LOC110940816/LOC110878836/LOC118482043/LOC110926112/MSTRG.28655/MSTRG.25975/MSTRG.13126/LOC110903876/LOC110898833/LOC110941884/LOC110908315/MSTRG.30790/LOC110865580/MSTRG.15114/LOC110894757/LOC110918141/LOC110940779/LOC110869245/LOC110868591/MSTRG.12023/MSTRG.7563/LOC110885400/MSTRG.26463/LOC1109…	37	DT14	up
ko00640	Propanoate metabolism	30/2577	130/29414	6.88946e-07	4.58075e-05	3.6983e-05	MSTRG.7795/LOC118490283/LOC110864945/LOC110908658/LOC110887025/LOC110864647/MSTRG.44645/LOC110889881/MSTRG.42181/LOC110910737/LOC110917185/LOC110889119/LOC110875210/MSTRG.32464/LOC110864640/LOC110889854/LOC110891536/LOC110941185/MSTRG.10873/MSTRG.289/LOC110923146/MSTRG.32466/LOC110916007/MSTRG.41879/MSTRG.1722/MSTRG.42738/MSTRG.38783/LOC110929138/LOC110920936/LOC110864641	30	DT14	up
ko04371	Apelin signaling pathway	47/2577	254/29414	7.41221e-07	4.58075e-05	3.6983e-05	LOC110869971/MSTRG.18780/LOC110865627/MSTRG.43128/LOC110930346/LOC110939627/LOC110940816/MSTRG.10911/LOC110878836/LOC118482043/LOC110926112/MSTRG.28655/LOC110891472/MSTRG.25975/LOC110915721/MSTRG.13126/LOC110904017/LOC110930600/MSTRG.38441/LOC110928518/LOC110883801/LOC110909959/LOC110941884/LOC110908315/MSTRG.43355/MSTRG.24226/MSTRG.36760/MSTRG.15114/MSTRG.13479/LOC110918141/MSTRG.12023/LOC110891…	47	DT14	up
ko00380	Tryptophan metabolism	64/2577	409/29414	3.97298e-06	0.000204608	0.000165192	LOC110886479/LOC110894649/LOC110935961/LOC110943972/MSTRG.30190/MSTRG.30794/LOC110941913/LOC110879611/LOC110893785/LOC110904044/MSTRG.23463/LOC110877108/LOC110904791/MSTRG.37180/LOC118486601/MSTRG.30791/MSTRG.37987/LOC110912981/LOC110884166/LOC110930452/LOC110872994/LOC110890436/LOC110910737/LOC110926662/MSTRG.37988/LOC110917185/MSTRG.23471/LOC110904793/LOC110941206/MSTRG.12690/LOC110890344/LOC11…	64	DT14	up
ko00561	Glycerolipid metabolism	40/2577	216/29414	4.68891e-06	0.000206982	0.000167108	LOC110886479/MSTRG.30190/LOC110893785/LOC110941880/LOC110904044/LOC110911860/MSTRG.37180/LOC110884714/LOC110912448/LOC110941900/LOC110866551/LOC110872609/LOC110897582/LOC110898197/LOC110941206/MSTRG.39964/MSTRG.22144/MSTRG.34480/LOC110937044/MSTRG.26376/MSTRG.2617/MSTRG.18518/LOC110911402/LOC110912222/LOC110864760/LOC110940296/LOC110904838/MSTRG.19583/LOC110894893/MSTRG.9925/LOC110920939/LOC11091…	40	DT14	up
ko04068	FoxO signaling pathway	42/2577	235/29414	6.94419e-06	0.000268219	0.000216549	LOC110869971/MSTRG.18780/LOC110865627/LOC110894649/MSTRG.30794/LOC110930346/LOC110939627/MSTRG.30791/MSTRG.10911/LOC110878836/LOC118482043/LOC110926112/LOC110921605/MSTRG.28655/LOC110940995/MSTRG.25975/LOC110940942/MSTRG.13126/LOC110868485/LOC110930600/MSTRG.38441/LOC110909959/LOC110941884/LOC110908315/MSTRG.43355/MSTRG.30790/MSTRG.36760/MSTRG.15114/LOC110894757/MSTRG.17182/LOC110918141/LOC110936…	42	DT14	up
ko05017	Spinocerebellar ataxia	60/2577	385/29414	8.90247e-06	0.000305651	0.00024677	LOC110868528/LOC110879545/MSTRG.31254/LOC110910920/LOC110899463/MSTRG.29078/LOC110873082/LOC110904247/LOC110929068/LOC110891472/LOC110908999/LOC110915551/LOC110903876/LOC110872464/MSTRG.37057/LOC110928518/LOC110929389/MSTRG.6129/LOC110915181/LOC110895268/LOC110908853/LOC110886801/LOC110940645/LOC110935498/LOC110883951/LOC110865516/MSTRG.1369/LOC110937915/LOC110884417/LOC110915415/MSTRG.36417/LOC1…	60	DT14	up
ko04726	Serotonergic synapse	30/2577	147/29414	9.92165e-06	0.000306579	0.000247519	MSTRG.36665/MSTRG.18780/LOC110935961/LOC110889691/LOC110939852/LOC110894743/LOC110869089/MSTRG.30815/MSTRG.45143/MSTRG.6374/MSTRG.16693/LOC110940256/LOC110921000/MSTRG.6378/LOC110923822/LOC110925115/LOC110888249/LOC110926040/LOC110894722/MSTRG.36760/MSTRG.8454/LOC110912014/LOC110929515/MSTRG.8431/LOC110912006/LOC110911910/LOC110869088/LOC110867138/LOC110916349/MSTRG.3003	30	DT14	up
ko04213	Longevity regulating pathway - multiple species	41/2577	234/29414	1.45221e-05	0.000407939	0.000329353	LOC110869971/LOC110918971/LOC110865627/LOC110894649/LOC110940025/MSTRG.30794/LOC110930346/LOC110918978/MSTRG.30791/LOC110940816/LOC110939857/LOC110868683/LOC110878836/LOC110941405/LOC118482043/LOC110918630/LOC110926112/MSTRG.28655/LOC110879643/MSTRG.25975/MSTRG.13126/LOC110884530/LOC110941884/LOC110908315/MSTRG.30790/LOC118479328/MSTRG.15114/LOC110894757/LOC110918141/MSTRG.12023/MSTRG.7563/LOC110…	41	DT14	up
ko00140	Steroid hormone biosynthesis	50/2577	311/29414	2.0774e-05	0.00053493	0.00043188	LOC110935961/LOC110943972/LOC110941913/LOC110879611/LOC110921927/MSTRG.23463/LOC110904791/LOC118486601/MSTRG.37987/LOC110912981/LOC110930452/LOC110881935/LOC110890436/LOC110885124/LOC110940256/MSTRG.37988/MSTRG.23471/LOC110904793/MSTRG.12690/MSTRG.3223/LOC110890344/LOC110915221/LOC110888640/LOC110888249/LOC110920962/MSTRG.8454/LOC110920960/LOC110879622/LOC110912014/MSTRG.37989/LOC110936417/LOC110…	50	DT14	up
ko04920	Adipocytokine signaling pathway	26/2577	124/29414	2.30361e-05	0.000547551	0.000442069	LOC110869971/LOC110865627/LOC110930346/LOC110878836/LOC118482043/LOC110899500/LOC110926112/MSTRG.28655/LOC110931053/MSTRG.25975/MSTRG.13126/LOC110941884/LOC110908315/MSTRG.15114/LOC110918141/LOC110929342/LOC110940779/MSTRG.7563/LOC110885400/LOC110916276/MSTRG.8249/MSTRG.43031/MSTRG.45589/MSTRG.25150/MSTRG.1885/MSTRG.17860	26	DT14	up
ko03051	Proteasome [BR:ko03051]	51/2577	323/29414	2.83662e-05	0.0005985	0.000483204	LOC110918971/LOC110940025/LOC110879545/LOC110918978/MSTRG.31254/LOC110939857/LOC110941405/LOC110873082/MSTRG.33927/LOC110905130/LOC110872464/LOC110884530/MSTRG.38277/LOC110895763/MSTRG.6129/LOC110912928/LOC110886801/LOC110940645/LOC118479328/LOC110905129/MSTRG.1369/LOC110915415/LOC110921450/MSTRG.19689/LOC110868074/MSTRG.45186/LOC110929086/LOC110886050/LOC110927309/LOC110893865/LOC110929226/LOC11…	51	DT14	up
ko00071	Fatty acid degradation	30/2577	155/29414	2.90534e-05	0.0005985	0.000483204	LOC110886479/MSTRG.30190/LOC110893785/LOC110904044/LOC110893751/MSTRG.37180/LOC110889881/LOC110899500/LOC110910737/LOC110930717/LOC110931053/LOC110941206/LOC110927371/LOC110912009/LOC110899786/LOC110940131/MSTRG.26376/LOC110928562/MSTRG.4843/LOC110940296/LOC110929342/LOC110941185/LOC110921778/LOC110923282/LOC110878899/LOC110923146/LOC110916007/MSTRG.41879/MSTRG.38783/MSTRG.17860	30	DT14	up
ko04727	GABAergic synapse	22/2577	98/29414	3.18621e-05	0.000615337	0.000496797	MSTRG.22982/LOC110884900/LOC110910020/LOC110939627/LOC110868314/MSTRG.10911/LOC110872443/LOC110911077/LOC110930600/MSTRG.38441/LOC110909959/MSTRG.43355/MSTRG.36756/MSTRG.44430/MSTRG.5053/LOC110929515/LOC110912858/MSTRG.13406/LOC110923163/LOC110909160/MSTRG.17092/MSTRG.39115	22	DT14	up
ko04146	Peroxisome	43/2577	261/29414	4.23241e-05	0.000769302	0.000621102	LOC110894649/MSTRG.30794/LOC110918427/LOC110868560/LOC110940200/LOC110866903/MSTRG.30791/LOC110894168/LOC110894130/LOC110889881/LOC110899500/LOC110886433/LOC110931053/LOC110886432/LOC110930530/MSTRG.25240/LOC110927371/LOC110940422/LOC110898833/LOC110866748/LOC110909364/LOC110928630/LOC110921826/MSTRG.30790/LOC110910912/LOC110894757/MSTRG.4843/LOC110929342/LOC110941185/LOC110884084/MSTRG.13577/LOC…	43	DT14	up
ko00980	Metabolism of xenobiotics by cytochrome P450	52/2577	344/29414	7.71245e-05	0.00126065	0.00101779	LOC110935961/LOC110943972/LOC110941913/LOC110865394/LOC110904791/LOC110937356/LOC118486601/LOC110865395/MSTRG.37987/LOC110912981/LOC110930452/MSTRG.33262/LOC110881935/LOC110890436/LOC110885124/MSTRG.37988/LOC110895301/LOC110904793/MSTRG.12690/LOC110942861/LOC110890344/LOC110864247/LOC110888640/LOC110939191/LOC110920962/MSTRG.9941/MSTRG.8454/LOC110920960/LOC110912014/MSTRG.37989/LOC110942822/LOC11…	52	DT14	up
ko00401	Novobiocin biosynthesis	7/2577	14/29414	7.75155e-05	0.00126065	0.00101779	LOC110922226/LOC110921222/MSTRG.46259/LOC110897482/LOC110885705/MSTRG.32437/MSTRG.46257	7	DT14	up
ko04921	Oxytocin signaling pathway	38/2577	233/29414	0.000141977	0.00219354	0.00177097	LOC110869971/MSTRG.18780/LOC110865627/LOC110890492/LOC110930346/LOC110878836/LOC118482043/LOC110926112/LOC110912979/MSTRG.28655/MSTRG.25975/MSTRG.13126/LOC110904017/LOC110940885/LOC110904519/LOC110941884/LOC110908315/MSTRG.28120/LOC110937567/MSTRG.36760/MSTRG.15114/LOC110899084/LOC110918141/LOC110891529/MSTRG.7563/LOC110885400/LOC110929515/LOC110916276/MSTRG.33950/MSTRG.11810/MSTRG.8249/MSTRG.430…	38	DT14	up
ko04962	Vasopressin-regulated water reabsorption	18/2577	80/29414	0.000156698	0.00230569	0.00186152	MSTRG.30901/MSTRG.33429/LOC110929720/LOC110886879/LOC110909165/MSTRG.44644/LOC110894585/MSTRG.5053/LOC110873898/LOC110918447/LOC110912858/MSTRG.13406/MSTRG.1612/LOC110893790/LOC110873462/LOC110924914/LOC110926305/MSTRG.26684	18	DT14	up
ko00430	Taurine and hypotaurine metabolism	9/2577	25/29414	0.000167061	0.00234644	0.00189442	MSTRG.37147/LOC110927129/MSTRG.8375/LOC110903966/LOC110868162/LOC110893771/LOC110909160/LOC110891125/LOC118489689	9	DT14	up
ko04710	Circadian rhythm	26/2577	147/29414	0.000427822	0.00552206	0.00445828	LOC110869971/LOC110865627/LOC110930346/LOC110878836/LOC118482043/LOC110926112/MSTRG.28655/MSTRG.25975/MSTRG.13126/LOC110898740/LOC110941884/LOC110908315/MSTRG.47584/MSTRG.15114/LOC110918141/MSTRG.7563/LOC110885400/LOC110893699/LOC110936872/LOC110916276/MSTRG.8249/MSTRG.43031/LOC110920744/MSTRG.45589/MSTRG.3885/MSTRG.25150	26	DT14	up
ko00908	Zeatin biosynthesis	22/2577	116/29414	0.000428898	0.00552206	0.00445828	LOC110885633/LOC110930685/LOC110885632/LOC110898360/LOC110904791/LOC118486601/MSTRG.25065/MSTRG.37987/LOC110912981/LOC110882018/LOC110904793/LOC110866865/LOC110898374/LOC110867135/LOC110930687/LOC110867773/MSTRG.37989/LOC110866881/LOC110918625/LOC110912992/MSTRG.25086/LOC110904790	22	DT14	up
ko00330	Arginine and proline metabolism	26/2577	151/29414	0.000652673	0.00784499	0.00633372	LOC110872627/LOC110886479/MSTRG.30190/LOC110930770/LOC110893785/LOC110904044/LOC110873794/MSTRG.37180/LOC110872140/LOC110865391/LOC110941206/MSTRG.39571/MSTRG.3641/LOC110889216/LOC110912497/MSTRG.26376/MSTRG.16544/LOC110915658/LOC118486761/LOC110940296/LOC110919454/MSTRG.32726/LOC110882585/MSTRG.47001/MSTRG.19115/LOC110903839	26	DT14	up
ko03050	Proteasome	31/2577	192/29414	0.000660096	0.00784499	0.00633372	LOC110879545/MSTRG.31254/LOC110873082/MSTRG.33927/LOC110872464/MSTRG.6129/LOC110886801/LOC110940645/MSTRG.1369/LOC110915415/LOC110921450/MSTRG.19689/LOC110868074/MSTRG.45186/LOC110929086/LOC110886050/LOC110927309/LOC110893865/LOC110929226/LOC110879455/MSTRG.26184/LOC110936191/LOC110929088/LOC110886401/LOC110895275/LOC110873361/LOC110918581/LOC110871241/MSTRG.31122/LOC110878479/LOC110899257	31	DT14	up
ko00830	Retinol metabolism	42/2577	288/29414	0.00075541	0.00864525	0.00697981	LOC110935961/LOC110943972/LOC110941913/LOC110904791/LOC118486601/MSTRG.37987/LOC110930307/LOC110912981/LOC110930452/LOC110881935/LOC110890436/LOC110885124/LOC110930689/MSTRG.37988/LOC110904793/MSTRG.12690/LOC110890344/LOC110888640/LOC110920962/MSTRG.7414/MSTRG.8454/LOC110920960/LOC110884084/LOC110912014/MSTRG.37989/LOC110936417/LOC110921778/MSTRG.8431/LOC110879476/LOC110912006/LOC110912992/LOC110…	42	DT14	up
ko00270	Cysteine and methionine metabolism	40/2577	271/29414	0.000784692	0.00865964	0.00699143	LOC110910493/LOC110922226/LOC110884572/LOC110873794/LOC110891286/LOC110897576/LOC110922519/LOC110918713/LOC110913227/MSTRG.43871/LOC110929779/LOC110872140/LOC110921222/MSTRG.46259/LOC110922546/LOC110922539/LOC110879640/MSTRG.42403/LOC110923540/MSTRG.37139/LOC110897482/LOC110895498/LOC110885705/LOC110939598/MSTRG.32437/MSTRG.32566/LOC110941174/LOC110903697/LOC110918510/MSTRG.25385/LOC110885058/MST…	40	DT14	up
ko04150	mTOR signaling pathway	35/2577	230/29414	0.000935931	0.00997251	0.00805138	LOC110869971/MSTRG.18780/LOC110865627/LOC110886002/LOC110930346/LOC110889510/LOC110940816/LOC110878836/LOC118482043/LOC110926112/MSTRG.28655/LOC110937690/MSTRG.25975/MSTRG.13126/LOC110883801/LOC110941884/LOC110908315/MSTRG.24226/MSTRG.36760/MSTRG.15114/LOC110937915/MSTRG.13479/LOC110936669/MSTRG.12023/MSTRG.7563/LOC110885400/LOC110929226/LOC110942172/LOC110916276/MSTRG.8249/MSTRG.43031/LOC1109366…	35	DT14	up
ko04136	Autophagy - other	19/2577	100/29414	0.00100118	0.0103122	0.00832562	LOC110939627/LOC110910920/MSTRG.10911/LOC110891472/LOC110903876/LOC110930600/MSTRG.38441/LOC110928518/LOC110909959/LOC110929389/MSTRG.43355/MSTRG.39852/LOC110940584/LOC110937915/LOC110869245/LOC110898106/LOC110910413/LOC110893969/LOC110903750	19	DT14	up
ko00410	beta-Alanine metabolism	31/2577	198/29414	0.00111109	0.0110751	0.00894156	MSTRG.7795/LOC110886479/MSTRG.30190/LOC118490283/LOC110893785/LOC110904044/MSTRG.37180/LOC110887025/LOC110912634/LOC110864647/LOC110885332/LOC110889881/LOC110931674/LOC110941206/LOC110864640/LOC110911173/LOC110899773/LOC110912497/MSTRG.26376/LOC110940296/MSTRG.25613/LOC110941185/MSTRG.10873/LOC110923146/LOC110882585/LOC110916007/MSTRG.41879/LOC110903839/LOC110909160/LOC110929138/LOC110864641	31	DT14	up
ko00564	Glycerophospholipid metabolism	43/2577	303/29414	0.0011496	0.0111008	0.00896233	MSTRG.40238/LOC110912329/LOC110911860/LOC110930268/LOC110921337/LOC110884714/LOC110941900/LOC110866551/LOC110872609/MSTRG.9711/LOC110908905/LOC110897582/LOC110936625/MSTRG.39964/LOC110897355/MSTRG.11907/MSTRG.22144/MSTRG.34480/LOC110937962/LOC110904860/LOC110878503/MSTRG.30513/LOC110894046/LOC110900357/MSTRG.18518/LOC110904838/LOC110928892/LOC110890672/LOC110894893/MSTRG.35090/LOC110939813/LOC110…	43	DT14	up
ko04031	GTP-binding proteins [BR:ko04031]	35/2577	234/29414	0.00127357	0.0119253	0.00962797	MSTRG.41845/LOC110872425/LOC110942057/MSTRG.18884/MSTRG.30901/MSTRG.34563/LOC110872384/MSTRG.33429/LOC110929798/LOC110889751/LOC110909165/LOC110917181/LOC110872310/LOC110925667/LOC110872781/LOC110894585/MSTRG.7528/LOC110873898/LOC110918447/MSTRG.12424/LOC110929515/LOC110883200/LOC110931018/LOC110868521/LOC110898535/MSTRG.18840/MSTRG.1612/LOC110898250/MSTRG.14602/LOC110873462/LOC110924914/MSTRG.33…	35	DT14	up
ko04721	Synaptic vesicle cycle	30/2577	193/29414	0.00148505	0.0134965	0.0108965	LOC110884900/LOC110889510/LOC110868314/LOC110915321/LOC110920167/MSTRG.14757/LOC118490578/LOC110926435/LOC110872443/LOC110911077/LOC110891056/LOC110872682/LOC110864620/LOC110911651/LOC110915242/LOC110939853/MSTRG.5053/MSTRG.41852/LOC110925331/LOC110912858/MSTRG.14648/MSTRG.4335/MSTRG.13406/LOC110923163/LOC110885179/MSTRG.34432/MSTRG.17092/LOC110935975/MSTRG.39115/MSTRG.23529	30	DT14	up
ko04923	Regulation of lipolysis in adipocytes	8/2577	27/29414	0.00166887	0.0143508	0.0115862	LOC110941880/LOC110937044/MSTRG.2617/MSTRG.19583/MSTRG.9925/LOC110929515/LOC110879606/LOC110908767	8	DT14	up
ko00310	Lysine degradation	21/2577	120/29414	0.00167193	0.0143508	0.0115862	MSTRG.4899/LOC110928432/LOC110886479/MSTRG.30190/LOC110893785/LOC110904044/MSTRG.37180/LOC110940200/LOC110910737/LOC110917185/LOC110941206/LOC110898833/LOC110865580/MSTRG.26376/LOC110891536/LOC110940296/LOC110868591/MSTRG.36552/MSTRG.26463/MSTRG.42738/MSTRG.38783	21	DT14	up
ko00402	Benzoxazinoid biosynthesis	12/2577	54/29414	0.00210531	0.0175822	0.0141951	LOC110904791/LOC118486601/MSTRG.37987/LOC110912981/LOC110890436/MSTRG.37988/LOC110904793/LOC110890344/MSTRG.37989/LOC110912992/MSTRG.41213/LOC110904790	12	DT14	up
ko04922	Glucagon signaling pathway	38/2577	270/29414	0.00248478	0.0200045	0.0161508	LOC110869971/LOC110865627/LOC110930346/LOC118488063/LOC110878836/LOC110869292/LOC118482043/LOC110926112/MSTRG.28655/LOC110889119/MSTRG.25975/LOC110908654/MSTRG.13126/LOC110904017/LOC110904519/LOC110941884/LOC110908315/LOC110937567/MSTRG.47289/LOC110911342/MSTRG.15114/LOC110891332/MSTRG.45907/LOC110918141/MSTRG.36244/LOC110891529/MSTRG.7563/LOC110885400/LOC110916276/MSTRG.11810/MSTRG.8249/MSTRG.16…	38	DT14	up
ko04927	Cortisol synthesis and secretion	25/2577	157/29414	0.00252484	0.0200045	0.0161508	LOC110935961/LOC110943972/LOC110941913/LOC110879611/LOC110921927/MSTRG.23463/LOC110930452/LOC110940256/MSTRG.23471/MSTRG.12690/MSTRG.3223/LOC110915221/LOC110888640/LOC110888249/LOC110920960/LOC110879622/LOC110936417/LOC110881977/MSTRG.8431/LOC110879476/LOC110911910/MSTRG.42061/LOC110917377/LOC110917251/MSTRG.3003	25	DT14	up
ko00250	Alanine, aspartate and glutamate metabolism	25/2577	158/29414	0.00275529	0.0212846	0.0171843	LOC110873274/LOC110908221/LOC110884572/LOC110873794/LOC110890180/LOC110890181/LOC110918713/LOC110886444/MSTRG.27815/MSTRG.5689/MSTRG.19830/MSTRG.42403/MSTRG.3641/MSTRG.43268/LOC110879308/MSTRG.16544/LOC110894161/MSTRG.36756/LOC110919454/MSTRG.44430/LOC110903697/LOC110865572/MSTRG.24736/LOC110909160/LOC110940830	25	DT14	up
ko00630	Glyoxylate and dicarboxylate metabolism	33/2577	228/29414	0.00294668	0.0222079	0.0179297	LOC110894649/MSTRG.30794/LOC110936169/LOC110918427/LOC110864945/MSTRG.30791/LOC110894168/MSTRG.43871/MSTRG.42181/LOC110929686/LOC110910737/LOC110903986/LOC110886433/LOC110917185/LOC110886432/MSTRG.32464/LOC110889854/LOC110894739/LOC110895498/LOC110936731/MSTRG.30790/MSTRG.36756/LOC110894757/LOC110891536/MSTRG.44430/MSTRG.289/LOC110918510/MSTRG.32466/LOC110878217/MSTRG.42738/LOC110918471/LOC110886…	33	DT14	up
ko01007	Amino acid related enzymes [BR:ko01007]	41/2577	303/29414	0.00355949	0.0261877	0.0211429	LOC110922226/LOC110930770/LOC110884572/LOC110873794/LOC110867953/LOC110897576/LOC110922519/MSTRG.32157/LOC110918713/LOC110913227/LOC110886444/MSTRG.5689/LOC110893596/LOC110921222/MSTRG.46259/LOC110922546/LOC110922539/MSTRG.21674/MSTRG.42403/LOC110907898/LOC110877823/LOC110910602/LOC110897482/LOC110920890/LOC110885705/MSTRG.32437/MSTRG.18694/MSTRG.32566/LOC110894161/LOC110895011/LOC110903697/LOC11…	41	DT14	up
ko04361	Axon regeneration	29/2577	196/29414	0.00369832	0.0265763	0.0214566	LOC110869971/LOC110865627/LOC110930346/LOC110889691/LOC110940816/LOC110878836/LOC110941900/LOC118482043/LOC110926112/MSTRG.28655/MSTRG.25975/MSTRG.13126/LOC110885994/LOC110925115/MSTRG.34195/LOC110941884/LOC110908315/MSTRG.15114/MSTRG.12023/MSTRG.7563/LOC110885400/LOC110929226/LOC110916276/LOC110868521/MSTRG.8249/MSTRG.43031/MSTRG.45589/MSTRG.25150/LOC110942040	29	DT14	up
ko04912	GnRH signaling pathway	19/2577	114/29414	0.00473001	0.0332176	0.0268185	MSTRG.18780/LOC110930268/LOC110910535/LOC110904017/LOC110897355/LOC110904519/LOC110916218/LOC110878503/LOC110894046/LOC110900357/MSTRG.36760/LOC110879474/MSTRG.35090/LOC110891529/MSTRG.38692/LOC110884076/LOC110868690/MSTRG.39108/MSTRG.42052	19	DT14	up
ko00130	Ubiquinone and other terpenoid-quinone biosynthesis	19/2577	115/29414	0.00521172	0.0357872	0.0288931	LOC110890669/LOC110922226/MSTRG.29987/LOC110877485/LOC110927032/LOC110904207/LOC110921222/MSTRG.46259/LOC110927031/MSTRG.37636/LOC110894007/LOC110894069/LOC110897482/LOC110885705/MSTRG.32437/MSTRG.14920/MSTRG.4656/LOC110905173/MSTRG.46257	19	DT14	up
ko04612	Antigen processing and presentation	35/2577	255/29414	0.00535041	0.0359408	0.0290171	LOC110918971/LOC110940025/LOC110868528/LOC110915800/LOC110918978/MSTRG.17298/LOC110939857/LOC110878023/MSTRG.16275/LOC110941405/LOC110905130/LOC110921695/LOC110903714/LOC110884530/MSTRG.38277/LOC110941418/LOC110879387/LOC110935498/LOC118479328/LOC110905129/LOC110929854/MSTRG.6090/LOC110884424/LOC110885935/LOC110905128/MSTRG.26440/LOC110927095/MSTRG.4689/LOC110894223/MSTRG.3930/LOC110883063/MSTRG.…	35	DT14	up
ko00966	Glucosinolate biosynthesis	17/2577	101/29414	0.00659176	0.0433373	0.0349887	LOC110908497/LOC110879611/MSTRG.23463/LOC110877108/LOC110907933/LOC110897576/LOC110913227/MSTRG.23471/MSTRG.36033/MSTRG.32566/LOC110879622/LOC110911389/LOC110907927/MSTRG.3123/MSTRG.46257/LOC110917377/LOC110917251	17	DT14	up
ko04917	Prolactin signaling pathway	28/2577	197/29414	0.00744568	0.0479315	0.0386979	MSTRG.18780/LOC110935961/LOC110943972/LOC110941913/LOC110879611/LOC110921927/MSTRG.23463/LOC110930452/LOC110940256/LOC110937690/MSTRG.23471/MSTRG.12690/MSTRG.3223/LOC110915221/LOC110888640/LOC110888249/MSTRG.36760/LOC110920960/LOC110879622/LOC110936417/LOC110881977/MSTRG.8431/LOC110879476/LOC110911910/MSTRG.42061/LOC110917377/LOC110917251/MSTRG.3003	28	DT14	up
ko00194	Photosynthesis proteins [BR:ko00194]	142/3384	244/29414	1.13562e-69	3.59991e-67	3.01237e-67	MSTRG.23303/LOC110918142/LOC110937284/LOC110884480/LOC110942067/LOC110941805/LOC110873654/LOC110873481/LOC110942326/LOC110910438/MSTRG.27157/MSTRG.38347/LOC110911785/LOC110910794/LOC110926405/LOC110890423/LOC110929588/MSTRG.38848/LOC110928977/LOC110889201/MSTRG.9593/LOC110868758/MSTRG.10913/LOC110930236/LOC110864906/LOC110912848/MSTRG.10851/LOC110925218/LOC110939630/LOC110865283/MSTRG.26435/LOC11…	142	DT14	down
ko00195	Photosynthesis	107/3384	202/29414	2.60103e-47	4.12263e-45	3.44979e-45	LOC110918142/LOC110884480/LOC110942067/LOC110873481/LOC110942326/LOC110910438/LOC110911785/LOC110910794/LOC110890423/MSTRG.38848/LOC110889201/MSTRG.9593/LOC110868758/MSTRG.10913/LOC110930236/LOC110864906/MSTRG.10851/LOC110925218/LOC110939630/LOC110865283/MSTRG.26435/LOC110865288/LOC110921533/LOC110883824/MSTRG.8833/LOC110871505/LOC110936970/LOC110894815/MSTRG.14159/LOC110894458/LOC110873548/LOC11…	107	DT14	down
ko00196	Photosynthesis - antenna proteins	35/3384	41/29414	2.56845e-27	2.71399e-25	2.27105e-25	MSTRG.23303/LOC110937284/LOC110941805/LOC110873654/MSTRG.27157/MSTRG.38347/LOC110926405/LOC110929588/LOC110928977/LOC110912848/MSTRG.667/LOC110889543/LOC110889542/LOC110885196/LOC110937282/LOC110920125/LOC110872088/LOC110923257/LOC110894991/LOC110909904/LOC110872479/LOC110938044/LOC110912658/LOC110879436/MSTRG.20460/LOC110889745/LOC110873832/LOC110865147/MSTRG.13103/LOC110864434/LOC110915568/MSTR…	35	DT14	down
ko00710	Carbon fixation in photosynthetic organisms	75/3384	240/29414	1.85224e-16	1.4679e-14	1.22832e-14	MSTRG.27050/MSTRG.18224/LOC110872908/LOC110917722/MSTRG.27678/LOC110920787/LOC110930115/MSTRG.33955/LOC110889801/MSTRG.40037/LOC110883860/LOC110897469/MSTRG.19687/LOC110915413/LOC110904916/LOC110937926/LOC110917781/LOC110899036/LOC110898706/LOC110909316/MSTRG.28700/LOC110942445/MSTRG.14690/MSTRG.43768/LOC110889424/LOC110923143/LOC110894631/LOC110914950/LOC110942242/LOC110923331/MSTRG.37933/LOC110…	75	DT14	down
ko00500	Starch and sucrose metabolism	100/3384	427/29414	2.33591e-12	1.48097e-10	1.23926e-10	LOC110936556/LOC110912004/MSTRG.6498/LOC110868419/MSTRG.10172/LOC110941017/LOC110918170/MSTRG.511/LOC110880471/LOC110865964/MSTRG.42952/LOC110893891/LOC110929336/MSTRG.45098/LOC110904013/LOC110867978/LOC110935541/LOC110926547/LOC110926316/LOC110940151/LOC110924852/LOC110908920/LOC110926060/LOC110926177/MSTRG.38481/MSTRG.18054/LOC110904356/LOC110915239/MSTRG.16493/LOC110868476/LOC110878007/LOC1109…	100	DT14	down
ko00630	Glyoxylate and dicarboxylate metabolism	64/3384	228/29414	6.39864e-12	3.38061e-10	2.82887e-10	MSTRG.27050/MSTRG.18224/LOC110935609/LOC110864527/LOC110910763/LOC110889801/LOC110886474/MSTRG.31236/LOC110908608/LOC110880104/LOC110917781/LOC118489071/LOC110909316/LOC110870314/LOC110940699/MSTRG.45381/MSTRG.43768/MSTRG.13805/LOC110889424/LOC110897535/LOC110894104/LOC110873150/LOC110886282/LOC110937702/LOC110868051/LOC110889451/LOC110917772/LOC110895209/LOC110921272/LOC110878548/MSTRG.36125/LOC…	64	DT14	down
ko00260	Glycine, serine and threonine metabolism	61/3384	220/29414	3.46074e-11	1.56722e-09	1.31144e-09	MSTRG.18224/LOC110935609/MSTRG.34497/LOC110879567/LOC110864527/LOC110910763/LOC110908608/LOC110880104/LOC118489071/MSTRG.45381/MSTRG.13805/MSTRG.14936/LOC110894530/LOC110897535/LOC110864354/LOC110937702/LOC110872763/LOC110921272/MSTRG.36125/LOC110889370/MSTRG.3307/LOC110899175/MSTRG.13639/MSTRG.14114/LOC110942447/LOC110915059/LOC118479258/LOC110903857/LOC110915392/LOC110929695/MSTRG.41543/LOC1109…	61	DT14	down
ko00860	Porphyrin and chlorophyll metabolism	43/3384	138/29414	5.10695e-10	2.02363e-08	1.69336e-08	LOC110941858/LOC110918628/LOC110883761/LOC110871637/LOC110889547/LOC110878761/LOC110941208/LOC110910990/LOC110873825/LOC110866015/LOC110923153/MSTRG.38107/LOC110941795/LOC110884853/MSTRG.24188/LOC110879974/LOC110908466/LOC110865589/LOC110884589/LOC110885253/LOC110921654/MSTRG.12825/LOC110865767/MSTRG.43966/LOC110891268/LOC110864360/LOC110930151/LOC110884411/LOC110904940/MSTRG.25066/LOC110873558/L…	43	DT14	down
ko00051	Fructose and mannose metabolism	43/3384	165/29414	1.7755e-07	6.25372e-06	5.23307e-06	MSTRG.27678/LOC110864768/MSTRG.40037/LOC110883860/LOC110897469/LOC110915413/LOC110937926/LOC110908934/LOC110865964/MSTRG.14690/LOC110908920/LOC110913000/LOC110942242/LOC110923331/LOC110872301/LOC110868868/LOC110908072/LOC110879772/LOC110865976/MSTRG.21614/MSTRG.24288/LOC110909022/LOC110899468/LOC110893760/LOC110935880/LOC110886497/LOC110937672/LOC110879367/MSTRG.41219/LOC110941996/LOC110865321/LO…	43	DT14	down
ko00360	Phenylalanine metabolism	28/3384	88/29414	3.12267e-07	9.89887e-06	8.28329e-06	MSTRG.34497/LOC110886173/LOC110868345/MSTRG.26136/LOC110924718/LOC110903720/MSTRG.36881/LOC110898342/LOC110898343/MSTRG.28356/LOC110865981/LOC110911986/LOC110904470/LOC110898604/MSTRG.17245/LOC110877608/LOC110883291/LOC110894224/LOC110899651/LOC110921520/LOC110940697/LOC110910965/LOC110923568/LOC110898120/LOC110882526/MSTRG.40301/MSTRG.20361/LOC110899649	28	DT14	down
ko00909	Sesquiterpenoid and triterpenoid biosynthesis	28/3384	89/29414	4.05841e-07	1.16956e-05	9.78678e-06	LOC110885327/LOC110893972/LOC110864635/LOC110921961/LOC110940251/LOC110884314/LOC110921325/LOC110908283/MSTRG.44691/LOC110940690/LOC110930222/LOC110937029/MSTRG.9600/MSTRG.35855/MSTRG.600/MSTRG.11312/LOC110921799/LOC110912718/MSTRG.605/MSTRG.25619/MSTRG.3414/LOC110916960/LOC110912998/LOC110864314/MSTRG.44693/LOC110903826/LOC110917200/LOC110921800	28	DT14	down
ko01040	Biosynthesis of unsaturated fatty acids	30/3384	109/29414	3.68186e-06	9.72624e-05	8.13884e-05	MSTRG.19734/LOC110865285/LOC110878160/LOC110938221/LOC110865284/LOC110939887/LOC110884716/LOC110939886/LOC110939971/LOC110938218/LOC110865262/LOC110939961/LOC110896162/LOC110897568/LOC110921414/LOC110904539/LOC110938220/LOC110865277/LOC110868260/LOC110935698/LOC110867681/MSTRG.14597/LOC110910086/MSTRG.3688/LOC110894701/LOC110865236/LOC110894736/LOC110884407/MSTRG.30779/MSTRG.18938	30	DT14	down
ko00380	Tryptophan metabolism	78/3384	409/29414	4.89352e-06	0.000119327	9.98516e-05	MSTRG.42583/MSTRG.33351/LOC110915440/LOC110891404/LOC110894878/LOC110927106/LOC110916365/LOC110868010/LOC110903720/LOC110936002/LOC110941941/LOC110897535/LOC110899901/LOC110868356/MSTRG.14254/MSTRG.36881/LOC110915187/LOC110893802/LOC110864709/LOC110910441/MSTRG.28356/MSTRG.20349/LOC110886875/LOC110910062/LOC110941120/LOC110872274/LOC110877119/MSTRG.10378/LOC110908685/MSTRG.10375/LOC110940713/LOC1…	78	DT14	down
ko00904	Diterpenoid biosynthesis	32/3384	131/29414	2.62331e-05	0.000593992	0.000497048	LOC110879533/LOC110918028/MSTRG.33695/LOC110868182/LOC110884117/LOC110928786/LOC110899627/LOC110873528/LOC110864709/LOC110910286/MSTRG.42984/LOC110936268/LOC110885678/MSTRG.10378/MSTRG.10375/LOC110928784/MSTRG.43732/MSTRG.12681/LOC110909508/LOC110917187/LOC118479237/LOC110908155/LOC110937721/LOC110918013/LOC110890002/LOC110879531/LOC110938090/LOC110917197/LOC110873500/LOC110937722/LOC110913940/MS…	32	DT14	down
ko00902	Monoterpenoid biosynthesis	35/3384	152/29414	4.30618e-05	0.000873587	0.000731011	LOC110929414/LOC118481940/MSTRG.10025/LOC110884314/LOC110898279/LOC110908283/LOC110924412/LOC110908565/LOC110930039/LOC110898278/LOC110937442/MSTRG.13665/LOC110874622/LOC110864387/MSTRG.35855/MSTRG.27226/LOC110908562/LOC110940058/LOC110908586/LOC110940074/LOC110898325/MSTRG.10027/LOC110921308/LOC110937445/LOC110908492/MSTRG.18584/LOC110908630/LOC110911302/LOC110898326/MSTRG.16831/LOC110867944/LOC…	35	DT14	down
ko00910	Nitrogen metabolism	28/3384	111/29414	4.40927e-05	0.000873587	0.000731011	MSTRG.23180/LOC110942347/LOC110891310/MSTRG.45690/LOC110920631/LOC110879816/LOC110894104/LOC110899901/LOC110886282/LOC110939939/LOC110896035/LOC110868051/LOC110891308/LOC110879292/LOC110928568/MSTRG.26227/LOC110878688/LOC110912480/MSTRG.34771/LOC110891294/MSTRG.47339/MSTRG.144/LOC110875371/MSTRG.29432/LOC110922544/LOC110891315/MSTRG.29436/LOC110890986	28	DT14	down
ko00053	Ascorbate and aldarate metabolism	40/3384	187/29414	7.56295e-05	0.00141027	0.0011801	LOC110927277/MSTRG.30633/LOC110908559/LOC110923354/LOC110927106/LOC110894616/LOC110941291/LOC110868010/LOC110942108/MSTRG.37201/LOC110868356/MSTRG.13269/LOC110918067/LOC110894617/LOC110909251/MSTRG.17574/LOC110886875/LOC110929164/LOC110873558/LOC110910786/LOC110941205/LOC110926092/LOC110872873/LOC110885287/MSTRG.33503/MSTRG.23660/LOC110927044/LOC110898546/MSTRG.8944/MSTRG.27629/MSTRG.20084/LOC110…	40	DT14	down
ko00030	Pentose phosphate pathway	34/3384	151/29414	8.82928e-05	0.00152914	0.00127957	LOC110872908/LOC110917722/MSTRG.27678/MSTRG.40037/LOC110883860/LOC110915413/LOC110937926/MSTRG.28700/MSTRG.14690/LOC110894631/LOC110926316/LOC110942242/MSTRG.45042/LOC110872301/LOC110878007/LOC110890604/MSTRG.21614/MSTRG.24288/LOC110909022/LOC110899468/LOC110915638/LOC110871961/LOC110908878/LOC110865321/LOC110928814/LOC110921472/MSTRG.47135/LOC110912313/MSTRG.691/MSTRG.13399/MSTRG.8283/LOC1109439…	34	DT14	down
ko00460	Cyanoamino acid metabolism	38/3384	176/29414	9.1652e-05	0.00152914	0.00127957	LOC110937631/MSTRG.6498/LOC110868419/LOC110908608/LOC110880471/MSTRG.46198/LOC110924458/LOC110935541/LOC110899901/MSTRG.38481/MSTRG.16493/LOC110916740/MSTRG.10273/LOC110877473/MSTRG.36125/LOC110889370/LOC110942447/LOC110929299/LOC110917534/LOC110930523/MSTRG.34771/LOC110880460/LOC110868391/LOC110941645/MSTRG.35251/LOC110910116/LOC110928508/LOC110929923/LOC110890936/LOC110910117/LOC110916552/LOC11…	38	DT14	down
ko00400	Phenylalanine, tyrosine and tryptophan biosynthesis	27/3384	113/29414	0.00016059	0.00254535	0.00212993	LOC110886033/LOC110910763/LOC110878297/LOC110941290/LOC110904216/MSTRG.37287/LOC110900223/MSTRG.22109/LOC110913018/MSTRG.9956/LOC110937331/LOC110865981/LOC110944523/LOC110872909/LOC110868707/LOC110903857/MSTRG.8942/LOC110911986/LOC110898604/LOC110879105/LOC110894970/LOC110899212/LOC110899213/MSTRG.10944/LOC110882526/LOC110919696/MSTRG.40301	27	DT14	down
ko00010	Glycolysis / Gluconeogenesis	69/3384	389/29414	0.00017144	0.00258792	0.00216555	MSTRG.27678/MSTRG.33955/MSTRG.40037/LOC110883860/LOC110897469/LOC110915413/LOC110937926/LOC110927106/LOC110899036/LOC110942445/LOC110865964/MSTRG.14690/LOC110915330/LOC110868010/LOC110897535/LOC110926316/LOC110868356/LOC110914950/LOC110942242/LOC110878932/LOC110923331/LOC110922704/MSTRG.38620/LOC110872301/LOC110908072/LOC110878007/MSTRG.41329/LOC110865976/MSTRG.21614/MSTRG.24288/LOC110909022/LOC1…	69	DT14	down
ko00340	Histidine metabolism	16/3384	53/29414	0.000206285	0.00297237	0.00248726	LOC110927106/LOC110868010/LOC110868356/LOC110940992/LOC110886875/LOC110865981/LOC110929164/LOC110928848/LOC110867724/MSTRG.23660/LOC110928719/LOC110929225/LOC110879823/MSTRG.27090/MSTRG.26680/MSTRG.4696	16	DT14	down
ko00950	Isoquinoline alkaloid biosynthesis	18/3384	64/29414	0.00022971	0.00316601	0.00264929	MSTRG.34497/LOC110878549/MSTRG.28356/LOC110911986/LOC110898604/LOC110883291/LOC110899651/LOC110921520/LOC110940697/LOC110923568/LOC110898120/LOC110882526/LOC110890449/MSTRG.40919/MSTRG.40301/MSTRG.20361/LOC110889780/LOC110899649	18	DT14	down
ko00073	Cutin, suberine and wax biosynthesis	19/3384	71/29414	0.00031538	0.00416565	0.00348578	LOC110940605/LOC110940683/LOC110920845/LOC110894501/LOC110904624/LOC110864354/LOC110872763/MSTRG.13639/LOC110897561/LOC118479703/LOC110898091/LOC110935523/LOC110886522/MSTRG.33070/LOC110904168/LOC110879315/LOC110884239/LOC110864980/LOC110895522	19	DT14	down
ko00520	Amino sugar and nucleotide sugar metabolism	68/3384	395/29414	0.000453854	0.00575487	0.00481563	LOC110927277/LOC110908559/LOC110936513/LOC110864768/LOC110884419/LOC110918170/LOC110865964/MSTRG.42952/LOC110898069/LOC110929336/LOC110926316/LOC110908427/LOC110904502/LOC110908920/LOC110900246/LOC110913000/LOC110873876/LOC110902237/LOC110900248/MSTRG.35176/LOC110929015/LOC110868868/LOC110878007/LOC110879772/MSTRG.46397/LOC110880245/LOC110922873/LOC110868145/LOC110893760/LOC110935880/LOC110915603…	68	DT14	down
ko00680	Methane metabolism	34/3384	166/29414	0.000580107	0.0068997	0.00577362	MSTRG.27678/MSTRG.40037/LOC110883860/LOC110915413/LOC110908608/LOC110937926/MSTRG.14690/LOC110942242/LOC110878932/MSTRG.36125/LOC110889370/MSTRG.21614/MSTRG.24288/LOC110909022/LOC110899468/LOC110942447/LOC110915392/LOC110875806/LOC110865321/LOC118479467/LOC110935433/LOC110872231/MSTRG.25992/LOC110914942/LOC110912313/MSTRG.42692/MSTRG.691/MSTRG.20685/MSTRG.13399/LOC110940421/LOC110943969/LOC110936…	34	DT14	down
ko00900	Terpenoid backbone biosynthesis	39/3384	199/29414	0.000603707	0.0068997	0.00577362	LOC110929414/LOC110873825/LOC110941795/LOC110898279/LOC110894842/LOC110908283/LOC110885948/MSTRG.22415/LOC110924412/LOC110878709/LOC110918635/LOC110895497/LOC110898278/LOC110929684/LOC110930151/LOC110874622/LOC110895200/MSTRG.26058/LOC110886073/LOC110872397/MSTRG.35855/MSTRG.27226/LOC110940058/LOC110940074/LOC110941574/MSTRG.20388/MSTRG.25911/LOC110916735/MSTRG.5681/LOC110908492/LOC110877935/LOC1…	39	DT14	down
ko00941	Flavonoid biosynthesis	33/3384	160/29414	0.000609437	0.0068997	0.00577362	LOC110940605/LOC110885616/MSTRG.27056/LOC110878615/LOC110865504/LOC110911329/LOC110937085/LOC110937084/LOC110927050/MSTRG.20800/MSTRG.27057/LOC110941982/LOC110877054/LOC110939422/MSTRG.12871/LOC110908971/MSTRG.20804/LOC110877052/LOC110941973/LOC110911277/MSTRG.12872/LOC110912257/LOC110872993/LOC110908215/LOC110941978/LOC110941979/LOC110878469/LOC110877055/LOC110941975/LOC110878832/MSTRG.12879/MST…	33	DT14	down
ko00350	Tyrosine metabolism	30/3384	143/29414	0.000786672	0.00859914	0.00719569	MSTRG.34497/LOC110886173/MSTRG.26136/LOC110878549/LOC110878932/MSTRG.28356/LOC110865981/LOC110911986/LOC110898604/LOC110875806/LOC118479467/LOC110877608/LOC110883291/LOC110894224/LOC110899651/LOC110872231/LOC110921520/LOC110940697/LOC110923568/LOC110918776/LOC110898120/LOC110882526/LOC110890449/MSTRG.40919/MSTRG.40301/MSTRG.20361/LOC110889780/LOC110942214/MSTRG.16212/LOC110899649	30	DT14	down
ko00230	Purine metabolism	47/3384	258/29414	0.000964681	0.0101935	0.00852981	LOC110908142/LOC110915759/MSTRG.4538/LOC110899354/MSTRG.35492/LOC110939696/LOC110920620/LOC110926316/MSTRG.38481/LOC110921744/LOC110872337/LOC110877811/LOC110926323/LOC110912571/MSTRG.32894/LOC110904915/LOC110926122/LOC110912570/MSTRG.32215/LOC110886473/MSTRG.26502/LOC110923124/MSTRG.16978/LOC110905172/LOC110908878/LOC110898839/LOC110904092/LOC110915727/LOC110912600/LOC110897862/MSTRG.22783/LOC11…	47	DT14	down
ko00750	Vitamin B6 metabolism	10/3384	29/29414	0.00101211	0.0103496	0.00866048	LOC110880210/LOC110879833/LOC110865490/LOC110874405/LOC118479258/LOC110905054/MSTRG.3884/LOC110880108/LOC110920772/MSTRG.24086	10	DT14	down
ko00903	Limonene and pinene degradation	9/3384	25/29414	0.00127001	0.0125811	0.0105277	LOC110927106/LOC110868010/LOC110868356/LOC110886875/MSTRG.23660/LOC110879823/MSTRG.27090/MSTRG.26680/MSTRG.4696	9	DT14	down
ko00100	Steroid biosynthesis	20/3384	85/29414	0.00132093	0.0126889	0.010618	LOC110885327/LOC110922323/LOC110921577/LOC110940251/LOC118479762/MSTRG.43980/LOC110873890/LOC110882507/LOC110879898/LOC110867780/LOC110908772/LOC110864322/LOC110912718/MSTRG.25619/LOC110937955/LOC110912998/LOC110868287/LOC110899855/LOC110903826/LOC110911946	20	DT14	down
ko00625	Chloroalkane and chloroalkene degradation	17/3384	68/29414	0.00146316	0.0136418	0.0114153	LOC110927106/LOC110865696/LOC110868010/LOC110868356/LOC110878932/LOC110886875/LOC110890490/LOC110875806/LOC118479467/MSTRG.23660/LOC110872231/LOC110879823/MSTRG.27090/MSTRG.26680/MSTRG.4696/LOC110942214/MSTRG.16212	17	DT14	down
ko00270	Cysteine and methionine metabolism	48/3384	271/29414	0.00158414	0.0143478	0.0120061	LOC110879567/LOC110937631/LOC110909079/LOC110897828/LOC110909316/LOC110895040/LOC110894530/LOC110924399/MSTRG.15294/LOC110885127/LOC110868496/LOC110918239/LOC110889392/MSTRG.10273/LOC110895209/MSTRG.27803/LOC110894473/MSTRG.14114/LOC110916505/LOC110911600/MSTRG.6451/LOC110915392/LOC110898604/LOC110873037/LOC110885871/LOC110879587/MSTRG.42094/LOC110935433/LOC110872038/LOC110918764/LOC110936939/LOC…	48	DT14	down
ko00920	Sulfur metabolism	20/3384	89/29414	0.00238012	0.0209583	0.0175378	LOC110908142/LOC110937631/LOC110909079/MSTRG.35492/LOC110939696/LOC110910798/LOC110889392/MSTRG.10273/MSTRG.27803/LOC110865645/LOC110918325/LOC110921161/LOC110908380/LOC110879587/LOC110871820/MSTRG.16978/LOC110939621/MSTRG.43024/LOC110868210/LOC110889434	20	DT14	down
ko00130	Ubiquinone and other terpenoid-quinone biosynthesis	24/3384	115/29414	0.00268619	0.0230141	0.019258	LOC110898146/LOC110895055/LOC110871684/MSTRG.44091/LOC110937216/MSTRG.14894/LOC110869287/MSTRG.20216/MSTRG.9565/LOC110907858/MSTRG.31069/LOC110894224/LOC110941926/MSTRG.20600/LOC110873719/LOC110937001/LOC110886147/LOC110940315/MSTRG.25596/MSTRG.23862/LOC110929660/LOC110873649/LOC110873650/MSTRG.1761	24	DT14	down
ko00960	Tropane, piperidine and pyridine alkaloid biosynthesis	15/3384	62/29414	0.00381015	0.0317847	0.0265972	MSTRG.34497/LOC110865981/LOC110911986/LOC110898604/LOC110894224/LOC110899651/LOC110921520/LOC110922831/LOC110940697/LOC110882526/LOC110922387/MSTRG.40301/MSTRG.20361/LOC110877946/LOC110899649	15	DT14	down
ko00480	Glutathione metabolism	40/3384	228/29414	0.00436266	0.0350116	0.0292974	LOC110891165/LOC110891167/LOC110940951/LOC110930152/LOC110904983/LOC110920668/LOC110941291/LOC110895040/MSTRG.18642/MSTRG.12130/LOC110928826/MSTRG.15294/LOC110885127/LOC110918239/LOC110921552/LOC110909251/LOC110865357/LOC110941205/LOC110871932/LOC110926092/LOC110904092/LOC110937354/LOC110894581/MSTRG.33503/LOC110865392/MSTRG.9940/LOC110937368/LOC110898546/MSTRG.8944/LOC110928508/LOC110865393/MSTR…	40	DT14	down
ko01006	Prenyltransferases [BR:ko01006]	21/3384	100/29414	0.00443426	0.0350116	0.0292974	LOC110898146/LOC110885948/MSTRG.22415/LOC110878709/LOC110895497/LOC110865767/LOC110894586/LOC110929684/LOC110896060/LOC110895200/MSTRG.26058/LOC110886073/MSTRG.40127/MSTRG.25911/LOC110886147/MSTRG.25596/LOC110912998/MSTRG.26007/LOC110941772/MSTRG.31169/MSTRG.16714	21	DT14	down
ko04712	Circadian rhythm - plant	28/3384	146/29414	0.00452831	0.0350116	0.0292974	LOC110891383/MSTRG.27056/MSTRG.20461/LOC110937085/LOC110937084/LOC110926353/LOC110923683/MSTRG.42728/LOC110878205/LOC110873663/MSTRG.37541/MSTRG.27057/LOC110922010/LOC110872493/LOC118491371/LOC110891476/MSTRG.22975/MSTRG.19018/LOC118492401/LOC110908971/MSTRG.30914/MSTRG.35686/MSTRG.22904/LOC110883829/LOC110879041/LOC110878832/MSTRG.39918/LOC110898577	28	DT14	down
ko00945	Stilbenoid, diarylheptanoid and gingerol biosynthesis	27/3384	140/29414	0.004846	0.0365757	0.0306063	LOC110940605/MSTRG.43921/LOC110885616/LOC110865504/LOC110918576/LOC110918613/LOC110911329/LOC110927050/MSTRG.20800/LOC110920169/MSTRG.43942/LOC110941982/LOC110877054/LOC110939422/MSTRG.12871/MSTRG.20804/LOC110877052/LOC110941973/LOC110911277/LOC110918643/MSTRG.12872/LOC110941978/LOC110941979/LOC110877055/LOC110941975/MSTRG.12879/MSTRG.744	27	DT14	down
ko00906	Carotenoid biosynthesis	17/3384	76/29414	0.00511142	0.0371417	0.0310799	MSTRG.33351/LOC110941392/LOC110873138/LOC110894586/LOC110896060/MSTRG.42916/MSTRG.40127/LOC110882135/MSTRG.25756/LOC110878757/LOC110898388/LOC110898252/MSTRG.26007/MSTRG.41302/LOC110898389/LOC110916009/MSTRG.16714	17	DT14	down
ko01004	Lipid biosynthesis proteins [BR:ko01004]	55/3384	338/29414	0.00515531	0.0371417	0.0310799	LOC110886089/LOC110868972/LOC110872089/MSTRG.28273/LOC110922783/LOC110877217/LOC110886589/LOC110865285/LOC110909897/LOC110878160/MSTRG.14277/LOC110878808/LOC110938221/LOC110865284/LOC110939887/LOC110865002/MSTRG.26474/LOC110884716/MSTRG.41286/LOC110884373/LOC110939886/LOC110939971/LOC110938218/MSTRG.17889/LOC110937710/LOC110865262/LOC110922364/LOC110939961/LOC110896162/LOC110916194/LOC110897568/L…	55	DT14	down
ko00943	Isoflavonoid biosynthesis	11/3384	41/29414	0.00544365	0.0383475	0.0320889	MSTRG.43921/LOC110928786/LOC110918576/LOC110918613/LOC110920169/MSTRG.43942/LOC110942231/LOC110918643/LOC110908155/LOC110890002/LOC110938090	11	DT14	down
ko00901	Indole alkaloid biosynthesis	11/3384	42/29414	0.00662315	0.0447669	0.0374606	LOC110912518/MSTRG.47008/MSTRG.28356/LOC110878644/LOC110922038/LOC110937231/LOC110883291/LOC110920818/LOC110918764/LOC110923568/LOC110898120	11	DT14	down
ko01008	Polyketide biosynthesis proteins [BR:ko01008]	6/3384	16/29414	0.00663737	0.0447669	0.0374606	MSTRG.27056/LOC110937085/LOC110937084/MSTRG.27057/LOC110908971/LOC110878832	6	DT14	down
ko00062	Fatty acid elongation	21/3384	104/29414	0.00708842	0.0468131	0.0391728	LOC110868800/LOC110914980/LOC110917085/LOC110929271/LOC110884716/MSTRG.31445/LOC110878854/LOC110865262/LOC110896162/LOC110911828/LOC110904539/LOC110923358/LOC110868260/LOC118479250/LOC110915106/MSTRG.14597/LOC110894701/LOC110867881/LOC110895330/LOC110886259/MSTRG.30779	21	DT14	down
ko03008	Ribosome biogenesis in eukaryotes	26/292	232/29414	8.0261e-20	1.37246e-17	1.33487e-17	MSTRG.28064/LOC110904187/LOC110868558/LOC110936679/LOC110880241/LOC110940389/LOC110890107/LOC110889164/MSTRG.8053/LOC110899598/LOC110879894/MSTRG.18783/LOC110937141/LOC110879943/LOC110869094/LOC110935633/LOC110889304/LOC110872308/MSTRG.24412/MSTRG.22032/LOC110930356/LOC110899425/LOC110912806/LOC110883989/LOC110866000/LOC110904037	26	DT21	up
ko04712	Circadian rhythm - plant	12/292	146/29414	2.75831e-08	2.35836e-06	2.29375e-06	LOC110872992/LOC110868813/LOC110883829/LOC110872493/LOC110923683/MSTRG.37814/MSTRG.17720/MSTRG.37512/MSTRG.26835/LOC110910090/LOC110911692/LOC110930871	12	DT21	up
ko00920	Sulfur metabolism	6/292	89/29414	0.000264953	0.0151023	0.0146886	MSTRG.10909/LOC110939621/LOC110910798/LOC110918325/MSTRG.42741/MSTRG.36592	6	DT21	up
ko00902	Monoterpenoid biosynthesis	16/533	152/29414	1.92241e-08	4.11396e-06	3.48058e-06	LOC110908630/LOC110884314/LOC110908565/LOC110924412/MSTRG.40263/LOC110908587/LOC110898326/MSTRG.33241/MSTRG.43093/LOC110879311/LOC110940058/LOC110929414/LOC110898278/MSTRG.35405/MSTRG.27226/LOC110940074	16	DT21	down
ko00910	Nitrogen metabolism	11/533	111/29414	5.77349e-06	0.000617763	0.000522653	MSTRG.760/LOC110891294/LOC110891310/MSTRG.29436/MSTRG.23180/LOC110939939/LOC110886282/LOC110942347/MSTRG.47339/LOC110879816/LOC110922544	11	DT21	down
ko00592	alpha-Linolenic acid metabolism	14/533	205/29414	2.49427e-05	0.00177925	0.00150531	LOC110885238/LOC118484294/MSTRG.29369/LOC110902813/LOC110891216/LOC110883872/MSTRG.29072/MSTRG.19734/MSTRG.3448/LOC110871177/LOC110929010/MSTRG.33121/LOC110885780/LOC110889417	14	DT21	down
ko00710	Carbon fixation in photosynthetic organisms	15/533	240/29414	3.64012e-05	0.00194747	0.00164763	MSTRG.27678/MSTRG.2771/LOC110872908/LOC110942242/LOC110930115/MSTRG.43768/LOC110899036/LOC110890604/MSTRG.3307/MSTRG.6226/MSTRG.12115/LOC110917781/MSTRG.14690/LOC110912313/MSTRG.13399	15	DT21	down
ko00945	Stilbenoid, diarylheptanoid and gingerol biosynthesis	11/533	140/29414	5.16794e-05	0.00221188	0.00187134	LOC110918576/MSTRG.43942/MSTRG.43921/LOC110915463/LOC110918282/LOC110911104/LOC110895770/LOC110895909/LOC110920169/LOC110880003/LOC110941982	11	DT21	down
ko00900	Terpenoid backbone biosynthesis	13/533	199/29414	7.60082e-05	0.00225672	0.00190928	LOC110918635/LOC110916735/LOC110924412/MSTRG.20388/LOC110909088/MSTRG.33241/LOC110940058/LOC110929414/LOC110898278/MSTRG.27226/LOC110894842/LOC110915593/LOC110940074	13	DT21	down
ko00630	Glyoxylate and dicarboxylate metabolism	14/533	228/29414	7.94109e-05	0.00225672	0.00190928	MSTRG.760/LOC110935609/LOC110889370/LOC110886282/LOC110921272/LOC110899175/MSTRG.43768/LOC110940699/MSTRG.3307/MSTRG.6226/LOC110917781/LOC110941156/LOC110886474/LOC110864527	14	DT21	down
ko00943	Isoflavonoid biosynthesis	6/533	41/29414	9.03238e-05	0.00225672	0.00190928	LOC110928786/LOC110918576/MSTRG.43942/MSTRG.43921/LOC110920169/LOC110908155	6	DT21	down
ko00460	Cyanoamino acid metabolism	12/533	176/29414	9.49088e-05	0.00225672	0.00190928	MSTRG.35251/LOC110929299/LOC110924458/LOC110941544/LOC110889370/MSTRG.40588/LOC110935541/LOC110941647/LOC110890936/MSTRG.46198/LOC110877473/MSTRG.6486	12	DT21	down
ko01040	Biosynthesis of unsaturated fatty acids	9/533	109/29414	0.000168808	0.0036125	0.00305632	LOC110938221/LOC110938218/MSTRG.12235/LOC110865285/LOC110939886/MSTRG.19734/LOC110939971/LOC110871177/LOC110865277	9	DT21	down
ko00909	Sesquiterpenoid and triterpenoid biosynthesis	8/533	89/29414	0.000215438	0.00419124	0.00354596	LOC110921961/LOC110884690/LOC110921799/LOC110884314/LOC110940690/MSTRG.43093/LOC110864635/LOC110893972	8	DT21	down
ko00591	Linoleic acid metabolism	9/533	116/29414	0.000270053	0.00481594	0.00407448	LOC110928786/LOC110885238/LOC110883872/MSTRG.29072/LOC110908155/MSTRG.20349/LOC110929010/LOC110911942/LOC110908685	9	DT21	down
ko04744	Phototransduction	5/533	36/29414	0.000454473	0.00728283	0.00616157	LOC110922447/LOC110918128/LOC110911069/LOC110911070/LOC110876799	5	DT21	down
ko00999	Biosynthesis of various secondary metabolites - part 1	4/533	21/29414	0.000499394	0.00728283	0.00616157	LOC110908630/LOC110908565/MSTRG.40263/LOC110908587	4	DT21	down
ko00966	Glucosinolate biosynthesis	8/533	101/29414	0.000510479	0.00728283	0.00616157	LOC110924458/LOC110916365/LOC110941544/MSTRG.40588/MSTRG.20862/LOC110877111/LOC110891404/MSTRG.46198	8	DT21	down
ko00904	Diterpenoid biosynthesis	9/533	131/29414	0.000660037	0.00882799	0.00746884	LOC110884117/LOC110928786/LOC110879533/LOC110937719/LOC110918028/LOC110899627/LOC110944994/LOC110928784/LOC110908155	9	DT21	down
ko04016	MAPK signaling pathway - plant	18/533	464/29414	0.00223375	0.0261576	0.0221304	LOC110880195/LOC110936684/LOC110922447/LOC110918128/LOC110911069/MSTRG.27976/LOC110880196/LOC110928946/LOC110911070/MSTRG.24295/LOC110876799/LOC110936689/LOC110921039/LOC110880245/LOC110873243/LOC110869223/MSTRG.42772/MSTRG.24059	18	DT21	down
ko00500	Starch and sucrose metabolism	17/533	427/29414	0.00224106	0.0261576	0.0221304	MSTRG.35251/LOC110912004/LOC110935541/MSTRG.47346/LOC110879367/MSTRG.44417/LOC110941647/LOC110915558/LOC110877859/LOC110890677/LOC110925492/MSTRG.6486/MSTRG.511/LOC110865838/LOC110869256/LOC110937292/LOC110924852	17	DT21	down
ko00260	Glycine, serine and threonine metabolism	11/533	220/29414	0.00238763	0.0261576	0.0221304	LOC110939663/LOC110935609/LOC110889370/LOC110921272/LOC110899175/MSTRG.3307/LOC110882067/LOC110941751/LOC110941156/LOC110864527/MSTRG.20361	11	DT21	down
ko04925	Aldosterone synthesis and secretion	5/533	52/29414	0.00247163	0.0261576	0.0221304	LOC110922447/LOC110918128/LOC110911069/LOC110911070/LOC110876799	5	DT21	down
ko00941	Flavonoid biosynthesis	9/533	160/29414	0.00265919	0.0261576	0.0221304	LOC110908215/LOC110915473/LOC110915463/LOC110918282/LOC110911104/LOC110895770/LOC110895909/LOC110880003/LOC110941982	9	DT21	down
ko00730	Thiamine metabolism	5/533	53/29414	0.0026891	0.0261576	0.0221304	LOC110897428/LOC110915727/LOC110916735/LOC110885420/LOC110894842	5	DT21	down
ko00480	Glutathione metabolism	11/533	228/29414	0.00314036	0.029219	0.0247205	LOC118481235/LOC110878171/LOC110928826/LOC110940951/MSTRG.19049/LOC110926229/LOC110865393/LOC110865357/MSTRG.34444/LOC110897853/LOC110926476	11	DT21	down
ko04970	Salivary secretion	5/533	61/29414	0.0049551	0.0441829	0.0373805	LOC110922447/LOC110918128/LOC110911069/LOC110911070/LOC110876799	5	DT21	down
