# Supplementary material for: Time-course transcriptome and WGCNA analysis revealed the drought response mechanism of two sunflower inbred lines
Source: PLoS One. 2022 Apr 1;17(4):e0265447. doi: 10.1371/journal.pone.0265447 (PMC8974994; doi:10.1371/journal.pone.0265447)
Supplement: S7 Table — (XLSX) [file pone.0265447.s014.xlsx]

## Sheet: Sheet1
S7 Table. Common KEGG pathways across DS and DT at same drought stress time points.
ID	Description	Count1	Count 2	catogories	DEG regulating direction
ko04371	Apelin signaling pathway	15	25	557vs587	up
ko04727	GABAergic synapse	8	12	557vs587	up
ko00520	Amino sugar and nucleotide sugar metabolism	49	60	557vs587	down
ko00500	Starch and sucrose metabolism	40	61	557vs587	down
ko04090	CD molecules [BR:ko04090]	15	17	557vs587	down
ko02010	ABC transporters	21	25	557vs587	down
ko00900	Terpenoid backbone biosynthesis	21	27	557vs587	down
ko00360	Phenylalanine metabolism	12	20	557vs587	down
ko00062	Fatty acid elongation	13	19	557vs587	down
ko00460	Cyanoamino acid metabolism	18	26	557vs587	down
ko00270	Cysteine and methionine metabolism	24	34	557vs587	down
ko01004	Lipid biosynthesis proteins [BR:ko01004]	28	40	557vs587	down
ko00909	Sesquiterpenoid and triterpenoid biosynthesis	11	21	557vs587	down
ko00904	Diterpenoid biosynthesis	14	18	557vs587	down
ko04016	MAPK signaling pathway - plant	22	85	5514vs5814	up
ko04727	GABAergic synapse	8	22	5514vs5814	up
ko00280	Valine, leucine and isoleucine degradation	9	48	5514vs5814	up
ko00194	Photosynthesis proteins [BR:ko00194]	116	142	5514vs5814	down
ko00195	Photosynthesis	86	107	5514vs5814	down
ko00196	Photosynthesis - antenna proteins	30	35	5514vs5814	down
ko00909	Sesquiterpenoid and triterpenoid biosynthesis	21	28	5514vs5814	down
ko00630	Glyoxylate and dicarboxylate metabolism	34	64	5514vs5814	down
ko00500	Starch and sucrose metabolism	47	100	5514vs5814	down
ko00710	Carbon fixation in photosynthetic organisms	33	75	5514vs5814	down
ko00680	Methane metabolism	24	34	5514vs5814	down
ko00900	Terpenoid backbone biosynthesis	26	39	5514vs5814	down
ko00860	Porphyrin and chlorophyll metabolism	21	43	5514vs5814	down
ko00051	Fructose and mannose metabolism	23	43	5514vs5814	down
ko00030	Pentose phosphate pathway	21	34	5514vs5814	down
ko00010	Glycolysis / Gluconeogenesis	38	69	5514vs5814	down
ko00902	Monoterpenoid biosynthesis	20	35	5514vs5814	down
ko00520	Amino sugar and nucleotide sugar metabolism	35	68	5514vs5814	down
ko00053	Ascorbate and aldarate metabolism	20	40	5514vs5814	down
ko00260	Glycine, serine and threonine metabolism	22	61	5514vs5814	down
ko01006	Prenyltransferases [BR:ko01006]	13	21	5514vs5814	down
ko00904	Diterpenoid biosynthesis	15	32	5514vs5814	down
ko00460	Cyanoamino acid metabolism	18	38	5514vs5814	down
ko00910	Nitrogen metabolism	13	28	5514vs5814	down
ko00750	Vitamin B6 metabolism	6	10	5514vs5814	down
ko00943	Isoflavonoid biosynthesis	7	11	5514vs5814	down
ko00480	Glutathione metabolism	20	40	5514vs5814	down
ko00945	Stilbenoid, diarylheptanoid and gingerol biosynthesis	14	27	5514vs5814	down
ko00400	Phenylalanine, tyrosine and tryptophan biosynthesis	12	27	5514vs5814	down
ko03008	Ribosome biogenesis in eukaryotes	67	26	5521vs5821	up
ko00902	Monoterpenoid biosynthesis	33	16	5521vs5821	down
ko00909	Sesquiterpenoid and triterpenoid biosynthesis	24	8	5521vs5821	down
ko00592	alpha-Linolenic acid metabolism	36	14	5521vs5821	down
ko00710	Carbon fixation in photosynthetic organisms	35	15	5521vs5821	down
ko00900	Terpenoid backbone biosynthesis	29	13	5521vs5821	down
ko00500	Starch and sucrose metabolism	41	17	5521vs5821	down
ko00904	Diterpenoid biosynthesis	19	9	5521vs5821	down
ko00910	Nitrogen metabolism	17	11	5521vs5821	down
ko00630	Glyoxylate and dicarboxylate metabolism	24	14	5521vs5821	down
ko00966	Glucosinolate biosynthesis	13	8	5521vs5821	down
ko00945	Stilbenoid, diarylheptanoid and gingerol biosynthesis	15	11	5521vs5821	down
ko00941	Flavonoid biosynthesis	16	9	5521vs5821	down
ko00591	Linoleic acid metabolism	13	9	5521vs5821	down
ko00999	Biosynthesis of various secondary metabolites - part 1	5	4	5521vs5821	down
ko00460	Cyanoamino acid metabolism	16	12	5521vs5821	down
