# Supplementary material for: Time-course transcriptome and WGCNA analysis revealed the drought response mechanism of two sunflower inbred lines
Source: PLoS One. 2022 Apr 1;17(4):e0265447. doi: 10.1371/journal.pone.0265447 (PMC8974994; doi:10.1371/journal.pone.0265447)
Supplement: S8 Table — (XLSX) [file pone.0265447.s015.xlsx]

## Sheet: Sheet1
S8 Table. Transcription factors identified by iTAK
No.	Gene Name	baseMean	log2FoldChange	lfcSE	stat	pvalue	padj	threshold	Families	Samples	eggNOG free text desc.
1	MSTRG.39886	305.014	11.9879	1.22622	9.77635	1.42249e-22	2.11114e-19	Up	HB-other	DS7	HB1, ASXL, restriction endonuclease HTH domain
2	LOC110941493	345.616	-2.70905	0.29059	-9.32258	1.13542e-20	1.26083e-17	Down	GRAS	DS7	Belongs to the GRAS family
3	MSTRG.30026	184.892	-10.7352	1.30391	-8.2331	1.82426e-16	9.12639e-14	Down	B3-ARF	DS7	Auxin response factors (ARFs) are transcriptional factors that bind specifically to the DNA sequence 5'-TGTCTC-3' found in the auxin-responsive promoter elements (AuxREs)
4	LOC110895736	652.554	3.48043	0.451526	7.70815	1.27651e-14	4.2574e-12	Up	HB-other	DS7	homeobox-leucine zipper protein
5	LOC110910633	564.601	-6.41217	0.834504	-7.68381	1.54426e-14	4.99046e-12	Down	HB-other	DS7	HB1, ASXL, restriction endonuclease HTH domain
6	LOC110910633	564.601	-6.41217	0.834504	-7.68381	1.54426e-14	4.99046e-12	Down	HB-other	DS7	HB1, ASXL, restriction endonuclease HTH domain
7	MSTRG.8013	147.357	-10.4079	1.35841	-7.66188	1.83234e-14	5.84876e-12	Down	HB-HD-ZIP	DS7	homeobox-leucine zipper protein
8	LOC110908163	345.125	-2.24329	0.309945	-7.2377	4.56345e-13	1.03238e-10	Down	C2H2	DS7	zinc finger protein
9	LOC110898577	301.94	2.03881	0.284476	7.1669	7.67161e-13	1.68369e-10	Up	bZIP	DS7	transcription factor
10	LOC110898577	301.94	2.03881	0.284476	7.1669	7.67161e-13	1.68369e-10	Up	bZIP	DS7	transcription factor
11	LOC110877732	496.989	-2.50507	0.35201	-7.11647	1.10729e-12	2.33244e-10	Down	C2C2-GATA	DS7	Transcriptional activator that specifically binds 5'- GATA-3' or 5'-GAT-3' motifs within gene promoters
12	LOC110877732	496.989	-2.50507	0.35201	-7.11647	1.10729e-12	2.33244e-10	Down	C2C2-GATA	DS7	Transcriptional activator that specifically binds 5'- GATA-3' or 5'-GAT-3' motifs within gene promoters
13	LOC110934306	157.23	-3.57636	0.509527	-7.01899	2.23481e-12	4.19765e-10	Down	AP2/ERF-ERF	DS7	transcription factor
14	LOC110868971	62.3428	-9.16693	1.3206	-6.94147	3.88049e-12	6.93808e-10	Down	C3H	DS7	zinc finger CCCH domain-containing protein
15	MSTRG.5407	42.1077	6.26541	0.931697	6.72473	1.75921e-11	2.77364e-09	Up	Trihelix	DS7	Zn-dependent metallo-hydrolase RNA specificity domain
16	MSTRG.9332	48.125	-8.79346	1.31548	-6.6846	2.31559e-11	3.52275e-09	Down	CSD	DS7	DNA binding
17	LOC110883905	54.803	-8.98059	1.38528	-6.48284	9.00091e-11	1.15918e-08	Down	NAC	DS7	NAC domain-containing protein
18	LOC110922350	772.623	1.96453	0.307733	6.38387	1.7267e-10	2.11883e-08	Up	MYB-related	DS7	Transcription factor
19	LOC110917453	633.09	-1.58598	0.249255	-6.36289	1.97988e-10	2.37352e-08	Down	HB-HD-ZIP	DS7	Homeobox-leucine zipper protein ANTHOCYANINLESS
20	LOC110869294	93.9484	-3.58831	0.569395	-6.30196	2.93897e-10	3.35333e-08	Down	AP2/ERF-ERF	DS7	DNA-binding domain in plant proteins such as APETALA2 and EREBPs
21	LOC110931037	513.018	-1.40128	0.223591	-6.26717	3.67678e-10	4.07888e-08	Down	GRAS	DS7	GRAS domain family
22	MSTRG.13312	29.1124	8.59863	1.3869	6.19988	5.65064e-10	6.04968e-08	Up	MYB-related	DS7	galactinol--sucrose galactosyltransferase
23	LOC110922604	2304.33	2.61805	0.425066	6.15917	7.31264e-10	7.5942e-08	Up	HB-HD-ZIP	DS7	Homeobox-leucine zipper protein
24	LOC110868528	744.776	2.37635	0.387277	6.13603	8.46081e-10	8.68757e-08	Up	NF-YA	DS7	Nuclear transcription factor Y subunit
25	LOC110868528	744.776	2.37635	0.387277	6.13603	8.46081e-10	8.68757e-08	Up	NF-YA	DS7	Nuclear transcription factor Y subunit
26	MSTRG.13833	1462.67	1.42043	0.234396	6.05998	1.36138e-09	1.33392e-07	Up	PLATZ	DS7	PLATZ transcription factor family protein
27	LOC110944329	2697.06	1.42754	0.235677	6.05718	1.38529e-09	1.3548e-07	Up	PLATZ	DS7	PLATZ transcription factor family protein
28	MSTRG.16952	932.262	1.20573	0.206104	5.85008	4.91327e-09	4.00051e-07	Up	HB-HD-ZIP	DS7	homeobox associated leucin zipper
29	LOC110880169	112.129	-2.68172	0.462865	-5.79374	6.88359e-09	5.39377e-07	Down	C2C2-GATA	DS7	Transcriptional activator that specifically binds 5'- GATA-3' or 5'-GAT-3' motifs within gene promoters
30	LOC110935583	60.5928	3.92323	0.682311	5.74991	8.92905e-09	6.8019e-07	Up	HB-HD-ZIP	DS7	homeobox-leucine zipper protein
31	LOC110897896	93.0913	-3.84056	0.676941	-5.6734	1.39988e-08	1.01724e-06	Down	MYB	DS7	RNA polymerase II transcription regulator recruiting activity
32	MSTRG.20205	34.3972	-8.30852	1.48935	-5.57862	2.42427e-08	1.65746e-06	Down	bHLH	DS7	transcription factor
33	MSTRG.39282	78.9286	-2.99886	0.543172	-5.521	3.37066e-08	2.1949e-06	Down	BBR-BPC	DS7	GAGA binding protein-like family
34	LOC110911021	141.39	-2.00503	0.363818	-5.51108	3.56641e-08	2.28082e-06	Down	GRAS	DS7	Belongs to the GRAS family
35	LOC110915202	1159.07	-1.4766	0.269474	-5.47958	4.26338e-08	2.66271e-06	Down	WRKY	DS7	WRKY Transcription Factor
36	LOC110937999	33.6176	-8.27665	1.53571	-5.38947	7.06658e-08	4.13109e-06	Down	GRAS	DS7	GRAS domain family
37	LOC110886429	215.308	-2.84761	0.529349	-5.37946	7.47081e-08	4.33332e-06	Down	Tify	DS7	Divergent CCT motif
38	LOC110886768	219.538	-2.39072	0.445994	-5.36043	8.30229e-08	4.72087e-06	Down	HB-BELL	DS7	BEL1-like homeodomain protein
39	MSTRG.43650	39.9813	-8.52636	1.60174	-5.32318	1.0197e-07	5.60822e-06	Down	MADS-MIKC	DS7	MADS-box protein
40	LOC110908143	619.02	-1.71967	0.331318	-5.19039	2.09854e-07	1.04388e-05	Down	B3-ARF	DS7	Auxin response factors (ARFs) are transcriptional factors that bind specifically to the DNA sequence 5'-TGTCTC-3' found in the auxin-responsive promoter elements (AuxREs)
41	LOC110908143	619.02	-1.71967	0.331318	-5.19039	2.09854e-07	1.04388e-05	Down	B3-ARF	DS7	Auxin response factors (ARFs) are transcriptional factors that bind specifically to the DNA sequence 5'-TGTCTC-3' found in the auxin-responsive promoter elements (AuxREs)
42	LOC110940017	69.6898	-3.33804	0.65315	-5.11068	3.20997e-07	1.49518e-05	Down	C2C2-Dof	DS7	Dof zinc finger protein
43	LOC110879426	2041.77	2.24777	0.448337	5.01358	5.34276e-07	2.30305e-05	Up	bZIP	DS7	ABSCISIC ACID-INSENSITIVE 5-like protein
44	LOC110879395	797.255	2.07472	0.41458	5.00439	5.60389e-07	2.39657e-05	Up	AP2/ERF-ERF	DS7	DNA-binding domain in plant proteins such as APETALA2 and EREBPs
45	LOC110890286	614.411	1.51019	0.303525	4.97551	6.50772e-07	2.73056e-05	Up	bHLH	DS7	NA
46	LOC110918354	107.817	-2.47908	0.500774	-4.9505	7.40236e-07	3.03497e-05	Down	bZIP	DS7	transcription factor
47	LOC110884358	150.423	1.85475	0.381195	4.86563	1.14095e-06	4.40701e-05	Up	C2H2	DS7	NA
48	LOC110898018	237.483	-1.29382	0.266369	-4.85727	1.19018e-06	4.5618e-05	Down	GRAS	DS7	Belongs to the GRAS family
49	LOC110897944	92.1563	-2.45082	0.504678	-4.85621	1.19656e-06	4.57479e-05	Down	WRKY	DS7	Transcription factor
50	LOC110865856	750.514	2.06456	0.428187	4.82165	1.42378e-06	5.27243e-05	Up	LOB	DS7	lob domain-containing protein
51	MSTRG.36363	19.7569	-7.50846	1.57127	-4.7786	1.76518e-06	6.33284e-05	Down	NAC	DS7	No apical meristem (NAM) protein
52	MSTRG.21308	30.783	-5.25429	1.10038	-4.77499	1.7972e-06	6.41773e-05	Down	WRKY	DS7	U4 U6.U5 tri-snRNP-associated protein
53	LOC110911931	413.256	-1.78907	0.375375	-4.76608	1.87844e-06	6.67123e-05	Down	C2C2-Dof	DS7	dof zinc finger protein
54	LOC110895288	263.522	-2.56464	0.538389	-4.76354	1.90227e-06	6.73746e-05	Down	RWP-RK	DS7	RWP-RK domain
55	LOC110895288	263.522	-2.56464	0.538389	-4.76354	1.90227e-06	6.73746e-05	Down	RWP-RK	DS7	RWP-RK domain
56	LOC110895288	263.522	-2.56464	0.538389	-4.76354	1.90227e-06	6.73746e-05	Down	RWP-RK	DS7	RWP-RK domain
57	MSTRG.19236	263.431	1.55427	0.328162	4.7363	2.17659e-06	7.53465e-05	Up	Tify	DS7	Divergent CCT motif
58	LOC110937137	43.0177	-3.16962	0.676734	-4.6837	2.81747e-06	9.36079e-05	Down	C2C2-Dof	DS7	dof zinc finger protein
59	MSTRG.29304	81.5141	3.36363	0.720206	4.67037	3.00654e-06	9.85057e-05	Up	C3H	DS7	Serine threonine-protein kinase
60	LOC110868123	26.8831	-4.44446	0.955083	-4.65348	3.26376e-06	0.000105276	Down	bHLH	DS7	Transcription factor
61	LOC110868123	26.8831	-4.44446	0.955083	-4.65348	3.26376e-06	0.000105276	Down	bHLH	DS7	Transcription factor
62	LOC110877115	856.252	-1.91494	0.411727	-4.65099	3.30353e-06	0.000106033	Down	bHLH	DS7	transcription factor
63	LOC110908990	39.8448	-2.90027	0.624293	-4.64568	3.3895e-06	0.000108591	Down	NAC	DS7	NAC domain-containing protein
64	LOC110909361	112.062	-2.56681	0.552828	-4.64307	3.43277e-06	0.000109707	Down	C2C2-Dof	DS7	Dof zinc finger protein
65	LOC110930799	924.83	1.2458	0.270057	4.61309	3.96733e-06	0.000122748	Up	GARP-G2-like	DS7	isoform X1
66	LOC110927107	14.5176	-7.0646	1.54344	-4.57718	4.7129e-06	0.000141881	Down	MYB	DS7	Myb-like DNA-binding domain
67	LOC110891273	843.565	1.31668	0.287992	4.57195	4.8321e-06	0.000144738	Up	MYB-related	DS7	Myb-like DNA-binding domain
68	MSTRG.33285	17.783	-7.35665	1.61041	-4.56819	4.91944e-06	0.0001469	Down	B3-ARF	DS7	Auxin response factors (ARFs) are transcriptional factors that bind specifically to the DNA sequence 5'-TGTCTC-3' found in the auxin-responsive promoter elements (AuxREs)
69	MSTRG.38653	201.087	1.2112	0.266379	4.5469	5.44417e-06	0.000160484	Up	MYB	DS7	Protein PHR1-LIKE 1-like isoform
70	MSTRG.38653	201.087	1.2112	0.266379	4.5469	5.44417e-06	0.000160484	Up	GARP-G2-like	DS7	Protein PHR1-LIKE 1-like isoform
71	LOC110898478	190.613	-2.75539	0.606737	-4.54132	5.59019e-06	0.000164138	Down	AP2/ERF-ERF	DS7	transcription factor
72	LOC110944581	259.947	-1.64151	0.362291	-4.53091	5.87291e-06	0.000171087	Down	HB-HD-ZIP	DS7	in StAR and phosphatidylcholine transfer protein
73	LOC110944581	259.947	-1.64151	0.362291	-4.53091	5.87291e-06	0.000171087	Down	HB-HD-ZIP	DS7	in StAR and phosphatidylcholine transfer protein
74	LOC110944581	259.947	-1.64151	0.362291	-4.53091	5.87291e-06	0.000171087	Down	HB-HD-ZIP	DS7	in StAR and phosphatidylcholine transfer protein
75	MSTRG.4689	838.32	1.753	0.387915	4.51902	6.21253e-06	0.000179389	Up	NF-YA	DS7	CCAAT-Binding transcription Factor
76	MSTRG.22528	220.469	4.16187	0.922724	4.51042	6.47003e-06	0.000185778	Up	C3H	DS7	Zinc finger CCCH domain-containing protein
77	LOC110878835	1917.9	-1.16407	0.261678	-4.44849	8.64772e-06	0.000236061	Down	MYB	DS7	RNA polymerase II transcription regulator recruiting activity
78	MSTRG.43465	35.8659	-2.86558	0.644894	-4.44349	8.85113e-06	0.000240227	Down	AP2/ERF-ERF	DS7	DNA-binding domain in plant proteins such as APETALA2 and EREBPs
79	MSTRG.42025	18.5055	-7.41395	1.67284	-4.43196	9.33789e-06	0.000251277	Down	WRKY	DS7	WRKY transcription factor 7
80	LOC110867964	2694.48	1.15293	0.261468	4.40945	1.03632e-05	0.000273283	Up	B3-ARF	DS7	Auxin response factors (ARFs) are transcriptional factors that bind specifically to the DNA sequence 5'-TGTCTC-3' found in the auxin-responsive promoter elements (AuxREs)
81	LOC110867964	2694.48	1.15293	0.261468	4.40945	1.03632e-05	0.000273283	Up	B3-ARF	DS7	Auxin response factors (ARFs) are transcriptional factors that bind specifically to the DNA sequence 5'-TGTCTC-3' found in the auxin-responsive promoter elements (AuxREs)
82	LOC110889319	15.5161	-7.16007	1.62518	-4.40572	1.05433e-05	0.000277471	Down	HB-HD-ZIP	DS7	homeobox associated leucin zipper
83	LOC110889319	15.5161	-7.16007	1.62518	-4.40572	1.05433e-05	0.000277471	Down	HB-HD-ZIP	DS7	homeobox associated leucin zipper
84	LOC110872679	46.6042	-4.82879	1.09618	-4.40509	1.05741e-05	0.000277998	Down	LOB	DS7	LOB domain-containing protein
85	MSTRG.13445	14.9593	-7.1085	1.6155	-4.40018	1.08162e-05	0.000283245	Down	bZIP	DS7	Seed dormancy control
86	LOC110927085	31.1665	-8.16709	1.8618	-4.38666	1.15104e-05	0.000297061	Down	NAC	DS7	NAC domain-containing protein
87	LOC110899489	675.319	-2.71374	0.61885	-4.38513	1.15915e-05	0.000298267	Down	MYB-related	DS7	Transcription factor
88	LOC110899489	675.319	-2.71374	0.61885	-4.38513	1.15915e-05	0.000298267	Down	MYB-related	DS7	Transcription factor
89	LOC110899489	675.319	-2.71374	0.61885	-4.38513	1.15915e-05	0.000298267	Down	MYB	DS7	Transcription factor
90	LOC110899489	675.319	-2.71374	0.61885	-4.38513	1.15915e-05	0.000298267	Down	MYB	DS7	Transcription factor
91	MSTRG.23623	38089.2	1.47238	0.336562	4.37476	1.21564e-05	0.000310346	Up	MYB-related	DS7	Transcription factor
92	LOC110898684	394.112	-2.15895	0.500147	-4.31663	1.5843e-05	0.000384466	Down	B3-ARF	DS7	Auxin response factors (ARFs) are transcriptional factors that bind specifically to the DNA sequence 5'-TGTCTC-3' found in the auxin-responsive promoter elements (AuxREs)
93	MSTRG.30447	174.097	-2.00302	0.467176	-4.28751	1.80687e-05	0.000427318	Down	Tify	DS7	TIFY
94	LOC110936602	565.501	-1.07921	0.25327	-4.2611	2.03425e-05	0.000473046	Down	TUB	DS7	Belongs to the TUB family
95	LOC110879381	777.198	2.052	0.48161	4.26071	2.03779e-05	0.000473237	Up	MADS-MIKC	DS7	TAGL12 transcription factor
96	LOC110879381	777.198	2.052	0.48161	4.26071	2.03779e-05	0.000473237	Up	MADS-MIKC	DS7	TAGL12 transcription factor
97	LOC110869077	3898.56	1.63599	0.385959	4.23877	2.24751e-05	0.000509303	Up	PLATZ	DS7	PLATZ transcription factor
98	LOC110869077	3898.56	1.63599	0.385959	4.23877	2.24751e-05	0.000509303	Up	PLATZ	DS7	PLATZ transcription factor
99	LOC110873120	816.996	-1.22749	0.28975	-4.23637	2.27158e-05	0.000513414	Down	NF-X1	DS7	NF-X1-type zinc finger protein
100	LOC110921362	96.9588	-2.28912	0.542487	-4.21968	2.44651e-05	0.000544438	Down	HB-HD-ZIP	DS7	homeobox associated leucin zipper
101	LOC110921362	96.9588	-2.28912	0.542487	-4.21968	2.44651e-05	0.000544438	Down	HB-HD-ZIP	DS7	homeobox associated leucin zipper
102	LOC110885084	565.272	-1.5794	0.374413	-4.21834	2.46113e-05	0.000546288	Down	WRKY	DS7	ADP binding
103	LOC110885084	565.272	-1.5794	0.374413	-4.21834	2.46113e-05	0.000546288	Down	WRKY	DS7	ADP binding
104	LOC110885084	565.272	-1.5794	0.374413	-4.21834	2.46113e-05	0.000546288	Down	WRKY	DS7	ADP binding
105	LOC110885084	565.272	-1.5794	0.374413	-4.21834	2.46113e-05	0.000546288	Down	WRKY	DS7	ADP binding
106	LOC110916865	816.664	1.8064	0.430564	4.19544	2.72348e-05	0.000592143	Up	LOB	DS7	LOB domain-containing protein
107	LOC110894316	33.3973	-3.37954	0.805683	-4.19463	2.73322e-05	0.00059377	Down	zf-HD	DS7	Zinc-finger homeodomain protein
108	LOC110872728	253.119	-2.36603	0.564545	-4.19104	2.77681e-05	0.000599977	Down	C3H	DS7	zinc finger
109	LOC110885794	887.347	1.61351	0.385881	4.18136	2.89768e-05	0.000620681	Up	LOB	DS7	LOB domain-containing protein
110	LOC110908796	12.9752	-6.90225	1.65303	-4.17551	2.97325e-05	0.000634643	Down	LOB	DS7	lob domain-containing protein
111	LOC110893940	174.887	-2.2221	0.535336	-4.15084	3.31252e-05	0.000691636	Down	NAC	DS7	(NAC) domain-containing protein
112	LOC110895759	2267.96	1.33217	0.321534	4.14316	3.42549e-05	0.000708647	Up	C2H2	DS7	ubiE/COQ5 methyltransferase family
113	LOC110895759	2267.96	1.33217	0.321534	4.14316	3.42549e-05	0.000708647	Up	C2H2	DS7	ubiE/COQ5 methyltransferase family
114	MSTRG.46890	1398.98	1.41594	0.341931	4.14102	3.45762e-05	0.000713613	Up	NF-YA	DS7	Nuclear transcription factor Y subunit
115	LOC110930214	82.5406	-1.93248	0.466853	-4.13938	3.48248e-05	0.000717016	Down	C2C2-Dof	DS7	finger protein
116	LOC110930214	82.5406	-1.93248	0.466853	-4.13938	3.48248e-05	0.000717016	Down	C2C2-Dof	DS7	finger protein
117	LOC110930214	82.5406	-1.93248	0.466853	-4.13938	3.48248e-05	0.000717016	Down	C2C2-Dof	DS7	finger protein
118	LOC110930214	82.5406	-1.93248	0.466853	-4.13938	3.48248e-05	0.000717016	Down	C2C2-Dof	DS7	finger protein
119	LOC110930214	82.5406	-1.93248	0.466853	-4.13938	3.48248e-05	0.000717016	Down	C2C2-Dof	DS7	finger protein
120	LOC110930214	82.5406	-1.93248	0.466853	-4.13938	3.48248e-05	0.000717016	Down	C2C2-Dof	DS7	finger protein
121	LOC110916841	64.2186	-2.24344	0.542338	-4.1366	3.52482e-05	0.000724015	Down	MYB	DS7	RNA polymerase II transcription regulator recruiting activity
122	LOC110872654	133.086	-1.44845	0.351496	-4.12081	3.77538e-05	0.000764614	Down	bZIP	DS7	basic region leucin zipper
123	LOC110872654	133.086	-1.44845	0.351496	-4.12081	3.77538e-05	0.000764614	Down	bZIP	DS7	basic region leucin zipper
124	LOC110904998	276.546	-1.79417	0.437164	-4.10411	4.0588e-05	0.000810965	Down	AP2/ERF-ERF	DS7	Transcription factor
125	LOC110913819	169.752	-2.47641	0.603674	-4.10223	4.09184e-05	0.000816939	Down	MYB	DS7	RNA polymerase II transcription regulator recruiting activity
126	MSTRG.33456	409.584	1.18732	0.289491	4.1014	4.10661e-05	0.000818945	Up	NF-YA	DS7	CCAAT-Binding transcription Factor
127	LOC110927095	1573.34	1.12991	0.276489	4.08664	4.37659e-05	0.000859012	Up	NF-YA	DS7	CCAAT-Binding transcription Factor
128	LOC110927095	1573.34	1.12991	0.276489	4.08664	4.37659e-05	0.000859012	Up	NF-YA	DS7	CCAAT-Binding transcription Factor
129	LOC110927095	1573.34	1.12991	0.276489	4.08664	4.37659e-05	0.000859012	Up	NF-YA	DS7	CCAAT-Binding transcription Factor
130	LOC110927095	1573.34	1.12991	0.276489	4.08664	4.37659e-05	0.000859012	Up	NF-YA	DS7	CCAAT-Binding transcription Factor
131	LOC110924766	59.6283	-4.8618	1.18976	-4.08638	4.38153e-05	0.000859602	Down	B3-ARF	DS7	Auxin response factors (ARFs) are transcriptional factors that bind specifically to the DNA sequence 5'-TGTCTC-3' found in the auxin-responsive promoter elements (AuxREs)
132	LOC110894515	479.356	-1.92766	0.47297	-4.07565	4.58856e-05	0.000891813	Down	AP2/ERF-RAV	DS7	AP2 ERF and B3 domain-containing transcription
133	LOC110864716	7953.26	1.61961	0.398241	4.06691	4.76405e-05	0.000921103	Up	C2C2-CO-like	DS7	B-box zinc finger
134	MSTRG.17888	100.38	1.53785	0.380317	4.04361	5.26337e-05	0.00100164	Up	C3H	DS7	zinc finger CCCH domain-containing protein
135	LOC110941966	151.263	-2.30706	0.571713	-4.03535	5.45209e-05	0.00103152	Down	TCP	DS7	Transcription factor
136	MSTRG.41072	241.358	2.32239	0.576776	4.0265	5.66136e-05	0.00106453	Up	bZIP	DS7	transcription factor
137	LOC110913487	458.955	-1.43091	0.355607	-4.02384	5.72558e-05	0.0010735	Down	MYB	DS7	RNA polymerase II transcription regulator recruiting activity
138	MSTRG.25317	118.006	1.3861	0.344525	4.02322	5.74089e-05	0.00107598	Up	MYB-related	DS7	RNA polymerase II transcription regulator recruiting activity
139	LOC110883133	1275.76	1.80719	0.449636	4.01924	5.83861e-05	0.00109194	Up	AP2/ERF-ERF	DS7	DNA-binding domain in plant proteins such as APETALA2 and EREBPs
140	LOC110912792	873.529	1.02949	0.257237	4.00212	6.27776e-05	0.00115583	Up	bHLH	DS7	Transcription factor
141	LOC110912792	873.529	1.02949	0.257237	4.00212	6.27776e-05	0.00115583	Up	bHLH	DS7	Transcription factor
142	LOC110917936	1781.88	-1.52439	0.381119	-3.99976	6.34057e-05	0.00116447	Down	bHLH	DS7	Transcription factor
143	MSTRG.18582	65.5027	-2.60002	0.650095	-3.99944	6.34924e-05	0.00116524	Down	bHLH	DS7	transcription factor
144	LOC110872176	34.0577	-4.81483	1.20595	-3.99257	6.53612e-05	0.00119532	Down	bHLH	DS7	transcription factor
145	LOC110905131	2531.45	1.06931	0.268711	3.97939	6.90914e-05	0.00125166	Up	MYB-related	DS7	reveille
146	LOC110912072	90.9584	-2.51462	0.632174	-3.97773	6.95766e-05	0.00125869	Down	HB-HD-ZIP	DS7	Homeobox-leucine zipper protein ATHB-6-like
147	LOC110912072	90.9584	-2.51462	0.632174	-3.97773	6.95766e-05	0.00125869	Down	HB-HD-ZIP	DS7	Homeobox-leucine zipper protein ATHB-6-like
148	LOC110872081	174.738	-1.19983	0.30338	-3.95487	7.65772e-05	0.00135564	Down	B3	DS7	NA
149	LOC110937783	163.071	-1.5857	0.401011	-3.95427	7.677e-05	0.00135859	Down	GRAS	DS7	GRAS domain family
150	LOC110894241	205.315	-1.92845	0.491176	-3.9262	8.62999e-05	0.00149183	Down	HB-HD-ZIP	DS7	Homeobox-leucine zipper protein
151	LOC110908434	186.605	1.31124	0.334362	3.92161	8.79604e-05	0.00151239	Up	C3H	DS7	Zinc finger CCCH domain-containing protein
152	LOC110928538	42.0874	-2.56204	0.653359	-3.92133	8.80612e-05	0.00151315	Down	AP2/ERF-ERF	DS7	transcription factor
153	MSTRG.9769	18.6996	-6.45391	1.64872	-3.91449	9.05942e-05	0.00154897	Down	VOZ	DS7	Transcription factor
154	LOC110940633	1217.55	1.0866	0.278221	3.90553	9.402e-05	0.00159914	Up	WRKY	DS7	WRKY transcription factor
155	LOC110918223	306.267	-1.08675	0.279262	-3.8915	9.96259e-05	0.001671	Down	HB-HD-ZIP	DS7	in StAR and phosphatidylcholine transfer protein
156	LOC110918223	306.267	-1.08675	0.279262	-3.8915	9.96259e-05	0.001671	Down	HB-HD-ZIP	DS7	in StAR and phosphatidylcholine transfer protein
157	LOC110872115	652.493	-1.2029	0.309128	-3.89127	9.97209e-05	0.00167198	Down	AP2/ERF-RAV	DS7	AP2 ERF and B3 domain-containing transcription
158	LOC110879658	2680.78	1.00289	0.257788	3.89035	0.000100098	0.00167729	Up	MADS-MIKC	DS7	Agamous-like MADS-box protein AGL8 homolog
159	LOC110879658	2680.78	1.00289	0.257788	3.89035	0.000100098	0.00167729	Up	MADS-MIKC	DS7	Agamous-like MADS-box protein AGL8 homolog
160	LOC110913077	431.739	1.16716	0.302299	3.86094	0.000112953	0.00183989	Up	bHLH	DS7	helix loop helix domain
161	LOC110873327	76.7947	-2.5093	0.650282	-3.85879	0.000113952	0.00185275	Down	bHLH	DS7	transcription factor
162	MSTRG.3722	20.5569	3.82589	0.99444	3.84728	0.000119436	0.00192447	Up	B3-ARF	DS7	Auxin response factors (ARFs) are transcriptional factors that bind specifically to the DNA sequence 5'-TGTCTC-3' found in the auxin-responsive promoter elements (AuxREs)
163	LOC110922021	25.8244	-5.00494	1.30612	-3.8319	0.000127155	0.00202379	Down	HB-HD-ZIP	DS7	homeobox-leucine zipper protein
164	LOC110922021	25.8244	-5.00494	1.30612	-3.8319	0.000127155	0.00202379	Down	HB-HD-ZIP	DS7	homeobox-leucine zipper protein
165	MSTRG.44551	138.98	-1.45014	0.37999	-3.81626	0.000135488	0.00212457	Down	B3-ARF	DS7	Auxin response factors (ARFs) are transcriptional factors that bind specifically to the DNA sequence 5'-TGTCTC-3' found in the auxin-responsive promoter elements (AuxREs)
166	MSTRG.29774	22.2708	3.23763	0.849427	3.81155	0.0001381	0.00215837	Up	NAC	DS7	(NAC) domain-containing protein
167	LOC110864269	27.7109	-2.85701	0.75518	-3.78321	0.000154816	0.00235869	Down	MYB	DS7	RNA polymerase II transcription regulator recruiting activity
168	LOC110890800	17133	1.02439	0.27099	3.78017	0.000156719	0.00237932	Up	DBB	DS7	Zinc finger protein
169	LOC110895915	12.7061	-6.87201	1.81982	-3.77621	0.000159231	0.00240692	Down	MYB	DS7	SANT SWI3, ADA2, N-CoR and TFIIIB'' DNA-binding domains
170	LOC110873309	150.362	-1.7334	0.459478	-3.77254	0.000161597	0.00243631	Down	C2H2	DS7	zinc finger
171	MSTRG.45294	61.0649	1.92939	0.511479	3.77217	0.000161831	0.00243773	Up	GeBP	DS7	STOREKEEPER protein
172	MSTRG.12343	1343.26	-1.12043	0.29768	-3.76386	0.000167309	0.00250645	Down	CAMTA	DS7	Calmodulin-binding transcription
173	LOC110937559	110.496	-1.72345	0.458576	-3.75826	0.0001711	0.0025515	Down	C2C2-Dof	DS7	Dof zinc finger protein
174	MSTRG.26783	75.7818	2.27195	0.606373	3.74679	0.000179111	0.00263769	Up	Alfin-like	DS7	Alfin
175	LOC110894082	1195.92	-1.47856	0.399107	-3.70467	0.000211664	0.00299746	Down	B3-ARF	DS7	Auxin response factors (ARFs) are transcriptional factors that bind specifically to the DNA sequence 5'-TGTCTC-3' found in the auxin-responsive promoter elements (AuxREs)
176	LOC110911448	319.758	-2.34285	0.63387	-3.69612	0.000218924	0.00307682	Down	HB-HD-ZIP	DS7	homeobox-leucine zipper protein
177	LOC110879036	60.3	-1.89261	0.513021	-3.68914	0.000225013	0.00314637	Down	bZIP	DS7	Ocs element-binding factor
178	MSTRG.5709	44.2007	-2.60631	0.70848	-3.67873	0.000234397	0.00325733	Down	C2H2	DS7	ZINC FINGER protein
179	LOC110909127	57.3135	-3.28891	0.894055	-3.67864	0.000234476	0.00325756	Down	C2C2-GATA	DS7	Transcriptional activator that specifically binds 5'- GATA-3' or 5'-GAT-3' motifs within gene promoters
180	LOC110921140	36.0465	-2.54035	0.694977	-3.65531	0.000256876	0.00349961	Down	MYB	DS7	RNA polymerase II transcription regulator recruiting activity
181	LOC110904963	1556.24	-1.2612	0.346356	-3.64135	0.000271214	0.00364907	Down	WRKY	DS7	WRKY Transcription Factor
182	LOC110869045	67.5671	-2.00995	0.55273	-3.6364	0.000276474	0.00370643	Down	bHLH	DS7	Transcription factor
183	LOC110926652	504.629	1.3785	0.3798	3.62954	0.000283924	0.00378673	Up	MADS-MIKC	DS7	Developmental protein SEPALLATA 3-like isoform X1
184	LOC110911574	85.4184	-1.4559	0.402361	-3.61839	0.000296436	0.00391057	Down	MYB	DS7	RNA polymerase II transcription regulator recruiting activity
185	LOC110896629	42.5444	2.88462	0.797739	3.616	0.000299191	0.00393693	Up	bHLH	DS7	Transcription factor BEE
186	MSTRG.38457	127.99	1.73386	0.480001	3.6122	0.000303605	0.00398393	Up	WRKY	DS7	WRKY Transcription Factor
187	LOC110869272	114.021	-3.46322	0.958864	-3.6118	0.000304084	0.0039892	Down	MYB	DS7	RNA polymerase II transcription regulator recruiting activity
188	LOC110869272	114.021	-3.46322	0.958864	-3.6118	0.000304084	0.0039892	Down	MYB	DS7	RNA polymerase II transcription regulator recruiting activity
189	LOC110869272	114.021	-3.46322	0.958864	-3.6118	0.000304084	0.0039892	Down	MYB	DS7	RNA polymerase II transcription regulator recruiting activity
190	LOC110869272	114.021	-3.46322	0.958864	-3.6118	0.000304084	0.0039892	Down	MYB	DS7	RNA polymerase II transcription regulator recruiting activity
191	LOC110869272	114.021	-3.46322	0.958864	-3.6118	0.000304084	0.0039892	Down	MYB	DS7	RNA polymerase II transcription regulator recruiting activity
192	LOC110869272	114.021	-3.46322	0.958864	-3.6118	0.000304084	0.0039892	Down	MYB	DS7	RNA polymerase II transcription regulator recruiting activity
193	LOC110869272	114.021	-3.46322	0.958864	-3.6118	0.000304084	0.0039892	Down	MYB	DS7	RNA polymerase II transcription regulator recruiting activity
194	LOC110869272	114.021	-3.46322	0.958864	-3.6118	0.000304084	0.0039892	Down	MYB	DS7	RNA polymerase II transcription regulator recruiting activity
195	LOC110937725	10.6929	-6.62306	1.84255	-3.5945	0.000325012	0.00419605	Down	LOB	DS7	LOB domain-containing protein
196	MSTRG.25221	145.61	-2.30988	0.642721	-3.59391	0.000325747	0.00420136	Down	MYB-related	DS7	RNA polymerase II transcription regulator recruiting activity
197	LOC110915271	135.399	-1.2625	0.351612	-3.59062	0.000329896	0.0042454	Down	GRAS	DS7	Belongs to the GRAS family
198	LOC110877979	145.938	-1.51858	0.425352	-3.57017	0.000356743	0.00452817	Down	NAC	DS7	NA
199	MSTRG.30094	25.1254	2.86212	0.802978	3.56439	0.000364705	0.00460564	Up	NF-YC	DS7	Nuclear transcription factor Y subunit
200	LOC110864480	129.265	-1.94063	0.545375	-3.55834	0.000373209	0.00469366	Down	C2C2-Dof	DS7	dof zinc finger protein
201	LOC110879506	190.102	-2.03546	0.574967	-3.54014	0.000399912	0.00496351	Down	BES1	DS7	Mature anther-specific protein LAT61
202	LOC110895210	41.6508	-3.25377	0.921962	-3.52918	0.000416849	0.0051294	Down	TCP	DS7	transcription factor
203	LOC110868621	569.97	-1.16556	0.330304	-3.52874	0.00041754	0.00513574	Down	MYB	DS7	DnaJ homolog, subfamily C, member
204	LOC110915505	53.4334	-3.58112	1.01994	-3.51112	0.000446229	0.00540681	Down	MYB	DS7	RNA polymerase II transcription regulator recruiting activity
205	MSTRG.7903	259.053	-1.98401	0.565966	-3.50553	0.000455698	0.00549181	Down	Tify	DS7	TIFY
206	LOC110873198	576.379	1.26285	0.360461	3.50344	0.000459296	0.00552781	Up	OFP	DS7	transcription repressor
207	LOC110920743	546.058	1.44452	0.413529	3.49315	0.000477362	0.00570255	Up	C2C2-GATA	DS7	Transcriptional activator that specifically binds 5'- GATA-3' or 5'-GAT-3' motifs within gene promoters
208	LOC110899302	130.631	-2.31514	0.663186	-3.49094	0.000481321	0.00573451	Down	bZIP	DS7	Basic leucine zipper
209	LOC110879594	2732.11	-1.0404	0.298061	-3.49057	0.000481996	0.00574124	Down	bZIP	DS7	Ocs element-binding factor
210	LOC110896055	216.755	-1.35859	0.389612	-3.48704	0.000488399	0.0058029	Down	C2H2	DS7	ZINC FINGER protein
211	LOC118479241	62.4719	-3.94978	1.13527	-3.47917	0.000502976	0.00594083	Down	bHLH	DS7	Helix-loop-helix DNA-binding domain
212	MSTRG.20454	250.041	2.53246	0.728043	3.47845	0.00050433	0.00595546	Up	MYB-related	DS7	RNA polymerase II transcription regulator recruiting activity
213	LOC110904485	321.394	-1.33253	0.3846	-3.46472	0.000530778	0.00619189	Down	C2H2	DS7	ZINC FINGER protein
214	LOC110904485	321.394	-1.33253	0.3846	-3.46472	0.000530778	0.00619189	Down	C2H2	DS7	ZINC FINGER protein
215	LOC110904485	321.394	-1.33253	0.3846	-3.46472	0.000530778	0.00619189	Down	C2H2	DS7	ZINC FINGER protein
216	LOC110904485	321.394	-1.33253	0.3846	-3.46472	0.000530778	0.00619189	Down	C2H2	DS7	ZINC FINGER protein
217	LOC110904485	321.394	-1.33253	0.3846	-3.46472	0.000530778	0.00619189	Down	C2H2	DS7	ZINC FINGER protein
218	MSTRG.16401	31.7834	-3.90678	1.13006	-3.45715	0.00054593	0.0063388	Down	OFP	DS7	transcription repressor
219	LOC110908216	382.798	-1.10345	0.319556	-3.45306	0.000554268	0.00640784	Down	C3H	DS7	zinc finger CCCH domain-containing protein
220	LOC110938233	99.4739	-1.20275	0.349773	-3.43865	0.000584612	0.0066645	Down	MYB	DS7	RNA polymerase II transcription regulator recruiting activity
221	LOC110897811	228.705	-1.4233	0.414306	-3.43538	0.000591722	0.00672786	Down	HB-HD-ZIP	DS7	homeobox protein
222	LOC110897811	228.705	-1.4233	0.414306	-3.43538	0.000591722	0.00672786	Down	HB-HD-ZIP	DS7	homeobox protein
223	LOC110897811	228.705	-1.4233	0.414306	-3.43538	0.000591722	0.00672786	Down	HB-HD-ZIP	DS7	homeobox protein
224	LOC110897811	228.705	-1.4233	0.414306	-3.43538	0.000591722	0.00672786	Down	HB-HD-ZIP	DS7	homeobox protein
225	LOC110895610	22.6558	-2.72674	0.794899	-3.4303	0.000602913	0.00682083	Down	MYB	DS7	RNA polymerase II transcription regulator recruiting activity
226	LOC110895610	22.6558	-2.72674	0.794899	-3.4303	0.000602913	0.00682083	Down	MYB	DS7	RNA polymerase II transcription regulator recruiting activity
227	LOC110872202	1272.19	-1.03156	0.300926	-3.42794	0.000608172	0.00686539	Down	C3H	DS7	Zinc finger C-x8-C-x5-C-x3-H type (and similar)
228	LOC110930191	183.935	-1.60892	0.469498	-3.42689	0.000610532	0.00688605	Down	bZIP	DS7	Basic leucine zipper 9
229	LOC110936369	75.921	-2.39871	0.701654	-3.41865	0.000629315	0.007049	Down	WRKY	DS7	WRKY transcription factor
230	LOC110907417	11.298	-5.7137	1.67198	-3.41732	0.00063241	0.00706543	Down	AP2/ERF-ERF	DS7	Dehydration-responsive element-binding protein
231	LOC110912727	155.984	-1.42861	0.419065	-3.40905	0.000651896	0.00724269	Down	C2C2-Dof	DS7	dof zinc finger protein
232	LOC110899429	411.534	-1.80911	0.53115	-3.40603	0.000659154	0.00730945	Down	PLATZ	DS7	PLATZ transcription factor family protein
233	LOC118486782	102.721	-1.41878	0.417133	-3.40125	0.000670773	0.00741126	Down	bZIP	DS7	Transcription factor
234	LOC110903823	373.946	1.42615	0.419494	3.39968	0.000674636	0.00743607	Up	HB-HD-ZIP	DS7	homeobox-leucine zipper protein
235	LOC110903823	373.946	1.42615	0.419494	3.39968	0.000674636	0.00743607	Up	HB-HD-ZIP	DS7	homeobox-leucine zipper protein
236	MSTRG.19773	1166.52	-1.02082	0.30125	-3.38862	0.000702465	0.00766377	Down	MYB	DS7	RNA polymerase II transcription regulator recruiting activity
237	MSTRG.19773	1166.52	-1.02082	0.30125	-3.38862	0.000702465	0.00766377	Down	MYB-related	DS7	RNA polymerase II transcription regulator recruiting activity
238	MSTRG.40735	511.751	2.13386	0.62991	3.38757	0.000705151	0.00768636	Up	MYB-related	DS7	Protein LHY-like isoform X1
239	LOC110918653	616.346	1.00933	0.298341	3.38316	0.000716581	0.00778188	Up	bHLH	DS7	helix loop helix domain
240	LOC110918653	616.346	1.00933	0.298341	3.38316	0.000716581	0.00778188	Up	bHLH	DS7	helix loop helix domain
241	LOC110895592	8.44276	-6.28242	1.85772	-3.38179	0.000720143	0.00781404	Down	LOB	DS7	Lateral organ boundaries (LOB) domain
242	LOC110868600	186.674	-1.83573	0.543231	-3.37928	0.000726752	0.00786279	Down	bZIP	DS7	transcription factor
243	LOC110868600	186.674	-1.83573	0.543231	-3.37928	0.000726752	0.00786279	Down	bZIP	DS7	transcription factor
244	LOC110941652	1359.87	-1.2373	0.36653	-3.37571	0.000736259	0.00794253	Down	bHLH	DS7	Transcription factor
245	LOC110930450	138.839	-1.7453	0.520427	-3.3536	0.000797684	0.00845097	Down	B3	DS7	B3 domain-containing protein
246	MSTRG.11880	287.658	-3.02124	0.902664	-3.34703	0.000816833	0.00859956	Down	GARP-G2-like	DS7	transcription
247	LOC110879518	66.0154	1.73668	0.519619	3.34222	0.000831098	0.0086987	Up	GARP-G2-like	DS7	transcription factor KAN4
248	LOC110879518	66.0154	1.73668	0.519619	3.34222	0.000831098	0.0086987	Up	GARP-G2-like	DS7	transcription factor KAN4
249	LOC110911772	130.324	-1.44664	0.43396	-3.33358	0.000857346	0.00889646	Down	B3-ARF	DS7	Auxin response factors (ARFs) are transcriptional factors that bind specifically to the DNA sequence 5'-TGTCTC-3' found in the auxin-responsive promoter elements (AuxREs)
250	LOC110879757	9119.42	1.92779	0.578412	3.3329	0.00085946	0.00891306	Up	MYB-related	DS7	Transcription factor
251	LOC110872503	48.7462	-3.35206	1.00849	-3.32386	0.000887815	0.00914152	Down	LOB	DS7	LOB domain-containing protein
252	LOC118481104	157.792	-1.406	0.423053	-3.32346	0.000889074	0.00915087	Down	C2C2-Dof	DS7	dof zinc finger protein
253	LOC110929250	38.3434	-4.70594	1.4185	-3.31754	0.000908144	0.00928156	Down	bZIP	DS7	transcription factor
254	LOC110895633	271.84	-2.35371	0.711085	-3.31003	0.000932868	0.00948343	Down	HSF	DS7	Heat stress transcription factor
255	LOC110889444	510.678	-1.24083	0.375047	-3.30847	0.000938071	0.00951587	Down	GRAS	DS7	Belongs to the GRAS family
256	LOC110889444	510.678	-1.24083	0.375047	-3.30847	0.000938071	0.00951587	Down	GRAS	DS7	Belongs to the GRAS family
257	LOC110889444	510.678	-1.24083	0.375047	-3.30847	0.000938071	0.00951587	Down	GRAS	DS7	Belongs to the GRAS family
258	LOC110889444	510.678	-1.24083	0.375047	-3.30847	0.000938071	0.00951587	Down	GRAS	DS7	Belongs to the GRAS family
259	LOC110879471	132.725	-2.90673	0.879302	-3.30572	0.000947322	0.00958728	Down	MYB	DS7	Myb-like DNA-binding domain
260	LOC110908576	169.128	-1.15471	0.349383	-3.30499	0.000949796	0.00959807	Down	bHLH	DS7	transcription factor
261	MSTRG.18623	45.4487	-3.55779	1.07982	-3.2948	0.000984902	0.00988087	Down	bHLH	DS7	transcription factor
262	MSTRG.33809	315.915	-5.96498	0.589186	-10.1241	4.31985e-24	1.9457e-20	Down	NAC	DS14	No apical meristem (NAM) protein
263	LOC110877732	552.949	-3.95961	0.441446	-8.96964	2.97495e-19	4.1229e-16	Down	C2C2-GATA	DS14	Transcriptional activator that specifically binds 5'- GATA-3' or 5'-GAT-3' motifs within gene promoters
264	LOC110877732	552.949	-3.95961	0.441446	-8.96964	2.97495e-19	4.1229e-16	Down	C2C2-GATA	DS14	Transcriptional activator that specifically binds 5'- GATA-3' or 5'-GAT-3' motifs within gene promoters
265	LOC110894173	153.118	-3.8061	0.430604	-8.83899	9.65858e-19	1.18645e-15	Down	Tify	DS14	TIFY
266	LOC110894172	314.569	-4.06118	0.492825	-8.24062	1.7132e-16	1.32281e-13	Down	Tify	DS14	TIFY
267	LOC118485818	181.445	-3.05572	0.426494	-7.16475	7.79301e-13	2.61617e-10	Down	C2H2	DS14	ZINC FINGER protein
268	LOC110898007	183.836	-3.03266	0.43388	-6.98963	2.75604e-12	8.3686e-10	Down	C2H2	DS14	ZINC FINGER protein
269	MSTRG.33457	441.085	-4.14096	0.608859	-6.80119	1.0376e-11	2.59636e-09	Down	HB-HD-ZIP	DS14	homeobox-leucine zipper protein
270	LOC110894171	445.854	-3.19169	0.475371	-6.71409	1.89239e-11	4.42779e-09	Down	Tify	DS14	Divergent CCT motif
271	MSTRG.18540	75.0826	9.67094	1.44713	6.68285	2.34346e-11	5.34438e-09	Up	MYB	DS14	Transcription factor
272	MSTRG.27606	47.9536	9.02365	1.42559	6.32975	2.45562e-10	4.46881e-08	Up	GRAS	DS14	Belongs to the GRAS family
273	LOC110878896	62.1356	-3.52772	0.557747	-6.32494	2.53337e-10	4.57228e-08	Down	MYB-related	DS14	atrl6,rl6,rsm3
274	LOC110873853	772.341	-2.92892	0.469079	-6.24399	4.26535e-10	7.13739e-08	Down	NF-YC	DS14	Nuclear transcription factor Y subunit
275	LOC110912539	305.565	1.85408	0.297247	6.23751	4.446e-10	7.39391e-08	Up	Trihelix	DS14	Alcohol dehydrogenase transcription factor Myb/SANT-like
276	MSTRG.13866	179.137	10.9258	1.76526	6.18934	6.04179e-10	9.77703e-08	Up	WRKY	DS14	WRKY transcription factor
277	LOC110920932	507.085	1.84026	0.300626	6.1214	9.27539e-10	1.40822e-07	Up	CSD	DS14	glycine-rich protein
278	MSTRG.42728	132.067	-3.32777	0.556885	-5.97568	2.29132e-09	3.09609e-07	Down	bHLH	DS14	transcription factor
279	LOC110936693	523.934	2.02128	0.341723	5.91495	3.31969e-09	4.2592e-07	Up	MADS-MIKC	DS14	Agamous-like MADS-box protein AGL8 homolog
280	MSTRG.34196	29.0105	8.29838	1.40531	5.90503	3.52589e-09	4.46302e-07	Up	bZIP	DS14	transcription factor
281	LOC110889587	207.713	2.41381	0.412356	5.85369	4.80772e-09	5.89234e-07	Up	AP2/ERF-ERF	DS14	DNA-binding domain in plant proteins such as APETALA2 and EREBPs
282	LOC110941652	1586.75	-1.48425	0.256617	-5.78388	7.29952e-09	8.43016e-07	Down	bHLH	DS14	Transcription factor
283	LOC110942707	402.29	-1.55392	0.271623	-5.72087	1.05981e-08	1.17141e-06	Down	C3H	DS14	zinc finger CCCH domain-containing protein
284	LOC110942070	77.9158	-6.55225	1.15948	-5.65101	1.59507e-08	1.69375e-06	Down	C2H2	DS14	zinc finger
285	LOC110912072	106.398	-3.08508	0.550539	-5.60374	2.09771e-08	2.15549e-06	Down	HB-HD-ZIP	DS14	Homeobox-leucine zipper protein ATHB-6-like
286	LOC110912072	106.398	-3.08508	0.550539	-5.60374	2.09771e-08	2.15549e-06	Down	HB-HD-ZIP	DS14	Homeobox-leucine zipper protein ATHB-6-like
287	LOC110897629	49.6753	-9.11069	1.63561	-5.5702	2.54448e-08	2.53271e-06	Down	bZIP	DS14	bZIP transcription factor family protein
288	LOC110893757	23.2651	-8.01668	1.4485	-5.53447	3.12178e-08	2.97058e-06	Down	AP2/ERF-ERF	DS14	transcription factor
289	LOC110864540	3094.48	-2.76095	0.499645	-5.52582	3.27958e-08	3.08812e-06	Down	C2C2-LSD	DS14	LSD1 zinc finger
290	LOC110864540	3094.48	-2.76095	0.499645	-5.52582	3.27958e-08	3.08812e-06	Down	C2C2-LSD	DS14	LSD1 zinc finger
291	LOC110864540	3094.48	-2.76095	0.499645	-5.52582	3.27958e-08	3.08812e-06	Down	C2C2-LSD	DS14	LSD1 zinc finger
292	MSTRG.42091	273.984	4.40624	0.805807	5.4681	4.54876e-08	4.05703e-06	Up	MADS-MIKC	DS14	Agamous-like MADS-box protein AGL8 homolog
293	MSTRG.2268	68.7773	9.54502	1.76633	5.40387	6.5219e-08	5.53379e-06	Up	FAR1	DS14	Protein FAR1-RELATED SEQUENCE 5-like
294	LOC110913063	1764.75	-1.65291	0.306035	-5.40106	6.62482e-08	5.60352e-06	Down	Tify	DS14	Divergent CCT motif
295	LOC110868160	127.936	-5.8309	1.0933	-5.33329	9.645e-08	7.71157e-06	Down	C2C2-GATA	DS14	GATA transcription factor
296	LOC110909274	72.5485	-7.29387	1.37203	-5.3161	1.06014e-07	8.31635e-06	Down	AP2/ERF-ERF	DS14	ethylene-responsive transcription factor
297	LOC118479760	360.077	4.84012	0.914262	5.29402	1.19659e-07	9.23448e-06	Up	AP2/ERF-ERF	DS14	ethylene-responsive transcription factor
298	LOC110927107	17.8182	-7.63135	1.44512	-5.28079	1.28627e-07	9.79176e-06	Down	MYB	DS14	Myb-like DNA-binding domain
299	LOC110939861	5938.98	1.47663	0.280803	5.2586	1.45159e-07	1.07328e-05	Up	HB-BELL	DS14	BEL1-like homeodomain protein
300	LOC110939861	5938.98	1.47663	0.280803	5.2586	1.45159e-07	1.07328e-05	Up	HB-BELL	DS14	BEL1-like homeodomain protein
301	LOC110939861	5938.98	1.47663	0.280803	5.2586	1.45159e-07	1.07328e-05	Up	HB-BELL	DS14	BEL1-like homeodomain protein
302	LOC110878090	78.5684	2.85938	0.54466	5.24983	1.52239e-07	1.11044e-05	Up	MYB	DS14	RNA polymerase II transcription regulator recruiting activity
303	LOC110883453	68.5265	-4.46287	0.85211	-5.23744	1.6282e-07	1.16962e-05	Down	AP2/ERF-ERF	DS14	transcription factor
304	LOC110908163	417.111	-2.37742	0.454787	-5.22754	1.71778e-07	1.22003e-05	Down	C2H2	DS14	zinc finger protein
305	LOC110935498	126.641	5.66096	1.08486	5.21815	1.8072e-07	1.2735e-05	Up	NF-YA	DS14	Nuclear transcription factor Y subunit
306	LOC110935498	126.641	5.66096	1.08486	5.21815	1.8072e-07	1.2735e-05	Up	NF-YA	DS14	Nuclear transcription factor Y subunit
307	MSTRG.20321	830.766	-2.9715	0.570005	-5.21311	1.85697e-07	1.30078e-05	Down	NF-YC	DS14	Nuclear transcription factor Y subunit
308	LOC110869265	24.6767	-4.18859	0.808467	-5.18091	2.20808e-07	1.52225e-05	Down	AP2/ERF-ERF	DS14	Transcription factor
309	MSTRG.12117	333.394	4.26952	0.826574	5.16533	2.40021e-07	1.63387e-05	Up	DBP	DS14	protein phosphatase 2C 27
310	MSTRG.5407	29.4936	5.44282	1.05421	5.16294	2.43098e-07	1.65065e-05	Up	Trihelix	DS14	Zn-dependent metallo-hydrolase RNA specificity domain
311	MSTRG.17298	1251.95	1.9183	0.375577	5.1076	3.26269e-07	2.15055e-05	Up	NF-YB	DS14	protein heterodimerization activity
312	LOC110897493	495.816	2.28697	0.448923	5.09435	3.49934e-07	2.276e-05	Up	MYB-related	DS14	Bromodomain-containing protein
313	MSTRG.46406	337.133	-10.125	1.98901	-5.09047	3.57172e-07	2.30093e-05	Down	GRAS	DS14	GRAS domain family
314	LOC110929250	46.4521	-5.58081	1.09804	-5.08251	3.72475e-07	2.38812e-05	Down	bZIP	DS14	transcription factor
315	LOC110898902	421.469	-5.45976	1.0869	-5.02323	5.08096e-07	3.06496e-05	Down	NAC	DS14	No apical meristem (NAM) protein
316	LOC110941511	35.3185	-8.61842	1.71984	-5.01118	5.40974e-07	3.238e-05	Down	MYB-related	DS14	radialis-like
317	LOC110937037	181.582	-2.62707	0.524782	-5.00602	5.55665e-07	3.30035e-05	Down	Tify	DS14	TIFY 5A-like
318	LOC110872059	422.323	3.303	0.671304	4.92027	8.64261e-07	4.73757e-05	Up	MYB	DS14	Transcription factor
319	MSTRG.43465	41.5741	-3.70342	0.754547	-4.90814	9.19445e-07	5.00454e-05	Down	AP2/ERF-ERF	DS14	DNA-binding domain in plant proteins such as APETALA2 and EREBPs
320	LOC110864852	17.5596	-7.6095	1.55125	-4.90539	9.32407e-07	5.06489e-05	Down	bHLH	DS14	bHLH-MYC and R2R3-MYB transcription factors N-terminal
321	LOC110864852	17.5596	-7.6095	1.55125	-4.90539	9.32407e-07	5.06489e-05	Down	bHLH	DS14	bHLH-MYC and R2R3-MYB transcription factors N-terminal
322	LOC110868808	165.118	-2.43962	0.499398	-4.88513	1.03362e-06	5.53676e-05	Down	AP2/ERF-AP2	DS14	transcription factor
323	LOC110868808	165.118	-2.43962	0.499398	-4.88513	1.03362e-06	5.53676e-05	Down	AP2/ERF-AP2	DS14	transcription factor
324	LOC110868808	165.118	-2.43962	0.499398	-4.88513	1.03362e-06	5.53676e-05	Down	AP2/ERF-AP2	DS14	transcription factor
325	LOC110868808	165.118	-2.43962	0.499398	-4.88513	1.03362e-06	5.53676e-05	Down	AP2/ERF-AP2	DS14	transcription factor
326	LOC110868808	165.118	-2.43962	0.499398	-4.88513	1.03362e-06	5.53676e-05	Down	AP2/ERF-ERF	DS14	transcription factor
327	LOC110868808	165.118	-2.43962	0.499398	-4.88513	1.03362e-06	5.53676e-05	Down	AP2/ERF-ERF	DS14	transcription factor
328	LOC110868808	165.118	-2.43962	0.499398	-4.88513	1.03362e-06	5.53676e-05	Down	AP2/ERF-ERF	DS14	transcription factor
329	LOC110868808	165.118	-2.43962	0.499398	-4.88513	1.03362e-06	5.53676e-05	Down	AP2/ERF-ERF	DS14	transcription factor
330	LOC110938233	98.9439	-2.58946	0.532675	-4.86124	1.16651e-06	6.09168e-05	Down	MYB	DS14	RNA polymerase II transcription regulator recruiting activity
331	LOC110930217	16.0158	-7.47737	1.54315	-4.84552	1.26283e-06	6.48178e-05	Down	MYB	DS14	RNA polymerase II transcription regulator recruiting activity
332	LOC110879506	211.267	-3.04507	0.629036	-4.84086	1.2928e-06	6.59816e-05	Down	BES1	DS14	Mature anther-specific protein LAT61
333	MSTRG.41664	23.2174	-8.01392	1.66767	-4.80545	1.54405e-06	7.64934e-05	Down	TCP	DS14	transcription factor
334	LOC110935899	344.176	3.2101	0.668468	4.80217	1.56954e-06	7.74723e-05	Up	HB-HD-ZIP	DS14	Homeobox-leucine zipper protein
335	MSTRG.34022	459.766	-2.66585	0.558084	-4.77679	1.78113e-06	8.64944e-05	Down	C2C2-CO-like	DS14	CCT motif
336	MSTRG.9769	22.9374	-7.99613	1.68116	-4.7563	1.97169e-06	9.39752e-05	Down	VOZ	DS14	Transcription factor
337	LOC110864589	63.7688	-4.35271	0.919229	-4.73518	2.18866e-06	0.000101891	Down	AP2/ERF-ERF	DS14	DNA-binding domain in plant proteins such as APETALA2 and EREBPs
338	MSTRG.44769	151.404	-2.57255	0.547431	-4.69931	2.61044e-06	0.00011711	Down	RWP-RK	DS14	RWP-RK domain
339	MSTRG.18368	154.343	5.12136	1.09055	4.69614	2.65129e-06	0.000118625	Up	NAC	DS14	NAC transcription factor
340	LOC110917719	322.696	2.9276	0.625468	4.68066	2.85952e-06	0.000126996	Up	C3H	DS14	Zinc finger CCCH domain-containing protein
341	LOC110917719	322.696	2.9276	0.625468	4.68066	2.85952e-06	0.000126996	Up	C3H	DS14	Zinc finger CCCH domain-containing protein
342	LOC110899208	2445.58	-2.34026	0.500152	-4.6791	2.88142e-06	0.000127864	Down	C2C2-CO-like	DS14	CCT motif
343	LOC110879009	86.4914	-3.43435	0.743422	-4.61965	3.84387e-06	0.000163589	Down	bHLH	DS14	Transcription factor
344	LOC110922999	171.823	-5.74859	1.2485	-4.6044	4.13654e-06	0.000173046	Down	bHLH	DS14	transcription factor
345	LOC110879571	29.9705	-6.502	1.41657	-4.58997	4.43303e-06	0.000183462	Down	MYB-related	DS14	SANT SWI3, ADA2, N-CoR and TFIIIB'' DNA-binding domains
346	LOC110885501	521.558	-1.63643	0.356641	-4.58844	4.46572e-06	0.000184532	Down	MYB	DS14	RNA polymerase II transcription regulator recruiting activity
347	MSTRG.45328	755.946	1.92641	0.420032	4.58634	4.51083e-06	0.00018597	Up	C2C2-GATA	DS14	Transcriptional activator that specifically binds 5'- GATA-3' or 5'-GAT-3' motifs within gene promoters
348	MSTRG.41282	152.625	-1.68464	0.367667	-4.58197	4.60614e-06	0.00018889	Down	Tify	DS14	Divergent CCT motif
349	LOC110921362	879.707	2.99425	0.657631	4.55308	5.28653e-06	0.000211184	Up	HB-HD-ZIP	DS14	homeobox associated leucin zipper
350	LOC110921362	879.707	2.99425	0.657631	4.55308	5.28653e-06	0.000211184	Up	HB-HD-ZIP	DS14	homeobox associated leucin zipper
351	LOC110891343	118.23	-4.62928	1.017	-4.55188	5.31682e-06	0.000211924	Down	Tify	DS14	TIFY
352	LOC110891331	28.6246	-6.50763	1.43097	-4.54771	5.42317e-06	0.000214732	Down	Trihelix	DS14	Myb/SANT-like DNA-binding domain
353	LOC110865927	63.8718	-2.89216	0.636943	-4.54068	5.60725e-06	0.000220092	Down	RWP-RK	DS14	RWP-RK domain
354	LOC110865927	63.8718	-2.89216	0.636943	-4.54068	5.60725e-06	0.000220092	Down	RWP-RK	DS14	RWP-RK domain
355	LOC110918930	34.7862	3.30434	0.728376	4.53658	5.71727e-06	0.000223479	Up	MYB	DS14	Myb-like DNA-binding domain
356	MSTRG.770	593.087	-6.06238	1.3719	-4.41896	9.91777e-06	0.000351967	Down	bHLH	DS14	Strictosidine synthase
357	LOC110872367	631.624	-2.77945	0.634464	-4.38078	1.18254e-05	0.000407102	Down	CSD	DS14	Cold shock protein domain
358	LOC110895736	306.556	1.87642	0.42837	4.38036	1.18482e-05	0.000407109	Up	HB-other	DS14	homeobox-leucine zipper protein
359	LOC110878048	391.031	-2.28929	0.523865	-4.37001	1.24242e-05	0.00042154	Down	MYB-related	DS14	transcription factor
360	LOC110872416	2751.38	1.31372	0.301467	4.35777	1.31394e-05	0.000441374	Up	NAC	DS14	NAC domain-containing protein 78-like
361	MSTRG.20091	29.0212	8.29935	1.9214	4.31943	1.56434e-05	0.000503279	Up	NAC	DS14	NAC domain-containing protein 21
362	LOC110898018	254.851	-2.10944	0.489628	-4.30825	1.64551e-05	0.0005244	Down	GRAS	DS14	Belongs to the GRAS family
363	MSTRG.23443	557.063	-1.1509	0.269906	-4.26408	2.0073e-05	0.000615737	Down	HB-BELL	DS14	bel1-like homeodomain
364	LOC110900372	17.9213	-5.81563	1.36703	-4.2542	2.09802e-05	0.00063885	Down	MYB	DS14	RNA polymerase II transcription regulator recruiting activity
365	LOC110879187	64.2435	1.83648	0.433118	4.24014	2.23382e-05	0.00066858	Up	MADS-MIKC	DS14	Developmental protein SEPALLATA 1-like isoform X1
366	LOC110909327	30.6161	-3.05642	0.722929	-4.22782	2.35962e-05	0.000697295	Down	GRAS	DS14	Belongs to the GRAS family
367	LOC110893704	7798.17	-1.45963	0.345668	-4.22264	2.41458e-05	0.000711203	Down	Tify	DS14	TIFY
368	LOC110893704	7798.17	-1.45963	0.345668	-4.22264	2.41458e-05	0.000711203	Down	Tify	DS14	TIFY
369	LOC118489004	4087.32	-1.69356	0.40193	-4.21357	2.51368e-05	0.000733597	Down	bHLH	DS14	Transcription factor
370	LOC110916860	434.372	3.33163	0.792329	4.20486	2.61246e-05	0.000759144	Up	SBP	DS14	Squamosa promoter-binding-like protein
371	MSTRG.29686	1577.11	-1.82432	0.435908	-4.18511	2.85024e-05	0.000812491	Down	Tify	DS14	TIFY
372	LOC110885411	3715.49	-2.68941	0.642632	-4.185	2.85166e-05	0.000812491	Down	LIM	DS14	Pollen-specific protein
373	LOC110895288	302.472	-3.51233	0.840259	-4.18006	2.91438e-05	0.00082644	Down	RWP-RK	DS14	RWP-RK domain
374	LOC110895288	302.472	-3.51233	0.840259	-4.18006	2.91438e-05	0.00082644	Down	RWP-RK	DS14	RWP-RK domain
375	LOC110895288	302.472	-3.51233	0.840259	-4.18006	2.91438e-05	0.00082644	Down	RWP-RK	DS14	RWP-RK domain
376	LOC110880169	144.486	-2.23184	0.537256	-4.15415	3.26498e-05	0.000905898	Down	C2C2-GATA	DS14	Transcriptional activator that specifically binds 5'- GATA-3' or 5'-GAT-3' motifs within gene promoters
377	LOC110937725	13.1478	-7.19224	1.73366	-4.14859	3.34536e-05	0.000924493	Down	LOB	DS14	LOB domain-containing protein
378	MSTRG.17443	24.1948	5.54703	1.33713	4.14845	3.34739e-05	0.000924493	Up	NF-YA	DS14	Nuclear transcription factor Y subunit
379	LOC110928538	45.3951	-5.22216	1.25948	-4.14629	3.37905e-05	0.000930858	Down	AP2/ERF-ERF	DS14	transcription factor
380	LOC110893740	181.238	3.34977	0.812728	4.12163	3.762e-05	0.00102126	Up	C2C2-GATA	DS14	GATA transcription factor
381	LOC110942242	5613.83	-2.45556	0.596082	-4.11949	3.79704e-05	0.00102716	Down	C3H	DS14	Fructose-1-6-bisphosphatase, N-terminal domain
382	LOC110904917	55.068	-2.57222	0.624621	-4.11805	3.82098e-05	0.00103105	Down	MYB	DS14	transcription factor
383	LOC110935309	16.3218	7.4707	1.82299	4.09805	4.16639e-05	0.00110712	Up	AP2/ERF-ERF	DS14	DNA-binding domain in plant proteins such as APETALA2 and EREBPs
384	MSTRG.13649	462.314	3.71913	0.908928	4.09178	4.28074e-05	0.00113139	Up	HSF	DS14	Heat Stress Transcription Factor
385	LOC110904658	518.705	-2.12727	0.520698	-4.08541	4.39996e-05	0.00115555	Down	B3-ARF	DS14	Auxin response factors (ARFs) are transcriptional factors that bind specifically to the DNA sequence 5'-TGTCTC-3' found in the auxin-responsive promoter elements (AuxREs)
386	LOC110894021	6128.19	-1.75864	0.430622	-4.08396	4.42753e-05	0.00115886	Down	bHLH	DS14	Transcription factor
387	MSTRG.44609	72.4215	3.37158	0.826132	4.08116	4.48108e-05	0.00116778	Up	C2C2-LSD	DS14	regulation of plant-type hypersensitive response
388	LOC110927085	39.3659	-5.89919	1.45245	-4.06153	4.8752e-05	0.0012521	Down	NAC	DS14	NAC domain-containing protein
389	LOC110885982	31.8068	-5.58635	1.37736	-4.05585	4.99514e-05	0.00127722	Down	MYB-related	DS14	radialis-like
390	LOC110886977	666.114	1.76542	0.435302	4.05561	5.00027e-05	0.00127722	Up	HSF	DS14	Heat stress transcription factor
391	LOC110941758	374.326	2.00397	0.494384	4.05347	5.04634e-05	0.00128838	Up	OFP	DS14	transcription repressor
392	LOC110936115	146.574	2.7074	0.670835	4.03587	5.43994e-05	0.0013733	Up	AP2/ERF-ERF	DS14	DNA-binding domain in plant proteins such as APETALA2 and EREBPs
393	LOC110894311	187.857	6.76578	1.68197	4.02254	5.75733e-05	0.00143665	Up	NAC	DS14	NAC transcription factor 29-like
394	LOC110910886	83.1441	-1.88741	0.469757	-4.01783	5.87356e-05	0.00146026	Down	HB-HD-ZIP	DS14	in StAR and phosphatidylcholine transfer protein
395	LOC110944329	1266.78	-1.27803	0.318161	-4.01693	5.89605e-05	0.00146316	Down	PLATZ	DS14	PLATZ transcription factor family protein
396	LOC110884445	20.3632	-7.82399	1.96764	-3.97634	6.99848e-05	0.00166708	Down	AP2/ERF-ERF	DS14	ethylene-responsive transcription factor
397	LOC110870649	31.3718	-4.59831	1.15648	-3.97613	7.00469e-05	0.00166709	Down	bHLH	DS14	Transcription factor
398	LOC110870649	31.3718	-4.59831	1.15648	-3.97613	7.00469e-05	0.00166709	Down	bHLH	DS14	Transcription factor
399	LOC110937861	50.0331	-3.82969	0.966069	-3.9642	7.36428e-05	0.00172907	Down	C2C2-Dof	DS14	Dof zinc finger protein
400	LOC110879870	2397.06	1.0162	0.256518	3.9615	7.44796e-05	0.00174568	Up	C3H	DS14	Zinc finger C-x8-C-x5-C-x3-H type (and similar)
401	LOC110879870	2397.06	1.0162	0.256518	3.9615	7.44796e-05	0.00174568	Up	C3H	DS14	Zinc finger C-x8-C-x5-C-x3-H type (and similar)
402	MSTRG.23296	587.187	3.73005	0.946909	3.93918	8.17601e-05	0.00187725	Up	bZIP	DS14	ABSCISIC ACID-INSENSITIVE 5-like protein
403	MSTRG.10441	135.96	-3.58351	0.909879	-3.93844	8.2013e-05	0.00188066	Down	bHLH	DS14	Transcription factor
404	MSTRG.13399	944.852	-4.39285	1.11594	-3.93644	8.26979e-05	0.00189108	Down	C3H	DS14	Fructose-1-6-bisphosphatase, N-terminal domain
405	LOC110917936	2377.52	-1.09191	0.277525	-3.93445	8.33874e-05	0.00190571	Down	bHLH	DS14	Transcription factor
406	LOC110875128	35.5483	-4.46922	1.13647	-3.93255	8.405e-05	0.00191518	Down	AP2/ERF-ERF	DS14	transcription factor
407	LOC110880197	937.514	-1.16557	0.296758	-3.9277	8.57637e-05	0.0019444	Down	MYB-related	DS14	transcription factor
408	LOC110880197	937.514	-1.16557	0.296758	-3.9277	8.57637e-05	0.0019444	Down	MYB-related	DS14	transcription factor
409	LOC110895210	48.363	-4.79957	1.2238	-3.92186	8.78687e-05	0.0019838	Down	TCP	DS14	transcription factor
410	LOC110896573	51.5375	1.96697	0.502328	3.9157	9.01423e-05	0.00202325	Up	MYB-related	DS14	Protein REVEILLE 1-like isoform X1
411	LOC110915505	63.4285	-4.21492	1.07725	-3.91269	9.12755e-05	0.00204195	Down	MYB	DS14	RNA polymerase II transcription regulator recruiting activity
412	MSTRG.40735	383.586	1.20204	0.30916	3.88808	0.00010104	0.0022092	Up	MYB-related	DS14	Protein LHY-like isoform X1
413	LOC110934306	187.111	-4.31805	1.11076	-3.88747	0.000101294	0.00221296	Down	AP2/ERF-ERF	DS14	transcription factor
414	LOC110930799	437.981	-1.72713	0.447939	-3.85572	0.000115391	0.00245155	Down	GARP-G2-like	DS14	isoform X1
415	MSTRG.7047	94.6731	3.90523	1.01365	3.85262	0.000116858	0.00247592	Up	WRKY	DS14	WRKY Transcription Factor
416	LOC110919400	5532.39	1.02027	0.264839	3.85241	0.00011696	0.0024771	Up	HB-HD-ZIP	DS14	Homeobox-leucine zipper protein
417	MSTRG.23393	811.701	1.93022	0.502823	3.83877	0.000123652	0.00259342	Up	NAC	DS14	Reverse transcriptase (RNA-dependent DNA polymerase)
418	MSTRG.16395	166.466	-3.76632	0.981284	-3.83816	0.000123961	0.00259688	Down	MYB-related	DS14	RNA polymerase II transcription regulator recruiting activity
419	MSTRG.16395	166.466	-3.76632	0.981284	-3.83816	0.000123961	0.00259688	Down	MYB	DS14	RNA polymerase II transcription regulator recruiting activity
420	LOC110883545	1278.44	3.24782	0.846405	3.8372	0.000124446	0.00260604	Up	bZIP	DS14	Ocs element-binding factor
421	LOC118484999	16.2737	-3.34695	0.8748	-3.82596	0.000130264	0.00270481	Down	Tify	DS14	Divergent CCT motif
422	LOC110939910	139.34	4.56238	1.19412	3.82071	0.000133066	0.00275033	Up	bHLH	DS14	helix loop helix domain
423	LOC110939910	139.34	4.56238	1.19412	3.82071	0.000133066	0.00275033	Up	bHLH	DS14	helix loop helix domain
424	LOC110939910	139.34	4.56238	1.19412	3.82071	0.000133066	0.00275033	Up	bHLH	DS14	helix loop helix domain
425	LOC110930450	658.461	2.02128	0.529187	3.8196	0.000133671	0.00275544	Up	B3	DS14	B3 domain-containing protein
426	LOC110872465	200.596	-3.21504	0.843422	-3.8119	0.000137903	0.00282544	Down	C2C2-GATA	DS14	Transcriptional activator that specifically binds 5'- GATA-3' or 5'-GAT-3' motifs within gene promoters
427	LOC110883979	292.181	-1.856	0.48981	-3.78923	0.000151117	0.00302957	Down	GARP-G2-like	DS14	Protein PHR1-LIKE 1-like isoform
428	LOC110921648	69.3876	2.43275	0.643835	3.77854	0.000157751	0.0031308	Up	B3	DS14	B3 domain-containing protein
429	MSTRG.17300	1379.65	-1.50421	0.399527	-3.76499	0.000166556	0.00327114	Down	MYB-related	DS14	SANT SWI3, ADA2, N-CoR and TFIIIB'' DNA-binding domains
430	MSTRG.16942	465.277	-1.48967	0.395725	-3.76442	0.000166938	0.00327677	Down	bHLH	DS14	Transcription factor
431	LOC110922937	7.95849	-6.4689	1.72233	-3.75591	0.000172716	0.0033628	Down	NAC	DS14	(NAC) domain-containing protein
432	LOC110895021	214.854	3.41704	0.914211	3.73769	0.000185718	0.0035407	Up	C2H2	DS14	ZINC FINGER protein
433	MSTRG.19773	1191.42	-2.04638	0.548275	-3.7324	0.000189664	0.00359943	Down	MYB	DS14	RNA polymerase II transcription regulator recruiting activity
434	MSTRG.19773	1191.42	-2.04638	0.548275	-3.7324	0.000189664	0.00359943	Down	MYB-related	DS14	RNA polymerase II transcription regulator recruiting activity
435	MSTRG.22386	9.48357	-6.72056	1.80284	-3.72777	0.000193179	0.00365075	Down	bZIP	DS14	Light-inducible protein CPRF2-like
436	LOC110929170	285.519	2.23672	0.600858	3.72254	0.000197226	0.00370261	Up	HB-BELL	DS14	BEL1-like homeodomain protein
437	LOC110922887	115.794	2.79575	0.751249	3.72146	0.000198071	0.00371097	Up	MYB	DS14	Transcription factor
438	MSTRG.24457	99.8593	1.92865	0.518508	3.71961	0.000199532	0.00372855	Up	WRKY	DS14	WRKY Transcription Factor
439	LOC110927311	1046.81	-1.17019	0.315313	-3.71121	0.000206268	0.00383375	Down	GARP-G2-like	DS14	Myb family transcription factor
440	LOC110927311	1046.81	-1.17019	0.315313	-3.71121	0.000206268	0.00383375	Down	GARP-G2-like	DS14	Myb family transcription factor
441	LOC110879617	381.773	1.04996	0.283536	3.70309	0.000212992	0.0039317	Up	NF-YB	DS14	Protein Dr1 homolog
442	LOC110886429	297.305	-1.83084	0.494827	-3.69996	0.00021563	0.00397225	Down	Tify	DS14	Divergent CCT motif
443	LOC110885738	43.0546	-4.71634	1.27773	-3.69119	0.000223207	0.00408538	Down	AP2/ERF-ERF	DS14	transcription factor
444	LOC110915423	260.707	-3.34923	0.908153	-3.68795	0.000226064	0.00412231	Down	HB-HD-ZIP	DS14	homeobox-leucine zipper protein
445	LOC110915423	260.707	-3.34923	0.908153	-3.68795	0.000226064	0.00412231	Down	HB-HD-ZIP	DS14	homeobox-leucine zipper protein
446	LOC110906070	24.5951	-4.42268	1.2047	-3.67118	0.000241432	0.00433959	Down	FAR1	DS14	NA
447	LOC110902841	8.03334	-6.48171	1.76724	-3.6677	0.000244747	0.00437589	Down	bHLH	DS14	transcription factor
448	LOC110937745	314.393	-1.63495	0.446764	-3.65955	0.000252661	0.00448033	Down	C2C2-YABBY	DS14	YABBY protein
449	LOC110877496	342.907	1.28543	0.352322	3.64845	0.000263824	0.00462818	Up	WRKY	DS14	WRKY Transcription Factor
450	LOC110898357	2959.42	2.55422	0.702444	3.6362	0.000276691	0.00478556	Up	bHLH	DS14	Transcription factor ICE1-like
451	LOC110865081	125.738	-2.72462	0.749587	-3.63483	0.000278167	0.0047988	Down	HB-BELL	DS14	homeobox protein
452	LOC110865081	125.738	-2.72462	0.749587	-3.63483	0.000278167	0.0047988	Down	HB-BELL	DS14	homeobox protein
453	LOC110865081	125.738	-2.72462	0.749587	-3.63483	0.000278167	0.0047988	Down	HB-BELL	DS14	homeobox protein
454	LOC110898478	212.769	-4.40034	1.21281	-3.62823	0.000285371	0.00488991	Down	AP2/ERF-ERF	DS14	transcription factor
455	LOC110899489	831.722	-2.63639	0.726801	-3.62739	0.000286296	0.00490149	Down	MYB-related	DS14	Transcription factor
456	LOC110899489	831.722	-2.63639	0.726801	-3.62739	0.000286296	0.00490149	Down	MYB-related	DS14	Transcription factor
457	LOC110899489	831.722	-2.63639	0.726801	-3.62739	0.000286296	0.00490149	Down	MYB	DS14	Transcription factor
458	LOC110899489	831.722	-2.63639	0.726801	-3.62739	0.000286296	0.00490149	Down	MYB	DS14	Transcription factor
459	LOC110868956	138.294	-3.03109	0.836701	-3.62268	0.000291572	0.0049792	Down	MYB	DS14	transcription factor
460	LOC110868956	138.294	-3.03109	0.836701	-3.62268	0.000291572	0.0049792	Down	MYB	DS14	transcription factor
461	LOC110935974	98.5075	-2.96664	0.820175	-3.61708	0.000297949	0.00507314	Down	C2H2	DS14	Zinc finger protein
462	LOC110935974	98.5075	-2.96664	0.820175	-3.61708	0.000297949	0.00507314	Down	C2H2	DS14	Zinc finger protein
463	LOC110908741	87.386	-5.29321	1.46345	-3.61694	0.000298105	0.00507314	Down	OFP	DS14	Transcriptional repressor, ovate
464	LOC110941722	735.032	-1.21442	0.336735	-3.60647	0.000310391	0.00522953	Down	NF-YC	DS14	Nuclear transcription factor Y subunit
465	LOC110941722	735.032	-1.21442	0.336735	-3.60647	0.000310391	0.00522953	Down	NF-YC	DS14	Nuclear transcription factor Y subunit
466	MSTRG.15337	67.9466	5.80299	1.61562	3.5918	0.000328404	0.00546151	Up	MYB-related	DS14	Protein ALWAYS EARLY
467	MSTRG.39409	104.82	4.86609	1.35583	3.58901	0.000331941	0.00549834	Up	MYB-related	DS14	RNA polymerase II transcription regulator recruiting activity
468	LOC110891617	7.89346	-6.45753	1.80491	-3.57775	0.000346566	0.00568483	Down	MADS-M-type	DS14	Agamous-like MADS-box protein
469	MSTRG.26771	33.678	3.56055	1.00179	3.55419	0.000379145	0.00608625	Up	HSF	DS14	Heat stress transcription factor
470	LOC118480461	52.5533	-4.08902	1.15699	-3.5342	0.000409007	0.00643189	Down	LOB	DS14	Lateral organ boundaries (LOB) domain
471	LOC118480461	52.5533	-4.08902	1.15699	-3.5342	0.000409007	0.00643189	Down	LOB	DS14	Lateral organ boundaries (LOB) domain
472	LOC110922891	636.215	3.64573	1.03333	3.52815	0.000418474	0.00655978	Up	NAC	DS14	NAC transcription factor
473	MSTRG.43114	25.3479	2.88099	0.817047	3.5261	0.000421733	0.00660129	Up	MYB-related	DS14	Myb-like DNA-binding domain
474	LOC110879750	356.156	-3.90741	1.10947	-3.52188	0.000428496	0.00668392	Down	bHLH	DS14	transcription factor
475	LOC110879750	356.156	-3.90741	1.10947	-3.52188	0.000428496	0.00668392	Down	bHLH	DS14	transcription factor
476	LOC110878933	46.0236	-3.34924	0.954145	-3.5102	0.000447768	0.0068891	Down	bZIP	DS14	Transcription factor
477	LOC110898062	337.971	-1.29403	0.368954	-3.50728	0.000452718	0.00693761	Down	HB-HD-ZIP	DS14	Homeobox-leucine zipper protein
478	LOC110922905	420.075	3.71627	1.05969	3.50695	0.000453274	0.00694194	Up	AP2/ERF-ERF	DS14	ethylene-responsive transcription factor
479	LOC110889563	636.342	-1.12818	0.32313	-3.49142	0.000480464	0.00725785	Down	HB-BELL	DS14	BEL1-like homeodomain protein
480	LOC110883133	1963.21	2.23002	0.63929	3.48827	0.000486151	0.00731921	Up	AP2/ERF-ERF	DS14	DNA-binding domain in plant proteins such as APETALA2 and EREBPs
481	LOC110884999	227.919	-1.69924	0.488497	-3.4785	0.000504222	0.00751384	Down	bHLH	DS14	Transcription factor
482	MSTRG.13828	6115.59	-1.83521	0.528413	-3.47306	0.000514552	0.00762573	Down	bHLH	DS14	Transcription factor
483	LOC110923528	56.8257	-3.78958	1.09403	-3.46386	0.000532474	0.00782482	Down	C2H2	DS14	transcriptional regulator
484	LOC110937616	1516.72	-1.09098	0.315567	-3.4572	0.000545818	0.0079705	Down	BES1	DS14	beta-amylase
485	LOC110937616	1516.72	-1.09098	0.315567	-3.4572	0.000545818	0.0079705	Down	BES1	DS14	beta-amylase
486	LOC110881115	67.3886	3.66168	1.05967	3.45548	0.000549316	0.00799303	Up	WRKY	DS14	WRKY Transcription Factor
487	LOC110943696	21.52	-2.25574	0.655004	-3.44386	0.000573483	0.00824367	Down	OFP	DS14	Transcriptional repressor, ovate
488	LOC110885964	67.9512	3.09975	0.901299	3.4392	0.000583443	0.00834688	Up	DBB	DS14	Salt tolerance-like protein
489	MSTRG.41298	43.6653	7.9228	2.30403	3.43867	0.000584578	0.0083573	Up	bHLH	DS14	helix loop helix domain
490	MSTRG.30173	70.8916	-2.25296	0.656358	-3.43252	0.000598004	0.00849226	Down	Tify	DS14	NA
491	LOC110937240	439.879	3.35118	0.977742	3.42747	0.000609245	0.00859991	Up	WRKY	DS14	WRKY Transcription Factor
492	LOC110932950	31.2264	-3.91345	1.14364	-3.42192	0.0006218	0.00871795	Down	C2C2-Dof	DS14	dof zinc finger protein
493	LOC110905738	323.689	-3.4796	1.01733	-3.42031	0.000625504	0.00875398	Down	MYB-related	DS14	radialis-like
494	LOC110908431	14.9225	-5.57335	1.62983	-3.41958	0.000627173	0.00876349	Down	PLATZ	DS14	PLATZ transcription factor family protein
495	LOC110908431	14.9225	-5.57335	1.62983	-3.41958	0.000627173	0.00876349	Down	PLATZ	DS14	PLATZ transcription factor family protein
496	LOC110887223	26.7375	6.34666	1.86103	3.41029	0.000648944	0.00895907	Up	bHLH	DS14	transcription factor
497	LOC110903985	205.43	2.76301	0.810719	3.4081	0.000654174	0.00901373	Up	LOB	DS14	LOB domain-containing protein
498	LOC110939562	616.73	3.1274	0.918793	3.40382	0.000664512	0.00912274	Up	WRKY	DS14	DNA binding domain
499	LOC110884449	145.738	-1.60133	0.471733	-3.39457	0.00068736	0.00937618	Down	WRKY	DS14	WRKY transcription factor 7
500	LOC110884449	145.738	-1.60133	0.471733	-3.39457	0.00068736	0.00937618	Down	WRKY	DS14	WRKY transcription factor 7
501	LOC110868579	137.165	2.10426	0.620405	3.39175	0.000694482	0.00944779	Up	TCP	DS14	transcription factor
502	LOC110879426	1711.06	1.56402	0.46127	3.39067	0.000697221	0.00947313	Up	bZIP	DS14	ABSCISIC ACID-INSENSITIVE 5-like protein
503	LOC110877317	774.559	1.36919	0.404047	3.38868	0.000702302	0.00952663	Up	HSF	DS14	Heat Stress Transcription Factor
504	MSTRG.33809	354.578	-7.00035	0.5603	-12.4939	8.05757e-36	4.52997e-32	Down	NAC	DS21	No apical meristem (NAM) protein
505	LOC110944768	725.86	-3.34875	0.350221	-9.56183	1.15697e-21	1.20454e-18	Down	SBP	DS21	Squamosa promoter-binding-like protein
506	LOC110898478	240.868	-4.36605	0.461329	-9.46406	2.96216e-21	2.92162e-18	Down	AP2/ERF-ERF	DS21	transcription factor
507	LOC110922086	751.576	-2.84845	0.303118	-9.39715	5.60601e-21	5.00269e-18	Down	MYB	DS21	RNA polymerase II transcription regulator recruiting activity
508	LOC110898902	466.755	-9.11778	0.990957	-9.20099	3.54669e-20	2.80838e-17	Down	NAC	DS21	No apical meristem (NAM) protein
509	LOC110899208	2697.02	-2.55315	0.278375	-9.17161	4.65997e-20	3.63866e-17	Down	C2C2-CO-like	DS21	CCT motif
510	MSTRG.9056	440.656	-2.80533	0.309351	-9.06842	1.20757e-19	8.93283e-17	Down	MYB	DS21	RNA polymerase II transcription regulator recruiting activity
511	LOC110880182	759.591	-2.51914	0.283426	-8.88817	6.21244e-19	4.0612e-16	Down	bHLH	DS21	transcription factor
512	LOC110904227	171.531	-2.95996	0.352497	-8.39713	4.57517e-17	2.1798e-14	Down	C2H2	DS21	ZINC FINGER protein
513	MSTRG.34022	499.02	-3.11542	0.386971	-8.05079	8.22587e-16	3.16752e-13	Down	C2C2-CO-like	DS21	CCT motif
514	LOC110869264	147.792	3.2167	0.400633	8.02904	9.82389e-16	3.68199e-13	Up	AP2/ERF-ERF	DS21	DNA-binding domain in plant proteins such as APETALA2 and EREBPs
515	MSTRG.18540	122.694	10.2062	1.3267	7.69288	1.43861e-14	4.06425e-12	Up	MYB	DS21	Transcription factor
516	LOC110868808	183.22	-2.60689	0.352358	-7.39842	1.37814e-13	3.26916e-11	Down	AP2/ERF-AP2	DS21	transcription factor
517	LOC110868808	183.22	-2.60689	0.352358	-7.39842	1.37814e-13	3.26916e-11	Down	AP2/ERF-AP2	DS21	transcription factor
518	LOC110868808	183.22	-2.60689	0.352358	-7.39842	1.37814e-13	3.26916e-11	Down	AP2/ERF-AP2	DS21	transcription factor
519	LOC110868808	183.22	-2.60689	0.352358	-7.39842	1.37814e-13	3.26916e-11	Down	AP2/ERF-AP2	DS21	transcription factor
520	LOC110868808	183.22	-2.60689	0.352358	-7.39842	1.37814e-13	3.26916e-11	Down	AP2/ERF-ERF	DS21	transcription factor
521	LOC110868808	183.22	-2.60689	0.352358	-7.39842	1.37814e-13	3.26916e-11	Down	AP2/ERF-ERF	DS21	transcription factor
522	LOC110868808	183.22	-2.60689	0.352358	-7.39842	1.37814e-13	3.26916e-11	Down	AP2/ERF-ERF	DS21	transcription factor
523	LOC110868808	183.22	-2.60689	0.352358	-7.39842	1.37814e-13	3.26916e-11	Down	AP2/ERF-ERF	DS21	transcription factor
524	LOC110937838	1607.62	-1.75793	0.239328	-7.34525	2.05378e-13	4.67463e-11	Down	AP2/ERF-ERF	DS21	ethylene-responsive transcription factor
525	LOC110873853	865.262	-2.97511	0.407696	-7.29737	2.93442e-13	6.52069e-11	Down	NF-YC	DS21	Nuclear transcription factor Y subunit
526	LOC110941791	413.117	2.149	0.298125	7.20841	5.66105e-13	1.201e-10	Up	C2C2-Dof	DS21	Cyclic dof factor
527	MSTRG.13866	218.691	11.0383	1.54853	7.12823	1.01668e-12	2.06346e-10	Up	WRKY	DS21	WRKY transcription factor
528	LOC110899678	3529.61	-1.91027	0.270425	-7.06396	1.61822e-12	3.13712e-10	Down	HB-HD-ZIP	DS21	Homeobox-leucine zipper protein
529	LOC110878896	70.3008	-3.40766	0.48621	-7.00863	2.40668e-12	4.5252e-10	Down	MYB-related	DS21	atrl6,rl6,rsm3
530	LOC110925650	2129.3	-2.19099	0.320243	-6.84167	7.82775e-12	1.31902e-09	Down	bHLH	DS21	Transcription factor
531	LOC110921832	460.92	2.86647	0.432264	6.63129	3.32774e-11	4.73634e-09	Up	AP2/ERF-ERF	DS21	DNA-binding domain in plant proteins such as APETALA2 and EREBPs
532	LOC110872059	533.164	3.47972	0.524843	6.63002	3.35643e-11	4.76511e-09	Up	MYB	DS21	Transcription factor
533	LOC118489004	4480.01	-1.88747	0.285253	-6.61684	3.6697e-11	5.17069e-09	Down	bHLH	DS21	Transcription factor
534	MSTRG.11077	215.337	2.13935	0.327671	6.52896	6.62274e-11	8.61876e-09	Up	GRF	DS21	growth-regulating factor
535	MSTRG.42377	100.363	9.91361	1.52162	6.51518	7.26008e-11	9.2165e-09	Up	WRKY	DS21	DNA binding domain
536	LOC110944329	1271.44	-1.96641	0.302732	-6.49554	8.27357e-11	1.02229e-08	Down	PLATZ	DS21	PLATZ transcription factor family protein
537	LOC110882664	3736.79	1.69034	0.260732	6.48306	8.98794e-11	1.10812e-08	Up	C2H2	DS21	histone deacetylase
538	LOC110867995	190.378	3.65098	0.568342	6.42392	1.32805e-10	1.56526e-08	Up	AP2/ERF-ERF	DS21	DNA-binding domain in plant proteins such as APETALA2 and EREBPs
539	LOC118482800	75.3139	-5.22689	0.813784	-6.42295	1.33657e-10	1.57201e-08	Down	Trihelix	DS21	Transcription factor
540	MSTRG.33487	218.696	2.44809	0.382817	6.39493	1.60623e-10	1.84667e-08	Up	bZIP	DS21	transcription factor
541	LOC110937798	1274.27	-2.16272	0.339358	-6.37298	1.85393e-10	2.08456e-08	Down	bHLH	DS21	Transcription factor
542	LOC110915328	1985.1	-1.82781	0.287695	-6.3533	2.10751e-10	2.31867e-08	Down	TUB	DS21	Belongs to the TUB family
543	MSTRG.19773	1326.34	-2.13819	0.341408	-6.26285	3.77997e-10	3.90643e-08	Down	MYB	DS21	RNA polymerase II transcription regulator recruiting activity
544	MSTRG.19773	1326.34	-2.13819	0.341408	-6.26285	3.77997e-10	3.90643e-08	Down	MYB-related	DS21	RNA polymerase II transcription regulator recruiting activity
545	LOC110930460	523.57	-3.6139	0.581548	-6.21428	5.15606e-10	5.12144e-08	Down	bHLH	DS21	bHLH-MYC and R2R3-MYB transcription factors N-terminal
546	LOC110895827	333.158	2.24111	0.362299	6.18579	6.1791e-10	6.01019e-08	Up	MYB-related	DS21	SANT SWI3, ADA2, N-CoR and TFIIIB'' DNA-binding domains
547	LOC110911528	3067.35	-1.52371	0.250382	-6.08553	1.1611e-09	1.05969e-07	Down	HB-HD-ZIP	DS21	Homeobox-leucine zipper protein
548	LOC110911528	3067.35	-1.52371	0.250382	-6.08553	1.1611e-09	1.05969e-07	Down	HB-HD-ZIP	DS21	Homeobox-leucine zipper protein
549	LOC110915456	255.738	1.63834	0.269652	6.07574	1.23416e-09	1.11372e-07	Up	CSD	DS21	Cold shock protein domain
550	LOC110873447	435.015	1.87222	0.308606	6.06669	1.30572e-09	1.16816e-07	Up	bHLH	DS21	helix loop helix domain
551	LOC110873447	435.015	1.87222	0.308606	6.06669	1.30572e-09	1.16816e-07	Up	bHLH	DS21	helix loop helix domain
552	LOC110873447	435.015	1.87222	0.308606	6.06669	1.30572e-09	1.16816e-07	Up	bHLH	DS21	helix loop helix domain
553	LOC110911038	651.834	-2.39207	0.395275	-6.05166	1.43365e-09	1.26332e-07	Down	NAC	DS21	No apical meristem (NAM) protein
554	LOC110918484	2246.26	-1.57615	0.265893	-5.92774	3.07133e-09	2.48804e-07	Down	HB-KNOX	DS21	Homeobox protein knotted-1-like
555	LOC110918484	2246.26	-1.57615	0.265893	-5.92774	3.07133e-09	2.48804e-07	Down	HB-KNOX	DS21	Homeobox protein knotted-1-like
556	LOC110918484	2246.26	-1.57615	0.265893	-5.92774	3.07133e-09	2.48804e-07	Down	HB-KNOX	DS21	Homeobox protein knotted-1-like
557	LOC110918484	2246.26	-1.57615	0.265893	-5.92774	3.07133e-09	2.48804e-07	Down	HB-KNOX	DS21	Homeobox protein knotted-1-like
558	LOC110895697	655.349	-1.68646	0.286199	-5.8926	3.80164e-09	2.99759e-07	Down	C2C2-Dof	DS21	dof zinc finger protein
559	LOC110912086	39.8191	8.58129	1.4692	5.84079	5.1955e-09	3.88936e-07	Up	AP2/ERF-ERF	DS21	Transcription factor
560	LOC110928311	62.2857	-4.49971	0.781328	-5.75906	8.45837e-09	5.89256e-07	Down	AP2/ERF-ERF	DS21	DNA-binding domain in plant proteins such as APETALA2 and EREBPs
561	MSTRG.33175	78.0773	-2.17944	0.380844	-5.72264	1.04878e-08	7.06139e-07	Down	NF-YA	DS21	Nuclear transcription factor Y subunit
562	LOC118479760	434.66	4.92378	0.865912	5.68624	1.29869e-08	8.40188e-07	Up	AP2/ERF-ERF	DS21	ethylene-responsive transcription factor
563	LOC110936939	599.125	-1.34098	0.236034	-5.68132	1.33657e-08	8.61718e-07	Down	HSF	DS21	Heat Stress Transcription Factor
564	LOC110936939	599.125	-1.34098	0.236034	-5.68132	1.33657e-08	8.61718e-07	Down	HSF	DS21	Heat Stress Transcription Factor
565	LOC110895464	335.302	-2.11285	0.374754	-5.63797	1.72069e-08	1.05955e-06	Down	HB-other	DS21	homeobox-leucine zipper protein
566	LOC110895464	335.302	-2.11285	0.374754	-5.63797	1.72069e-08	1.05955e-06	Down	HB-other	DS21	homeobox-leucine zipper protein
567	LOC110929849	1356.53	-3.19651	0.572977	-5.57878	2.42214e-08	1.41995e-06	Down	C3H	DS21	Zinc finger C-x8-C-x5-C-x3-H type (and similar)
568	LOC110895484	73.9462	3.0232	0.544815	5.54903	2.87254e-08	1.64525e-06	Up	GRAS	DS21	Belongs to the GRAS family
569	LOC110873855	90.3328	-5.97867	1.08111	-5.53013	3.19995e-08	1.80081e-06	Down	SBP	DS21	Squamosa promoter-binding-like protein
570	LOC110873855	90.3328	-5.97867	1.08111	-5.53013	3.19995e-08	1.80081e-06	Down	SBP	DS21	Squamosa promoter-binding-like protein
571	LOC110935498	98.4169	5.10599	0.92456	5.52261	3.33996e-08	1.86282e-06	Up	NF-YA	DS21	Nuclear transcription factor Y subunit
572	LOC110935498	98.4169	5.10599	0.92456	5.52261	3.33996e-08	1.86282e-06	Up	NF-YA	DS21	Nuclear transcription factor Y subunit
573	LOC110898357	3382.51	2.56997	0.465704	5.51848	3.41951e-08	1.89735e-06	Up	bHLH	DS21	Transcription factor ICE1-like
574	LOC110936765	2231.21	-1.81351	0.329338	-5.50655	3.65936e-08	2.01696e-06	Down	C3H	DS21	zinc finger CCCH domain-containing protein
575	LOC110920645	1575.4	-1.31856	0.239468	-5.5062	3.66672e-08	2.01903e-06	Down	NF-YA	DS21	Nuclear transcription factor Y subunit
576	LOC110920645	1575.4	-1.31856	0.239468	-5.5062	3.66672e-08	2.01903e-06	Down	NF-YA	DS21	Nuclear transcription factor Y subunit
577	LOC110920645	1575.4	-1.31856	0.239468	-5.5062	3.66672e-08	2.01903e-06	Down	NF-YA	DS21	Nuclear transcription factor Y subunit
578	LOC110920645	1575.4	-1.31856	0.239468	-5.5062	3.66672e-08	2.01903e-06	Down	NF-YA	DS21	Nuclear transcription factor Y subunit
579	LOC110920645	1575.4	-1.31856	0.239468	-5.5062	3.66672e-08	2.01903e-06	Down	NF-YA	DS21	Nuclear transcription factor Y subunit
580	LOC110920645	1575.4	-1.31856	0.239468	-5.5062	3.66672e-08	2.01903e-06	Down	NF-YA	DS21	Nuclear transcription factor Y subunit
581	LOC110920645	1575.4	-1.31856	0.239468	-5.5062	3.66672e-08	2.01903e-06	Down	NF-YA	DS21	Nuclear transcription factor Y subunit
582	LOC110920645	1575.4	-1.31856	0.239468	-5.5062	3.66672e-08	2.01903e-06	Down	NF-YA	DS21	Nuclear transcription factor Y subunit
583	LOC110920645	1575.4	-1.31856	0.239468	-5.5062	3.66672e-08	2.01903e-06	Down	NF-YA	DS21	Nuclear transcription factor Y subunit
584	LOC110941758	563.603	2.50191	0.4544	5.50596	3.67158e-08	2.01973e-06	Up	OFP	DS21	transcription repressor
585	LOC110942242	6080.45	-2.85396	0.521296	-5.47475	4.38123e-08	2.35706e-06	Down	C3H	DS21	Fructose-1-6-bisphosphatase, N-terminal domain
586	LOC110926056	8716.14	-3.17122	0.580414	-5.46371	4.6628e-08	2.48476e-06	Down	Tify	DS21	TIFY 6B-like
587	LOC110926056	8716.14	-3.17122	0.580414	-5.46371	4.6628e-08	2.48476e-06	Down	Tify	DS21	TIFY 6B-like
588	LOC110917936	2329.88	-1.87046	0.342636	-5.45903	4.78745e-08	2.54636e-06	Down	bHLH	DS21	Transcription factor
589	LOC110916973	148.316	-1.83519	0.336854	-5.44803	5.09304e-08	2.68351e-06	Down	C2H2	DS21	methyl-CpG-binding domain-containing protein
590	LOC110875469	373.032	2.11227	0.387759	5.44739	5.11131e-08	2.69062e-06	Up	C2C2-GATA	DS21	zinc finger binding to DNA consensus sequence [AT]GATA[AG]
591	LOC110895861	525.241	-1.80402	0.335877	-5.37109	7.82623e-08	3.88341e-06	Down	HB-HD-ZIP	DS21	Homeobox associated leucine zipper
592	LOC110934306	215.184	-3.79568	0.707644	-5.36383	8.14745e-08	4.02504e-06	Down	AP2/ERF-ERF	DS21	transcription factor
593	MSTRG.40733	12914.8	-1.23073	0.230352	-5.34282	9.15116e-08	4.43898e-06	Down	MYB-related	DS21	Protein LHY-like isoform X1
594	LOC110909211	70.6131	-3.53428	0.661655	-5.34157	9.21427e-08	4.45806e-06	Down	Trihelix	DS21	Transcription factor
595	LOC110877979	180.955	-2.26663	0.424469	-5.33991	9.2991e-08	4.48751e-06	Down	NAC	DS21	NA
596	LOC110879041	858.869	-1.70679	0.320514	-5.32517	1.0086e-07	4.79726e-06	Down	C2C2-CO-like	DS21	ZINC FINGER protein
597	LOC110894173	179.368	-3.16084	0.593665	-5.32428	1.01351e-07	4.81654e-06	Down	Tify	DS21	TIFY
598	LOC110887223	38.5469	6.68292	1.25944	5.30627	1.11894e-07	5.1946e-06	Up	bHLH	DS21	transcription factor
599	MSTRG.2647	112.142	10.0751	1.91265	5.26761	1.38208e-07	6.20611e-06	Up	CAMTA	DS21	Calmodulin-binding transcription
600	MSTRG.5407	103.264	7.10952	1.35107	5.26213	1.42393e-07	6.37001e-06	Up	Trihelix	DS21	Zn-dependent metallo-hydrolase RNA specificity domain
601	LOC110915843	2202.51	-2.03611	0.387139	-5.25937	1.4455e-07	6.44967e-06	Down	AP2/ERF-ERF	DS21	ethylene-responsive transcription factor
602	MSTRG.13833	757.154	-1.41486	0.270505	-5.23042	1.69126e-07	7.33097e-06	Down	PLATZ	DS21	PLATZ transcription factor family protein
603	LOC110868053	369.442	1.48632	0.284392	5.22631	1.72929e-07	7.47276e-06	Up	B3	DS21	B3 domain-containing protein
604	MSTRG.13828	6206.02	-2.77391	0.532996	-5.20437	1.94653e-07	8.26541e-06	Down	bHLH	DS21	Transcription factor
605	LOC110864589	77.7227	-2.95291	0.568742	-5.192	2.08047e-07	8.72254e-06	Down	AP2/ERF-ERF	DS21	DNA-binding domain in plant proteins such as APETALA2 and EREBPs
606	LOC110877081	57.7108	2.42869	0.468553	5.18338	2.17896e-07	9.09436e-06	Up	MYB	DS21	RNA polymerase II transcription regulator recruiting activity
607	MSTRG.41664	26.0159	-8.3594	1.62545	-5.14284	2.7062e-07	1.11053e-05	Down	TCP	DS21	transcription factor
608	LOC110881018	52.0571	8.9658	1.74446	5.1396	2.75331e-07	1.12575e-05	Up	GRAS	DS21	Belongs to the GRAS family
609	LOC110890119	139.875	3.95597	0.775255	5.1028	3.34663e-07	1.33627e-05	Up	LOB	DS21	Lateral organ boundaries (LOB) domain
610	LOC110899489	899.928	-3.18928	0.626271	-5.0925	3.53369e-07	1.40101e-05	Down	MYB-related	DS21	Transcription factor
611	LOC110899489	899.928	-3.18928	0.626271	-5.0925	3.53369e-07	1.40101e-05	Down	MYB-related	DS21	Transcription factor
612	LOC110899489	899.928	-3.18928	0.626271	-5.0925	3.53369e-07	1.40101e-05	Down	MYB	DS21	Transcription factor
613	LOC110899489	899.928	-3.18928	0.626271	-5.0925	3.53369e-07	1.40101e-05	Down	MYB	DS21	Transcription factor
614	LOC110928746	533.288	-1.27315	0.251524	-5.06177	4.15388e-07	1.60723e-05	Down	DBP	DS21	protein phosphatase 2C 27
615	LOC110915110	28.5995	6.22781	1.2312	5.05831	4.22997e-07	1.63218e-05	Up	AP2/ERF-ERF	DS21	ethylene-responsive transcription factor
616	LOC110885982	34.8286	-8.77986	1.73702	-5.05456	4.31392e-07	1.65661e-05	Down	MYB-related	DS21	radialis-like
617	LOC110912913	1218.75	-1.32847	0.265554	-5.00264	5.65514e-07	2.09579e-05	Down	TUB	DS21	Tubby-like F-box protein
618	LOC110912913	1218.75	-1.32847	0.265554	-5.00264	5.65514e-07	2.09579e-05	Down	TUB	DS21	Tubby-like F-box protein
619	LOC110912913	1218.75	-1.32847	0.265554	-5.00264	5.65514e-07	2.09579e-05	Down	TUB	DS21	Tubby-like F-box protein
620	MSTRG.20321	1022.22	-2.10528	0.420953	-5.00121	5.69706e-07	2.10994e-05	Down	NF-YC	DS21	Nuclear transcription factor Y subunit
621	LOC110928831	2043.22	1.22281	0.245387	4.98317	6.25494e-07	2.2909e-05	Up	Trihelix	DS21	Zn-dependent metallo-hydrolase RNA specificity domain
622	MSTRG.39409	153.894	5.24886	1.05571	4.97187	6.63112e-07	2.41296e-05	Up	MYB-related	DS21	RNA polymerase II transcription regulator recruiting activity
623	LOC110928464	5664.48	2.16071	0.436382	4.95141	7.36785e-07	2.62165e-05	Up	C2C2-GATA	DS21	GATA transcription factor
624	LOC110911065	2106.6	-1.18907	0.242368	-4.90604	9.29353e-07	3.19335e-05	Down	B3-ARF	DS21	Auxin response factors (ARFs) are transcriptional factors that bind specifically to the DNA sequence 5'-TGTCTC-3' found in the auxin-responsive promoter elements (AuxREs)
625	LOC110911065	2106.6	-1.18907	0.242368	-4.90604	9.29353e-07	3.19335e-05	Down	B3-ARF	DS21	Auxin response factors (ARFs) are transcriptional factors that bind specifically to the DNA sequence 5'-TGTCTC-3' found in the auxin-responsive promoter elements (AuxREs)
626	MSTRG.41298	41.0667	7.65443	1.56164	4.90154	9.50894e-07	3.25574e-05	Up	bHLH	DS21	helix loop helix domain
627	LOC110879571	33.5781	-6.19641	1.26512	-4.89787	9.68802e-07	3.30436e-05	Down	MYB-related	DS21	SANT SWI3, ADA2, N-CoR and TFIIIB'' DNA-binding domains
628	LOC110915267	1313.23	2.87192	0.587371	4.88944	1.01122e-06	3.43303e-05	Up	bZIP	DS21	basic region leucin zipper
629	MSTRG.34554	921.815	-1.71744	0.351845	-4.88125	1.05418e-06	3.55738e-05	Down	HB-HD-ZIP	DS21	Homeobox-leucine zipper protein
630	LOC110889587	209.173	2.2074	0.452499	4.87824	1.07039e-06	3.6056e-05	Up	AP2/ERF-ERF	DS21	DNA-binding domain in plant proteins such as APETALA2 and EREBPs
631	LOC110939612	3293.14	5.15591	1.05724	4.87678	1.07832e-06	3.62797e-05	Up	WRKY	DS21	WRKY Transcription Factor
632	MSTRG.8014	15.1709	-7.58133	1.56384	-4.84788	1.24787e-06	4.10025e-05	Down	AP2/ERF-ERF	DS21	transcription factor
633	LOC110902632	53.6373	7.11684	1.47055	4.83958	1.30115e-06	4.25542e-05	Up	AP2/ERF-ERF	DS21	ethylene-responsive transcription factor
634	LOC110869050	2501.48	2.20973	0.464312	4.75914	1.94418e-06	5.96625e-05	Up	LOB	DS21	lob domain-containing protein
635	LOC110880007	249.304	2.08535	0.438355	4.75722	1.96281e-06	6.00604e-05	Up	AP2/ERF-AP2	DS21	AP2-like ethylene-responsive transcription factor
636	MSTRG.39993	67.3756	-2.26109	0.475334	-4.75685	1.96636e-06	6.00604e-05	Down	MYB-related	DS21	RNA polymerase II transcription regulator recruiting activity
637	MSTRG.39993	67.3756	-2.26109	0.475334	-4.75685	1.96636e-06	6.00604e-05	Down	MYB	DS21	RNA polymerase II transcription regulator recruiting activity
638	LOC110878090	195.705	4.10488	0.863964	4.75121	2.02201e-06	6.13893e-05	Up	MYB	DS21	RNA polymerase II transcription regulator recruiting activity
639	LOC110891343	137.864	-3.74325	0.789118	-4.74359	2.09965e-06	6.33955e-05	Down	Tify	DS21	TIFY
640	LOC110908584	87.1044	-2.44668	0.51761	-4.72688	2.27993e-06	6.80348e-05	Down	AP2/ERF-ERF	DS21	ethylene-responsive transcription factor
641	LOC110928312	31.8352	-5.96328	1.26562	-4.71175	2.45597e-06	7.25944e-05	Down	AP2/ERF-ERF	DS21	Transcription factor
642	LOC110895288	347.298	-3.1546	0.671339	-4.69896	2.61485e-06	7.62089e-05	Down	RWP-RK	DS21	RWP-RK domain
643	LOC110895288	347.298	-3.1546	0.671339	-4.69896	2.61485e-06	7.62089e-05	Down	RWP-RK	DS21	RWP-RK domain
644	LOC110895288	347.298	-3.1546	0.671339	-4.69896	2.61485e-06	7.62089e-05	Down	RWP-RK	DS21	RWP-RK domain
645	LOC118485818	227.354	-2.0128	0.429726	-4.68392	2.81437e-06	8.08915e-05	Down	C2H2	DS21	ZINC FINGER protein
646	MSTRG.18368	79.1039	3.93806	0.841486	4.67989	2.87035e-06	8.21644e-05	Up	NAC	DS21	NAC transcription factor
647	LOC110919230	218.486	6.1433	1.32142	4.64901	3.33531e-06	9.30115e-05	Up	RWP-RK	DS21	RWP-RK domain
648	LOC110930450	848.406	2.24502	0.483443	4.64381	3.42035e-06	9.49021e-05	Up	B3	DS21	B3 domain-containing protein
649	LOC110898007	230.538	-1.9939	0.430592	-4.63059	3.64617e-06	9.97992e-05	Down	C2H2	DS21	ZINC FINGER protein
650	LOC110914899	2642.08	-1.47151	0.317845	-4.62964	3.66298e-06	0.000100162	Down	C3H	DS21	Zinc finger CCCH domain-containing protein
651	LOC110937066	137.983	2.40432	0.519916	4.62443	3.75633e-06	0.000102391	Up	AP2/ERF-ERF	DS21	DNA-binding domain in plant proteins such as APETALA2 and EREBPs
652	MSTRG.22777	3950	-1.20028	0.260865	-4.60115	4.20156e-06	0.000112108	Down	MYB-related	DS21	E1-E2 ATPase
653	LOC110944325	601.775	1.29998	0.283084	4.59221	4.38571e-06	0.000115867	Up	MYB-related	DS21	DnaJ homolog, subfamily C, member
654	LOC110877496	381.03	1.25027	0.272673	4.58524	4.53467e-06	0.000119354	Up	WRKY	DS21	WRKY Transcription Factor
655	LOC110939960	69.495	-4.48816	0.979471	-4.58223	4.60045e-06	0.000120859	Down	AP2/ERF-ERF	DS21	Transcription factor
656	LOC110865081	140.339	-2.79808	0.611183	-4.57814	4.69131e-06	0.000122958	Down	HB-BELL	DS21	homeobox protein
657	LOC110865081	140.339	-2.79808	0.611183	-4.57814	4.69131e-06	0.000122958	Down	HB-BELL	DS21	homeobox protein
658	LOC110865081	140.339	-2.79808	0.611183	-4.57814	4.69131e-06	0.000122958	Down	HB-BELL	DS21	homeobox protein
659	LOC110921648	88.178	2.62389	0.57351	4.57514	4.75901e-06	0.000124443	Up	B3	DS21	B3 domain-containing protein
660	LOC110935957	530.142	1.41767	0.31047	4.56622	4.96606e-06	0.000129017	Up	C2H2	DS21	DNA-dependent RNA polymerase catalyzes the transcription of DNA into RNA using the four ribonucleoside triphosphates as substrates
661	MSTRG.42821	91.9005	-3.15886	0.692437	-4.56195	5.06812e-06	0.000131304	Down	C2H2	DS21	methyl-CpG-binding domain-containing protein
662	LOC110865927	78.9448	-2.01449	0.441716	-4.5606	5.10087e-06	0.000131727	Down	RWP-RK	DS21	RWP-RK domain
663	LOC110865927	78.9448	-2.01449	0.441716	-4.5606	5.10087e-06	0.000131727	Down	RWP-RK	DS21	RWP-RK domain
664	LOC110941511	40.2601	-5.5682	1.22227	-4.55561	5.22345e-06	0.000134461	Down	MYB-related	DS21	radialis-like
665	MSTRG.38653	319.845	1.48887	0.32977	4.51488	6.33513e-06	0.000157454	Up	MYB	DS21	Protein PHR1-LIKE 1-like isoform
666	MSTRG.38653	319.845	1.48887	0.32977	4.51488	6.33513e-06	0.000157454	Up	GARP-G2-like	DS21	Protein PHR1-LIKE 1-like isoform
667	LOC110933959	40.6801	4.48846	0.995569	4.50843	6.53081e-06	0.000161107	Up	AP2/ERF-ERF	DS21	ethylene-responsive transcription factor
668	LOC110868528	232.385	-1.33779	0.296744	-4.50825	6.53655e-06	0.000161178	Down	NF-YA	DS21	Nuclear transcription factor Y subunit
669	LOC110868528	232.385	-1.33779	0.296744	-4.50825	6.53655e-06	0.000161178	Down	NF-YA	DS21	Nuclear transcription factor Y subunit
670	LOC110894311	108.558	5.76488	1.27956	4.50535	6.62622e-06	0.000162889	Up	NAC	DS21	NAC transcription factor 29-like
671	LOC110900129	170.793	-2.44792	0.543674	-4.50256	6.7141e-06	0.000164689	Down	HB-HD-ZIP	DS21	HD-ZIP protein N terminus
672	LOC110868365	84.9935	-5.53381	1.23838	-4.46859	7.87352e-06	0.000188041	Down	AP2/ERF-AP2	DS21	Transcription factor
673	LOC110868365	84.9935	-5.53381	1.23838	-4.46859	7.87352e-06	0.000188041	Down	AP2/ERF-AP2	DS21	Transcription factor
674	LOC110868365	84.9935	-5.53381	1.23838	-4.46859	7.87352e-06	0.000188041	Down	AP2/ERF-AP2	DS21	Transcription factor
675	LOC110868365	84.9935	-5.53381	1.23838	-4.46859	7.87352e-06	0.000188041	Down	AP2/ERF-AP2	DS21	Transcription factor
676	LOC110868365	84.9935	-5.53381	1.23838	-4.46859	7.87352e-06	0.000188041	Down	AP2/ERF-AP2	DS21	Transcription factor
677	LOC110868365	84.9935	-5.53381	1.23838	-4.46859	7.87352e-06	0.000188041	Down	AP2/ERF-AP2	DS21	Transcription factor
678	LOC110879728	6006.16	-1.2785	0.288563	-4.43058	9.39784e-06	0.000218868	Down	HB-HD-ZIP	DS21	Homeobox-leucine zipper protein
679	LOC110904223	239.323	-1.44769	0.327692	-4.41784	9.96924e-06	0.000229984	Down	FAR1	DS21	Glucomannan 4-beta-mannosyltransferase 9-like
680	LOC110904223	239.323	-1.44769	0.327692	-4.41784	9.96924e-06	0.000229984	Down	FAR1	DS21	Glucomannan 4-beta-mannosyltransferase 9-like
681	LOC110904223	239.323	-1.44769	0.327692	-4.41784	9.96924e-06	0.000229984	Down	FAR1	DS21	Glucomannan 4-beta-mannosyltransferase 9-like
682	LOC110904223	239.323	-1.44769	0.327692	-4.41784	9.96924e-06	0.000229984	Down	FAR1	DS21	Glucomannan 4-beta-mannosyltransferase 9-like
683	LOC110898637	126.036	2.47786	0.561627	4.41193	1.02452e-05	0.000235578	Up	bHLH	DS21	transcription factor
684	LOC110915908	14.6813	7.13558	1.61743	4.41169	1.02567e-05	0.000235745	Up	AP2/ERF-ERF	DS21	Transcription factor
685	LOC110889319	309.384	3.74748	0.85345	4.39098	1.12843e-05	0.000255498	Up	HB-HD-ZIP	DS21	homeobox associated leucin zipper
686	LOC110889319	309.384	3.74748	0.85345	4.39098	1.12843e-05	0.000255498	Up	HB-HD-ZIP	DS21	homeobox associated leucin zipper
687	LOC110896128	664.142	-1.40328	0.32178	-4.36098	1.2948e-05	0.000287042	Down	CAMTA	DS21	Calmodulin-binding transcription
688	LOC110896128	664.142	-1.40328	0.32178	-4.36098	1.2948e-05	0.000287042	Down	CAMTA	DS21	Calmodulin-binding transcription
689	LOC110904964	187.166	-1.52271	0.349794	-4.35316	1.34191e-05	0.000295626	Down	WRKY	DS21	WRKY Transcription Factor
690	LOC110879009	105.873	-2.38528	0.549496	-4.34085	1.41931e-05	0.000310361	Down	bHLH	DS21	Transcription factor
691	LOC110897493	452.181	1.90242	0.438977	4.33375	1.4659e-05	0.000318934	Up	MYB-related	DS21	Bromodomain-containing protein
692	MSTRG.28043	53.5633	2.12337	0.490623	4.3279	1.50538e-05	0.000325886	Up	WRKY	DS21	WRKY Transcription Factor
693	LOC110912107	361.005	1.07039	0.247715	4.32104	1.55297e-05	0.000334258	Up	CSD	DS21	Cold shock protein domain
694	LOC110884429	56.8035	4.57496	1.06782	4.28442	1.8322e-05	0.000384926	Up	WRKY	DS21	DNA binding domain
695	LOC110864852	20.6376	-4.76636	1.1138	-4.27938	1.87418e-05	0.000392134	Down	bHLH	DS21	bHLH-MYC and R2R3-MYB transcription factors N-terminal
696	LOC110864852	20.6376	-4.76636	1.1138	-4.27938	1.87418e-05	0.000392134	Down	bHLH	DS21	bHLH-MYC and R2R3-MYB transcription factors N-terminal
697	LOC110897867	206.06	2.246	0.52564	4.27289	1.92953e-05	0.00040135	Up	C2C2-GATA	DS21	zinc finger binding to DNA consensus sequence [AT]GATA[AG]
698	LOC110894021	6268.12	-2.53335	0.593371	-4.26943	1.95973e-05	0.000406553	Down	bHLH	DS21	Transcription factor
699	LOC110935974	114.226	-2.59144	0.608128	-4.26135	2.03197e-05	0.000418146	Down	C2H2	DS21	Zinc finger protein
700	LOC110935974	114.226	-2.59144	0.608128	-4.26135	2.03197e-05	0.000418146	Down	C2H2	DS21	Zinc finger protein
701	MSTRG.25764	150.604	1.94679	0.457055	4.25941	2.04966e-05	0.000421029	Up	B3	DS21	B3 DNA binding domain
702	LOC110936628	63.163	5.75023	1.35311	4.24963	2.1412e-05	0.00043742	Up	GARP-G2-like	DS21	transcription factor
703	LOC110927153	502.856	1.06459	0.250935	4.24249	2.21051e-05	0.000448969	Up	C3H	DS21	Zinc finger CCCH domain-containing protein
704	MSTRG.34232	95.2114	2.70488	0.638688	4.23506	2.28495e-05	0.000462086	Up	GRF	DS21	QLQ
705	LOC110880911	55.4318	5.80447	1.37638	4.21721	2.47344e-05	0.000492934	Up	B3	DS21	NA
706	LOC110904658	630.304	-1.61389	0.383884	-4.20409	2.6213e-05	0.000517812	Down	B3-ARF	DS21	Auxin response factors (ARFs) are transcriptional factors that bind specifically to the DNA sequence 5'-TGTCTC-3' found in the auxin-responsive promoter elements (AuxREs)
707	LOC110898762	1457.16	1.09732	0.262059	4.18732	2.82274e-05	0.000549983	Up	C3H	DS21	zinc finger CCCH domain-containing protein
708	MSTRG.13111	64.5045	6.35433	1.5197	4.1813	2.89849e-05	0.000561774	Up	NAC	DS21	(NAC) domain-containing protein
709	MSTRG.4942	1619.18	1.73579	0.415669	4.1759	2.96815e-05	0.000572058	Up	C2C2-GATA	DS21	GATA transcription factor
710	LOC110911305	44.3209	5.22898	1.25383	4.1704	3.04063e-05	0.000583272	Up	B3	DS21	B3 domain-containing transcription factor
711	LOC110911305	44.3209	5.22898	1.25383	4.1704	3.04063e-05	0.000583272	Up	B3	DS21	B3 domain-containing transcription factor
712	LOC110916865	290.542	-2.69123	0.64541	-4.1698	3.04865e-05	0.000584169	Down	LOB	DS21	LOB domain-containing protein
713	LOC110939897	605.019	2.81095	0.676243	4.15673	3.22842e-05	0.000611529	Up	GRF	DS21	growth-regulating factor
714	LOC110939897	605.019	2.81095	0.676243	4.15673	3.22842e-05	0.000611529	Up	GRF	DS21	growth-regulating factor
715	LOC110885031	156.453	3.69643	0.890894	4.14912	3.33754e-05	0.000627966	Up	Trihelix	DS21	Trihelix transcription factor GT-3b-like
716	LOC110880197	1067.31	-1.11957	0.270219	-4.1432	3.42487e-05	0.00064118	Down	MYB-related	DS21	transcription factor
717	LOC110880197	1067.31	-1.11957	0.270219	-4.1432	3.42487e-05	0.00064118	Down	MYB-related	DS21	transcription factor
718	LOC110911278	847	-1.62302	0.391944	-4.14094	3.45892e-05	0.000646262	Down	HB-HD-ZIP	DS21	homeobox associated leucin zipper
719	LOC110911278	847	-1.62302	0.391944	-4.14094	3.45892e-05	0.000646262	Down	HB-HD-ZIP	DS21	homeobox associated leucin zipper
720	LOC110911103	579.33	-1.42774	0.345964	-4.12684	3.67777e-05	0.000680817	Down	AP2/ERF-ERF	DS21	DNA-binding domain in plant proteins such as APETALA2 and EREBPs
721	MSTRG.2640	895.126	5.58151	1.3621	4.09773	4.17213e-05	0.000753477	Up	bZIP	DS21	protein FAR1-RELATED SEQUENCE
722	LOC110912539	250.07	1.2274	0.299889	4.09286	4.26089e-05	0.000764593	Up	Trihelix	DS21	Alcohol dehydrogenase transcription factor Myb/SANT-like
723	LOC110936610	12.3322	6.89488	1.68492	4.09211	4.27474e-05	0.000765858	Up	TCP	DS21	TCP family transcription factor
724	LOC110941896	85.1403	-2.19758	0.539653	-4.07221	4.65691e-05	0.000823566	Down	C2H2	DS21	C2H2-type zinc finger
725	LOC110889969	3237.56	-1.04571	0.257	-4.06891	4.72329e-05	0.000832797	Down	bHLH	DS21	transcription factor
726	LOC110879187	84.8819	2.12707	0.52364	4.06209	4.8636e-05	0.000852608	Up	MADS-MIKC	DS21	Developmental protein SEPALLATA 1-like isoform X1
727	LOC110874434	42.3924	-3.58653	0.88483	-4.05335	5.04896e-05	0.000878407	Down	AP2/ERF-ERF	DS21	Transcription factor
728	LOC110885318	276.768	-1.62564	0.4018	-4.04589	5.21253e-05	0.000901688	Down	MYB	DS21	RNA polymerase II transcription regulator recruiting activity
729	LOC110912436	2254.2	-1.09663	0.272207	-4.02866	5.60968e-05	0.000956556	Down	MYB-related	DS21	Protein LHY-like isoform X1
730	LOC110912436	2254.2	-1.09663	0.272207	-4.02866	5.60968e-05	0.000956556	Down	MYB-related	DS21	Protein LHY-like isoform X1
731	LOC110912436	2254.2	-1.09663	0.272207	-4.02866	5.60968e-05	0.000956556	Down	MYB-related	DS21	Protein LHY-like isoform X1
732	LOC110912436	2254.2	-1.09663	0.272207	-4.02866	5.60968e-05	0.000956556	Down	MYB-related	DS21	Protein LHY-like isoform X1
733	LOC110912436	2254.2	-1.09663	0.272207	-4.02866	5.60968e-05	0.000956556	Down	MYB-related	DS21	Protein LHY-like isoform X1
734	LOC110912436	2254.2	-1.09663	0.272207	-4.02866	5.60968e-05	0.000956556	Down	MYB-related	DS21	Protein LHY-like isoform X1
735	LOC110912436	2254.2	-1.09663	0.272207	-4.02866	5.60968e-05	0.000956556	Down	MYB-related	DS21	Protein LHY-like isoform X1
736	MSTRG.22386	10.8058	-7.08918	1.76227	-4.02276	5.75204e-05	0.000976388	Down	bZIP	DS21	Light-inducible protein CPRF2-like
737	LOC110937709	2894.26	-1.59066	0.396226	-4.01453	5.95651e-05	0.00100593	Down	MADS-MIKC	DS21	MADS-box protein
738	LOC110937709	2894.26	-1.59066	0.396226	-4.01453	5.95651e-05	0.00100593	Down	MADS-MIKC	DS21	MADS-box protein
739	LOC110937709	2894.26	-1.59066	0.396226	-4.01453	5.95651e-05	0.00100593	Down	MADS-MIKC	DS21	MADS-box protein
740	LOC110878027	30.478	2.75506	0.686466	4.01339	5.98519e-05	0.00100956	Up	bHLH	DS21	helix loop helix domain
741	LOC110909327	36.7122	-2.39495	0.597425	-4.00878	6.10321e-05	0.00102645	Down	GRAS	DS21	Belongs to the GRAS family
742	LOC110932516	131.131	4.58328	1.14434	4.00516	6.19748e-05	0.00103976	Up	AP2/ERF-ERF	DS21	ethylene-responsive transcription factor
743	LOC110900372	21.6353	-3.37572	0.843563	-4.00174	6.28793e-05	0.00105305	Down	MYB	DS21	RNA polymerase II transcription regulator recruiting activity
744	MSTRG.1598	11.8793	6.83377	1.70794	4.00118	6.30262e-05	0.00105519	Up	C3H	DS21	Zinc finger CCCH domain-containing protein
745	LOC110912927	92.3004	-1.55008	0.387703	-3.9981	6.38524e-05	0.00106699	Down	NAC	DS21	Protein CUP-SHAPED COTYLEDON 2-like
746	LOC110881463	29.7674	4.21558	1.05587	3.99252	6.53747e-05	0.00108771	Up	WRKY	DS21	DNA binding domain
747	MSTRG.38254	196.592	-1.60285	0.402675	-3.98052	6.87656e-05	0.00113008	Down	MYB-related	DS21	RNA polymerase II transcription regulator recruiting activity
748	MSTRG.46406	376.072	-12.2117	3.06856	-3.97962	6.90244e-05	0.00113367	Down	GRAS	DS21	GRAS domain family
749	MSTRG.25221	240.304	-1.21555	0.305517	-3.97865	6.93084e-05	0.001138	Down	MYB-related	DS21	RNA polymerase II transcription regulator recruiting activity
750	LOC110878187	498.016	-1.22528	0.307971	-3.97857	6.93301e-05	0.00113803	Down	Trihelix	DS21	Myb/SANT-like DNA-binding domain
751	LOC110898958	50.5159	2.23663	0.562308	3.97759	6.96169e-05	0.00114107	Up	WRKY	DS21	WRKY transcription factor
752	LOC110898958	50.5159	2.23663	0.562308	3.97759	6.96169e-05	0.00114107	Up	WRKY	DS21	WRKY transcription factor
753	LOC110898958	50.5159	2.23663	0.562308	3.97759	6.96169e-05	0.00114107	Up	WRKY	DS21	WRKY transcription factor
754	MSTRG.9943	118.561	4.39384	1.10478	3.97712	6.97538e-05	0.00114198	Up	HB-other	DS21	homeobox protein
755	MSTRG.31396	774.778	-3.01717	0.760137	-3.96925	7.21007e-05	0.00117527	Down	Tify	DS21	TIFY 6B-like
756	MSTRG.6416	1591.65	1.28259	0.324143	3.95686	7.59418e-05	0.00122685	Up	C2H2	DS21	Krueppel-related zinc finger protein 1-like
757	MSTRG.40568	2950	-1.2795	0.323475	-3.95549	7.63788e-05	0.0012332	Down	HB-HD-ZIP	DS21	Homeobox-leucine zipper protein
758	MSTRG.44609	49.4114	2.55642	0.649116	3.93831	8.20563e-05	0.00130501	Up	C2C2-LSD	DS21	regulation of plant-type hypersensitive response
759	LOC110938208	11.8606	-7.22424	1.83589	-3.935	8.31966e-05	0.00132053	Down	bZIP	DS21	Ocs element-binding factor 1-like
760	LOC110891411	1068.84	-1.12967	0.287379	-3.93094	8.46136e-05	0.00133924	Down	AP2/ERF-ERF	DS21	transcription factor
761	LOC110936115	124.187	2.21423	0.56374	3.92775	8.57432e-05	0.00135407	Up	AP2/ERF-ERF	DS21	DNA-binding domain in plant proteins such as APETALA2 and EREBPs
762	LOC110899607	181.099	2.30864	0.588149	3.92527	8.66321e-05	0.0013658	Up	NAC	DS21	NAC domain-containing protein
763	LOC110883545	1613.24	3.40978	0.873336	3.90432	9.44921e-05	0.00146709	Up	bZIP	DS21	Ocs element-binding factor
764	LOC110899429	541.447	-2.1699	0.55617	-3.90151	9.55927e-05	0.00148091	Down	PLATZ	DS21	PLATZ transcription factor family protein
765	LOC110939562	589.677	2.84612	0.73294	3.88315	0.000103112	0.00157912	Up	WRKY	DS21	DNA binding domain
766	LOC110894274	424.877	3.02606	0.784975	3.85498	0.000115739	0.00173331	Up	WRKY	DS21	WRKY transcription factor
767	LOC110910677	3582.29	-1.12902	0.293217	-3.85046	0.000117896	0.00176045	Down	HB-HD-ZIP	DS21	Homeobox-leucine zipper protein ATHB-6-like
768	LOC110868055	44.1621	1.94646	0.505573	3.85	0.000118117	0.00176282	Up	B3	DS21	B3 domain-containing protein
769	LOC110935881	474.452	1.51675	0.394205	3.84762	0.000119273	0.00177535	Up	C2C2-CO-like	DS21	Zinc finger protein CONSTANS-like
770	LOC110942635	26.6211	5.14968	1.34034	3.84206	0.000122008	0.00181026	Up	RWP-RK	DS21	RWP-RK domain
771	MSTRG.24149	106.648	-2.05817	0.537283	-3.83069	0.000127783	0.0018762	Down	Tify	DS21	TIFY
772	LOC110893704	7751.8	-2.32964	0.609581	-3.82171	0.000132527	0.00193273	Down	Tify	DS21	TIFY
773	LOC110893704	7751.8	-2.32964	0.609581	-3.82171	0.000132527	0.00193273	Down	Tify	DS21	TIFY
774	LOC110923528	70.5446	-2.41359	0.631594	-3.82142	0.000132684	0.00193451	Down	C2H2	DS21	transcriptional regulator
775	LOC110929170	239.473	1.69007	0.444383	3.80319	0.000142845	0.00205023	Up	HB-BELL	DS21	BEL1-like homeodomain protein
776	LOC110925587	5440.72	-1.39322	0.366744	-3.79889	0.000145346	0.0020771	Down	GRAS	DS21	GRAS domain family
777	LOC118483953	13.9725	-7.46179	1.96493	-3.79749	0.000146169	0.00208516	Down	bZIP	DS21	basic region leucin zipper
778	LOC110927311	1201.55	-1.09399	0.289175	-3.78314	0.000154865	0.00218208	Down	GARP-G2-like	DS21	Myb family transcription factor
779	LOC110927311	1201.55	-1.09399	0.289175	-3.78314	0.000154865	0.00218208	Down	GARP-G2-like	DS21	Myb family transcription factor
780	LOC110872416	3039.42	1.27016	0.335935	3.78096	0.000156225	0.00219574	Up	NAC	DS21	NAC domain-containing protein 78-like
781	LOC110925954	17.6032	-7.79459	2.07049	-3.76462	0.000166804	0.0023172	Down	bHLH	DS21	bHLH-MYC and R2R3-MYB transcription factors N-terminal
782	MSTRG.277	997.655	1.42828	0.3812	3.7468	0.000179107	0.00245835	Up	bZIP	DS21	Elongation factor
783	LOC110871923	1961.78	-1.59116	0.425157	-3.74252	0.000182184	0.00249388	Down	GRAS	DS21	Belongs to the GRAS family
784	LOC110878048	494.93	-1.50446	0.402054	-3.74195	0.000182601	0.00249594	Down	MYB-related	DS21	transcription factor
785	LOC110864566	689.621	2.76109	0.738096	3.74082	0.000183418	0.00250528	Up	bHLH	DS21	helix loop helix domain
786	LOC110899475	625.509	-1.44926	0.387878	-3.73639	0.000186683	0.00254	Down	B3-ARF	DS21	Auxin response factors (ARFs) are transcriptional factors that bind specifically to the DNA sequence 5'-TGTCTC-3' found in the auxin-responsive promoter elements (AuxREs)
787	LOC110899475	625.509	-1.44926	0.387878	-3.73639	0.000186683	0.00254	Down	B3-ARF	DS21	Auxin response factors (ARFs) are transcriptional factors that bind specifically to the DNA sequence 5'-TGTCTC-3' found in the auxin-responsive promoter elements (AuxREs)
788	LOC110894218	190.682	2.15397	0.576821	3.73421	0.000188308	0.00255532	Up	C2C2-Dof	DS21	dof zinc finger protein
789	LOC110884726	261.652	2.87313	0.769867	3.73198	0.00018998	0.00257433	Up	WRKY	DS21	WRKY Transcription Factor
790	LOC110864749	281.491	1.27855	0.343107	3.7264	0.000194234	0.00262056	Up	C2C2-YABBY	DS21	YABBY protein
791	LOC110885501	645.977	-1.14795	0.309849	-3.70485	0.000211512	0.0028105	Down	MYB	DS21	RNA polymerase II transcription regulator recruiting activity
792	LOC110866358	15.7994	-6.03547	1.63091	-3.70068	0.000215026	0.00284375	Down	MYB-related	DS21	radialis-like
793	LOC110867939	575.358	1.34333	0.363427	3.69627	0.000218786	0.00288195	Up	C2H2	DS21	Zinc finger protein
794	LOC110930799	538.947	-1.25492	0.339779	-3.69334	0.000221329	0.00291204	Down	GARP-G2-like	DS21	isoform X1
795	LOC110931043	11876.7	-1.09329	0.297252	-3.678	0.000235067	0.00306429	Down	bHLH	DS21	Transcription factor
796	LOC110894172	395.176	-2.46541	0.671918	-3.66921	0.000243305	0.00314915	Down	Tify	DS21	TIFY
797	MSTRG.12796	41.8346	2.54912	0.694862	3.66853	0.000243945	0.00315423	Up	B3	DS21	CW-type Zinc Finger
798	LOC110921568	7.72414	6.218	1.69869	3.66047	0.000251753	0.00324177	Up	AP2/ERF-ERF	DS21	ethylene-responsive transcription factor
799	LOC110878897	122.411	-2.61883	0.715564	-3.65981	0.000252399	0.00324785	Down	C2H2	DS21	Protein TRANSPARENT TESTA 1-like
800	LOC110922905	478.276	3.70454	1.01227	3.65963	0.000252578	0.00324941	Up	AP2/ERF-ERF	DS21	ethylene-responsive transcription factor
801	LOC110908786	701.003	-1.51336	0.413651	-3.65855	0.000253651	0.00326027	Down	bHLH	DS21	Transcription factor
802	LOC110908786	701.003	-1.51336	0.413651	-3.65855	0.000253651	0.00326027	Down	bHLH	DS21	Transcription factor
803	LOC110889887	287.915	2.89993	0.792646	3.65854	0.000253654	0.00326027	Up	Trihelix	DS21	Trihelix transcription factor
804	LOC110878835	2507.29	-1.44713	0.398074	-3.63533	0.00027762	0.00350658	Down	MYB	DS21	RNA polymerase II transcription regulator recruiting activity
805	LOC110880169	517.338	1.51531	0.418249	3.62297	0.000291235	0.003643	Up	C2C2-GATA	DS21	Transcriptional activator that specifically binds 5'- GATA-3' or 5'-GAT-3' motifs within gene promoters
806	MSTRG.23443	621.413	-1.20605	0.333301	-3.6185	0.000296311	0.00368716	Down	HB-BELL	DS21	bel1-like homeodomain
807	MSTRG.41599	514.962	-1.76704	0.488983	-3.61371	0.000301851	0.00374119	Down	HB-BELL	DS21	bel1-like homeodomain
808	LOC110917525	36.7702	5.04245	1.39975	3.6024	0.000315296	0.00387876	Up	AP2/ERF-ERF	DS21	DNA-binding domain in plant proteins such as APETALA2 and EREBPs
809	LOC110935899	267.715	2.58533	0.718684	3.59732	0.000321519	0.00393465	Up	HB-HD-ZIP	DS21	Homeobox-leucine zipper protein
810	LOC110911452	54.4756	2.57244	0.716595	3.58981	0.000330915	0.00402859	Up	TCP	DS21	Transcription factor
811	MSTRG.2922	94.4203	-2.341	0.65518	-3.57306	0.000352831	0.00423219	Down	NAC	DS21	No apical meristem (NAM) protein
812	LOC110917719	239.902	2.2127	0.620094	3.56833	0.00035927	0.00429473	Up	C3H	DS21	Zinc finger CCCH domain-containing protein
813	LOC110917719	239.902	2.2127	0.620094	3.56833	0.00035927	0.00429473	Up	C3H	DS21	Zinc finger CCCH domain-containing protein
814	LOC110922891	526.234	3.13427	0.879069	3.56544	0.000363247	0.00433583	Up	NAC	DS21	NAC transcription factor
815	LOC110939910	110.227	4.03976	1.13475	3.56004	0.000370792	0.00440904	Up	bHLH	DS21	helix loop helix domain
816	LOC110939910	110.227	4.03976	1.13475	3.56004	0.000370792	0.00440904	Up	bHLH	DS21	helix loop helix domain
817	LOC110939910	110.227	4.03976	1.13475	3.56004	0.000370792	0.00440904	Up	bHLH	DS21	helix loop helix domain
818	LOC110885964	72.1149	2.9926	0.840769	3.55936	0.000371754	0.00441674	Up	DBB	DS21	Salt tolerance-like protein
819	LOC110868123	38.9939	-3.31951	0.933965	-3.55421	0.000379118	0.00448621	Down	bHLH	DS21	Transcription factor
820	LOC110868123	38.9939	-3.31951	0.933965	-3.55421	0.000379118	0.00448621	Down	bHLH	DS21	Transcription factor
821	LOC110904917	67.73	-1.88334	0.531364	-3.54435	0.000393578	0.00462109	Down	MYB	DS21	transcription factor
822	MSTRG.42613	149.405	1.14968	0.324443	3.54356	0.000394763	0.00462787	Up	bZIP	DS21	basic region leucin zipper
823	LOC110895759	1238.79	-1.37005	0.387235	-3.53802	0.000403132	0.004706	Down	C2H2	DS21	ubiE/COQ5 methyltransferase family
824	LOC110895759	1238.79	-1.37005	0.387235	-3.53802	0.000403132	0.004706	Down	C2H2	DS21	ubiE/COQ5 methyltransferase family
825	LOC110924190	81.7346	1.82042	0.51828	3.51242	0.000444045	0.00507402	Up	AP2/ERF-ERF	DS21	ethylene-responsive transcription factor
826	MSTRG.40130	1826.07	-1.3832	0.39409	-3.50987	0.000448327	0.0051136	Down	MYB-related	DS21	reveille
827	LOC110915604	4749.81	-1.01448	0.289519	-3.504	0.000458323	0.00519809	Down	MYB-related	DS21	reveille
828	LOC110941722	854.723	-1.0708	0.305724	-3.5025	0.000460913	0.00522219	Down	NF-YC	DS21	Nuclear transcription factor Y subunit
829	LOC110941722	854.723	-1.0708	0.305724	-3.5025	0.000460913	0.00522219	Down	NF-YC	DS21	Nuclear transcription factor Y subunit
830	LOC110898577	250.537	1.04422	0.300037	3.4803	0.000500855	0.00557807	Up	bZIP	DS21	transcription factor
831	LOC110898577	250.537	1.04422	0.300037	3.4803	0.000500855	0.00557807	Up	bZIP	DS21	transcription factor
832	LOC110920835	196.939	2.36409	0.67971	3.47809	0.000504998	0.00561102	Up	C2C2-CO-like	DS21	Zinc finger protein CONSTANS-like
833	LOC110920835	196.939	2.36409	0.67971	3.47809	0.000504998	0.00561102	Up	C2C2-CO-like	DS21	Zinc finger protein CONSTANS-like
834	LOC110920835	196.939	2.36409	0.67971	3.47809	0.000504998	0.00561102	Up	C2C2-CO-like	DS21	Zinc finger protein CONSTANS-like
835	LOC110930217	19.1596	-4.11537	1.1936	-3.44787	0.000565022	0.00614302	Down	MYB	DS21	RNA polymerase II transcription regulator recruiting activity
836	LOC110935807	2240.88	-1.02695	0.297869	-3.44765	0.000565487	0.00614599	Down	HB-BELL	DS21	bel1-like homeodomain
837	LOC110935807	2240.88	-1.02695	0.297869	-3.44765	0.000565487	0.00614599	Down	HB-BELL	DS21	bel1-like homeodomain
838	LOC110935807	2240.88	-1.02695	0.297869	-3.44765	0.000565487	0.00614599	Down	HB-BELL	DS21	bel1-like homeodomain
839	LOC110935807	2240.88	-1.02695	0.297869	-3.44765	0.000565487	0.00614599	Down	HB-BELL	DS21	bel1-like homeodomain
840	LOC110919056	671.456	3.66657	1.06364	3.44719	0.000566451	0.0061538	Up	AP2/ERF-ERF	DS21	transcription factor
841	LOC110897896	129.252	-3.75302	1.0901	-3.44283	0.000575668	0.00623421	Down	MYB	DS21	RNA polymerase II transcription regulator recruiting activity
842	MSTRG.9687	8.11943	6.27947	1.82885	3.43357	0.000595683	0.00641482	Up	BES1	DS21	BES1/BZR1 plant transcription factor, N-terminal
843	LOC110909361	185.035	-1.33857	0.390132	-3.43106	0.000601231	0.00645553	Down	C2C2-Dof	DS21	Dof zinc finger protein
844	LOC110921602	1632.22	-1.12945	0.333754	-3.38408	0.000714175	0.00740929	Down	RWP-RK	DS21	Protein NLP7-like isoform X1
845	LOC110926503	4149.26	-1.03324	0.305551	-3.38156	0.000720745	0.00746093	Down	C3H	DS21	Zinc finger CCCH domain-containing protein
846	LOC110920932	689.536	2.17204	0.644466	3.37029	0.00075088	0.00771463	Up	CSD	DS21	glycine-rich protein
847	LOC110916860	705.67	3.88822	1.15517	3.36594	0.000762833	0.00781886	Up	SBP	DS21	Squamosa promoter-binding-like protein
848	LOC110926171	1022.97	-1.59009	0.472536	-3.36502	0.000765392	0.00783938	Down	C2C2-GATA	DS21	GATA transcription factor
849	LOC110936908	803.923	1.00762	0.300215	3.35632	0.000789876	0.00803162	Up	CSD	DS21	Glycine-rich protein 2-like
850	LOC110941297	111.622	-1.11231	0.331824	-3.3521	0.000801999	0.00813282	Down	TCP	DS21	Transcription factor
851	LOC110941297	111.622	-1.11231	0.331824	-3.3521	0.000801999	0.00813282	Down	TCP	DS21	Transcription factor
852	LOC110941297	111.622	-1.11231	0.331824	-3.3521	0.000801999	0.00813282	Down	TCP	DS21	Transcription factor
853	LOC110929378	226.923	1.69905	0.507153	3.35017	0.000807615	0.00817503	Up	GARP-G2-like	DS21	Myb-like DNA-binding domain
854	MSTRG.9769	26.8939	-4.26507	1.27857	-3.33581	0.000850499	0.0085065	Down	VOZ	DS21	Transcription factor
855	LOC110898141	665.834	2.48238	0.744839	3.33277	0.000859873	0.00858499	Up	NAC	DS21	(NAC) domain-containing protein
856	LOC110904945	13.9429	-4.65473	1.39705	-3.33184	0.000862743	0.00860281	Down	LOB	DS21	lob domain-containing protein
857	MSTRG.29686	1711.17	-2.08702	0.627016	-3.32849	0.000873174	0.00868798	Down	Tify	DS21	TIFY
858	LOC110895238	157.73	5.01288	1.50607	3.32846	0.00087328	0.00868798	Up	WRKY	DS21	WRKY transcription factor
859	LOC110911574	295.834	1.27181	0.383881	3.31302	0.000922929	0.009103	Up	MYB	DS21	RNA polymerase II transcription regulator recruiting activity
860	MSTRG.7656	29.3335	8.13906	2.45937	3.3094	0.000934953	0.00919417	Up	NF-YC	DS21	Dr1-associated
861	LOC110927107	21.951	-3.36658	1.01738	-3.30907	0.000936079	0.00919721	Down	MYB	DS21	Myb-like DNA-binding domain
862	LOC110937725	15.2065	-4.79793	1.44998	-3.30897	0.000936386	0.00919721	Down	LOB	DS21	LOB domain-containing protein
863	LOC110865022	6.89241	-6.44085	1.9506	-3.30199	0.000960014	0.00937502	Down	RWP-RK	DS21	Protein NLP7-like isoform X1
864	LOC110890231	380.35	3.61581	1.09658	3.29735	0.000976028	0.00948199	Up	WRKY	DS21	DNA binding domain
865	LOC110890231	380.35	3.61581	1.09658	3.29735	0.000976028	0.00948199	Up	WRKY	DS21	DNA binding domain
866	MSTRG.26783	96.1283	2.1141	0.641526	3.29542	0.000982752	0.00952831	Up	Alfin-like	DS21	Alfin
867	LOC110936251	299.297	-1.46457	0.444475	-3.29506	0.000983998	0.00953471	Down	NAC	DS21	NAC domain-containing protein
868	LOC110936251	299.297	-1.46457	0.444475	-3.29506	0.000983998	0.00953471	Down	NAC	DS21	NAC domain-containing protein
869	LOC110936369	664.106	2.7082	0.823813	3.2874	0.00101118	0.0097227	Up	WRKY	DS21	WRKY transcription factor
870	LOC110912231	7.94639	-6.64932	2.02563	-3.2826	0.00102854	0.00985257	Down	GRAS	DS21	Belongs to the GRAS family
871	LOC110865313	4022.15	7.91682	0.432766	18.2935	9.3149e-75	3.49725e-71	Up	FAR1	DT7	NA
872	LOC110895736	1039.98	6.49957	0.417898	15.553	1.51766e-54	2.442e-51	Up	HB-other	DT7	homeobox-leucine zipper protein
873	MSTRG.23296	911.562	4.66066	0.306881	15.1872	4.30159e-52	6.37507e-49	Up	bZIP	DT7	ABSCISIC ACID-INSENSITIVE 5-like protein
874	LOC110868528	1496.94	4.03787	0.271868	14.8523	6.71763e-50	7.72075e-47	Up	NF-YA	DT7	Nuclear transcription factor Y subunit
875	LOC110868528	1496.94	4.03787	0.271868	14.8523	6.71763e-50	7.72075e-47	Up	NF-YA	DT7	Nuclear transcription factor Y subunit
876	MSTRG.14702	7739.33	7.1908	0.521195	13.7968	2.666e-43	2.08529e-40	Up	FAR1	DT7	NA
877	LOC110886977	1581.01	3.76875	0.284973	13.225	6.29745e-40	3.87642e-37	Up	HSF	DT7	Heat stress transcription factor
878	LOC110885898	2052.55	-3.61889	0.284836	-12.7052	5.53545e-37	2.88648e-34	Down	bHLH	DT7	Transcription factor
879	LOC110885898	2052.55	-3.61889	0.284836	-12.7052	5.53545e-37	2.88648e-34	Down	bHLH	DT7	Transcription factor
880	LOC110877732	1166.19	-4.09322	0.335428	-12.203	2.99649e-34	1.28819e-31	Down	C2C2-GATA	DT7	Transcriptional activator that specifically binds 5'- GATA-3' or 5'-GAT-3' motifs within gene promoters
881	LOC110877732	1166.19	-4.09322	0.335428	-12.203	2.99649e-34	1.28819e-31	Down	C2C2-GATA	DT7	Transcriptional activator that specifically binds 5'- GATA-3' or 5'-GAT-3' motifs within gene promoters
882	LOC110935899	603.666	4.01176	0.334066	12.0089	3.19051e-33	1.24778e-30	Up	HB-HD-ZIP	DT7	Homeobox-leucine zipper protein
883	LOC110889577	14393.4	5.8532	0.491982	11.8972	1.22389e-32	4.41834e-30	Up	NAC	DT7	No apical meristem (NAM) protein
884	LOC110872280	2296.84	2.51874	0.214901	11.7205	1.0011e-31	3.39632e-29	Up	PLATZ	DT7	PLATZ transcription factor
885	LOC110872280	2296.84	2.51874	0.214901	11.7205	1.0011e-31	3.39632e-29	Up	PLATZ	DT7	PLATZ transcription factor
886	LOC110872280	2296.84	2.51874	0.214901	11.7205	1.0011e-31	3.39632e-29	Up	PLATZ	DT7	PLATZ transcription factor
887	MSTRG.42892	662.674	8.94767	0.779139	11.4841	1.58663e-30	4.90958e-28	Up	FAR1	DT7	Protein FAR1-RELATED SEQUENCE 5-like
888	LOC110922706	800.971	2.34323	0.206869	11.3272	9.62826e-30	2.78615e-27	Up	AP2/ERF-ERF	DT7	DNA-binding domain in plant proteins such as APETALA2 and EREBPs
889	LOC110922604	6664.34	5.60736	0.510478	10.9845	4.53569e-28	1.12527e-25	Up	HB-HD-ZIP	DT7	Homeobox-leucine zipper protein
890	MSTRG.36959	517.116	2.79176	0.254214	10.982	4.66707e-28	1.15279e-25	Up	HB-HD-ZIP	DT7	homeobox associated leucin zipper
891	MSTRG.36959	517.116	2.79176	0.254214	10.982	4.66707e-28	1.15279e-25	Up	HB-other	DT7	homeobox associated leucin zipper
892	LOC118479760	354.173	4.41233	0.406614	10.8514	1.96395e-27	4.6866e-25	Up	AP2/ERF-ERF	DT7	ethylene-responsive transcription factor
893	LOC110899441	343.45	3.26395	0.304877	10.7058	9.55817e-27	2.1793e-24	Up	GRF	DT7	Growth-regulating factor 8
894	LOC110891385	946.541	-2.91125	0.278437	-10.4557	1.38007e-25	2.84693e-23	Down	bHLH	DT7	transcription factor
895	LOC110879395	1252.87	2.18917	0.214605	10.2009	1.96371e-24	3.63783e-22	Up	AP2/ERF-ERF	DT7	DNA-binding domain in plant proteins such as APETALA2 and EREBPs
896	MSTRG.17298	1263.35	2.19488	0.221876	9.89238	4.49204e-23	7.16652e-21	Up	NF-YB	DT7	protein heterodimerization activity
897	LOC110935309	292.037	8.16598	0.836576	9.76119	1.65206e-22	2.51458e-20	Up	AP2/ERF-ERF	DT7	DNA-binding domain in plant proteins such as APETALA2 and EREBPs
898	LOC110913444	155.053	-4.70593	0.482215	-9.75899	1.68833e-22	2.56285e-20	Down	FAR1	DT7	Protein FAR1-RELATED SEQUENCE 5-like
899	MSTRG.23041	170.976	7.04682	0.750891	9.38462	6.31444e-21	8.56892e-19	Up	TCP	DT7	Transcription factor
900	LOC110930208	229.001	3.24862	0.350882	9.25844	2.07445e-20	2.62532e-18	Up	AP2/ERF-ERF	DT7	DNA-binding domain in plant proteins such as APETALA2 and EREBPs
901	LOC110908741	527.153	-4.2882	0.465537	-9.21131	3.22169e-20	3.97015e-18	Down	OFP	DT7	Transcriptional repressor, ovate
902	LOC110942222	243.767	-2.87341	0.317084	-9.06198	1.28109e-19	1.51252e-17	Down	MYB	DT7	RNA polymerase II transcription regulator recruiting activity
903	LOC110893740	1106.92	2.89571	0.324991	8.91011	5.09841e-19	5.61893e-17	Up	C2C2-GATA	DT7	GATA transcription factor
904	MSTRG.46503	180.588	11.4151	1.29952	8.78416	1.57539e-18	1.63391e-16	Up	FAR1	DT7	Protein FAR1-RELATED SEQUENCE 5-like
905	LOC110898684	961.328	-3.45918	0.396617	-8.72171	2.74043e-18	2.76913e-16	Down	B3-ARF	DT7	Auxin response factors (ARFs) are transcriptional factors that bind specifically to the DNA sequence 5'-TGTCTC-3' found in the auxin-responsive promoter elements (AuxREs)
906	LOC110907992	3694.08	2.31873	0.26749	8.66848	4.37943e-18	4.28188e-16	Up	bZIP	DT7	bZIP transcription factor
907	LOC110908163	857.229	-3.01222	0.350552	-8.5928	8.48785e-18	8.00688e-16	Down	C2H2	DT7	zinc finger protein
908	LOC110891273	1623.79	2.36706	0.278345	8.50406	1.83075e-17	1.65228e-15	Up	MYB-related	DT7	Myb-like DNA-binding domain
909	LOC110879426	2201.87	3.32544	0.391747	8.48874	2.08892e-17	1.86437e-15	Up	bZIP	DT7	ABSCISIC ACID-INSENSITIVE 5-like protein
910	LOC110868579	192.058	3.29587	0.391934	8.40924	4.12679e-17	3.53205e-15	Up	TCP	DT7	transcription factor
911	LOC110916128	184.224	-10.5454	1.25462	-8.40521	4.27079e-17	3.63321e-15	Down	bHLH	DT7	Transcription factor
912	MSTRG.16942	1138.56	-3.0491	0.36333	-8.39208	4.77625e-17	4.0388e-15	Down	bHLH	DT7	Transcription factor
913	MSTRG.39237	226.016	-3.59291	0.428202	-8.39069	4.83302e-17	4.08068e-15	Down	bHLH	DT7	Transcription factor
914	LOC110939662	276.955	-3.93129	0.468665	-8.38826	4.93373e-17	4.15947e-15	Down	HB-HD-ZIP	DT7	in StAR and phosphatidylcholine transfer protein
915	LOC110939662	276.955	-3.93129	0.468665	-8.38826	4.93373e-17	4.15947e-15	Down	HB-HD-ZIP	DT7	in StAR and phosphatidylcholine transfer protein
916	MSTRG.44901	202.35	9.69723	1.1656	8.3195	8.8332e-17	7.27419e-15	Up	FAR1	DT7	Protein FAR1-RELATED SEQUENCE 5-like
917	LOC110915079	286.918	2.40523	0.291994	8.23726	1.76206e-16	1.39964e-14	Up	GARP-G2-like	DT7	transcription factor
918	LOC110879750	498.414	-3.34227	0.406966	-8.21265	2.16363e-16	1.69943e-14	Down	bHLH	DT7	transcription factor
919	LOC110879750	498.414	-3.34227	0.406966	-8.21265	2.16363e-16	1.69943e-14	Down	bHLH	DT7	transcription factor
920	LOC110903823	1052.61	2.76834	0.340646	8.12674	4.40982e-16	3.3025e-14	Up	HB-HD-ZIP	DT7	homeobox-leucine zipper protein
921	LOC110903823	1052.61	2.76834	0.340646	8.12674	4.40982e-16	3.3025e-14	Up	HB-HD-ZIP	DT7	homeobox-leucine zipper protein
922	MSTRG.11553	154.624	4.9563	0.613641	8.07687	6.64517e-16	4.83509e-14	Up	bHLH	DT7	helix loop helix domain
923	MSTRG.23275	1212.68	4.04248	0.500561	8.07591	6.69759e-16	4.86694e-14	Up	WRKY	DT7	WRKY transcription factor 7
924	MSTRG.32793	123.779	3.23088	0.40515	7.97452	1.52979e-15	1.03592e-13	Up	HSF	DT7	Transcription factor
925	MSTRG.42182	472.264	3.40714	0.429143	7.93941	2.03141e-15	1.34962e-13	Up	bZIP	DT7	basic region leucin zipper
926	LOC110905118	1094.53	2.35164	0.299832	7.84318	4.39267e-15	2.80479e-13	Up	MYB	DT7	RNA polymerase II transcription regulator recruiting activity
927	LOC110905118	1094.53	2.35164	0.299832	7.84318	4.39267e-15	2.80479e-13	Up	MYB	DT7	RNA polymerase II transcription regulator recruiting activity
928	LOC110941791	106.65	-3.13505	0.399742	-7.84268	4.41028e-15	2.80965e-13	Down	C2C2-Dof	DT7	Cyclic dof factor
929	LOC110898007	254.09	-2.51985	0.323851	-7.78087	7.20256e-15	4.50196e-13	Down	C2H2	DT7	ZINC FINGER protein
930	LOC118485818	245.385	-2.5214	0.324982	-7.75858	8.58881e-15	5.31534e-13	Down	C2H2	DT7	ZINC FINGER protein
931	LOC110910677	2498.14	-2.68421	0.349377	-7.68284	1.55603e-14	9.3125e-13	Down	HB-HD-ZIP	DT7	Homeobox-leucine zipper protein ATHB-6-like
932	LOC110874827	98.0564	10.534	1.37484	7.66199	1.83068e-14	1.08183e-12	Up	MYB	DT7	RNA polymerase II transcription regulator recruiting activity
933	LOC110929919	1563.2	3.31831	0.433827	7.64891	2.02686e-14	1.19276e-12	Up	C2H2	DT7	ZINC FINGER protein
934	LOC110929919	1563.2	3.31831	0.433827	7.64891	2.02686e-14	1.19276e-12	Up	C2H2	DT7	ZINC FINGER protein
935	LOC110929919	1563.2	3.31831	0.433827	7.64891	2.02686e-14	1.19276e-12	Up	C2H2	DT7	ZINC FINGER protein
936	MSTRG.26771	120.477	8.36712	1.09724	7.62561	2.42882e-14	1.4116e-12	Up	HSF	DT7	Heat stress transcription factor
937	MSTRG.19773	1671.64	-2.75575	0.363294	-7.58545	3.31331e-14	1.89823e-12	Down	MYB	DT7	RNA polymerase II transcription regulator recruiting activity
938	MSTRG.19773	1671.64	-2.75575	0.363294	-7.58545	3.31331e-14	1.89823e-12	Down	MYB-related	DT7	RNA polymerase II transcription regulator recruiting activity
939	MSTRG.14236	75.5525	10.1577	1.35871	7.47598	7.66331e-14	4.17384e-12	Up	FAR1	DT7	Protein FAR1-RELATED SEQUENCE 5-like
940	MSTRG.20321	1022.65	-3.31129	0.444624	-7.4474	9.51969e-14	5.08171e-12	Down	NF-YC	DT7	Nuclear transcription factor Y subunit
941	LOC110895288	733.461	-4.86056	0.656312	-7.40586	1.30299e-13	6.78191e-12	Down	RWP-RK	DT7	RWP-RK domain
942	LOC110895288	733.461	-4.86056	0.656312	-7.40586	1.30299e-13	6.78191e-12	Down	RWP-RK	DT7	RWP-RK domain
943	LOC110895288	733.461	-4.86056	0.656312	-7.40586	1.30299e-13	6.78191e-12	Down	RWP-RK	DT7	RWP-RK domain
944	MSTRG.38254	613.602	2.27801	0.312436	7.29113	3.07362e-13	1.52106e-11	Up	MYB-related	DT7	RNA polymerase II transcription regulator recruiting activity
945	LOC110909213	4465.38	2.32083	0.318386	7.28936	3.11432e-13	1.5385e-11	Up	bZIP	DT7	Common plant regulatory factor
946	LOC110909213	4465.38	2.32083	0.318386	7.28936	3.11432e-13	1.5385e-11	Up	bZIP	DT7	Common plant regulatory factor
947	LOC110909213	4465.38	2.32083	0.318386	7.28936	3.11432e-13	1.5385e-11	Up	bZIP	DT7	Common plant regulatory factor
948	LOC110909213	4465.38	2.32083	0.318386	7.28936	3.11432e-13	1.5385e-11	Up	bZIP	DT7	Common plant regulatory factor
949	LOC110889587	469.981	2.28181	0.313597	7.27626	3.43195e-13	1.68801e-11	Up	AP2/ERF-ERF	DT7	DNA-binding domain in plant proteins such as APETALA2 and EREBPs
950	LOC110869077	6463.37	2.42625	0.334782	7.24727	4.25254e-13	2.05571e-11	Up	PLATZ	DT7	PLATZ transcription factor
951	LOC110869077	6463.37	2.42625	0.334782	7.24727	4.25254e-13	2.05571e-11	Up	PLATZ	DT7	PLATZ transcription factor
952	LOC110920743	1692.86	2.01356	0.278194	7.23798	4.55414e-13	2.19585e-11	Up	C2C2-GATA	DT7	Transcriptional activator that specifically binds 5'- GATA-3' or 5'-GAT-3' motifs within gene promoters
953	LOC110890421	261.251	-3.12488	0.433298	-7.21183	5.52042e-13	2.62801e-11	Down	HB-HD-ZIP	DT7	in StAR and phosphatidylcholine transfer protein
954	LOC110890421	261.251	-3.12488	0.433298	-7.21183	5.52042e-13	2.62801e-11	Down	HB-HD-ZIP	DT7	in StAR and phosphatidylcholine transfer protein
955	LOC110882037	70.6427	10.0619	1.39529	7.21131	5.5416e-13	2.63586e-11	Up	FAR1	DT7	Protein FAR1-RELATED SEQUENCE
956	LOC110882037	70.6427	10.0619	1.39529	7.21131	5.5416e-13	2.63586e-11	Up	FAR1	DT7	Protein FAR1-RELATED SEQUENCE
957	LOC110912172	1998.19	1.37015	0.190354	7.19789	6.11504e-13	2.87944e-11	Up	TCP	DT7	Transcription factor
958	MSTRG.2268	52.3147	9.62714	1.36241	7.06625	1.59171e-12	7.1313e-11	Up	FAR1	DT7	Protein FAR1-RELATED SEQUENCE 5-like
959	LOC110929921	6456.87	4.5115	0.640877	7.03957	1.92837e-12	8.52433e-11	Up	NAC	DT7	NAC domain-containing protein
960	LOC110910397	228.521	2.36782	0.338448	6.99612	2.6314e-12	1.13906e-10	Up	NAC	DT7	NAC domain-containing protein 21
961	LOC110895942	5739.36	1.44823	0.207183	6.99009	2.74706e-12	1.185e-10	Up	bHLH	DT7	Transcription factor UNE12-like
962	LOC110879518	262.655	1.85573	0.268423	6.91347	4.72926e-12	1.96559e-10	Up	GARP-G2-like	DT7	transcription factor KAN4
963	LOC110879518	262.655	1.85573	0.268423	6.91347	4.72926e-12	1.96559e-10	Up	GARP-G2-like	DT7	transcription factor KAN4
964	LOC110904316	917.998	1.76733	0.256933	6.87858	6.04527e-12	2.47062e-10	Up	C2H2	DT7	Zinc finger protein JACKDAW-like
965	LOC118486787	1043.92	2.86419	0.418391	6.84574	7.60819e-12	3.06269e-10	Up	AP2/ERF-ERF	DT7	ethylene-responsive transcription factor
966	LOC110913047	1179.66	1.86603	0.27277	6.84104	7.86194e-12	3.15582e-10	Up	NAC	DT7	No apical meristem (NAM) protein
967	LOC110913047	1179.66	1.86603	0.27277	6.84104	7.86194e-12	3.15582e-10	Up	NAC	DT7	No apical meristem (NAM) protein
968	LOC110935498	130.685	3.18103	0.465012	6.84074	7.8784e-12	3.16017e-10	Up	NF-YA	DT7	Nuclear transcription factor Y subunit
969	LOC110935498	130.685	3.18103	0.465012	6.84074	7.8784e-12	3.16017e-10	Up	NF-YA	DT7	Nuclear transcription factor Y subunit
970	LOC110941511	90.1694	-9.51418	1.39398	-6.82521	8.77945e-12	3.49422e-10	Down	MYB-related	DT7	radialis-like
971	LOC110936604	773.494	1.97599	0.290181	6.8095	9.79365e-12	3.85699e-10	Up	bZIP	DT7	basic region leucin zipper
972	LOC110891331	59.3357	-3.60877	0.531405	-6.79101	1.11353e-11	4.32488e-10	Down	Trihelix	DT7	Myb/SANT-like DNA-binding domain
973	LOC110929849	2695.41	-1.19607	0.176911	-6.76085	1.37181e-11	5.23769e-10	Down	C3H	DT7	Zinc finger C-x8-C-x5-C-x3-H type (and similar)
974	LOC110922905	369.7	4.58121	0.679883	6.73822	1.60333e-11	6.06006e-10	Up	AP2/ERF-ERF	DT7	ethylene-responsive transcription factor
975	LOC110879009	170.022	-3.05818	0.457424	-6.68565	2.29894e-11	8.46759e-10	Down	bHLH	DT7	Transcription factor
976	LOC118484099	541.63	-3.10608	0.467979	-6.63721	3.19683e-11	1.1526e-09	Down	bHLH	DT7	transcription factor
977	LOC110890308	2539.59	1.82718	0.276049	6.61907	3.61475e-11	1.29088e-09	Up	bZIP	DT7	basic region leucin zipper
978	MSTRG.39886	311.258	9.65295	1.46789	6.57608	4.83001e-11	1.68012e-09	Up	HB-other	DT7	HB1, ASXL, restriction endonuclease HTH domain
979	MSTRG.4689	856.788	2.06833	0.315472	6.55629	5.51638e-11	1.892e-09	Up	NF-YA	DT7	CCAAT-Binding transcription Factor
980	LOC110937783	152.086	-3.1391	0.479341	-6.54877	5.80143e-11	1.98252e-09	Down	GRAS	DT7	GRAS domain family
981	LOC110928311	263.494	6.43885	0.988033	6.51683	7.18072e-11	2.41864e-09	Up	AP2/ERF-ERF	DT7	DNA-binding domain in plant proteins such as APETALA2 and EREBPs
982	LOC110922521	595.199	-2.68681	0.414998	-6.47427	9.52743e-11	3.13592e-09	Down	HB-other	DT7	homeobox-leucine zipper protein
983	LOC110916780	245.595	-2.99956	0.463523	-6.47121	9.72197e-11	3.19435e-09	Down	MYB	DT7	SANT SWI3, ADA2, N-CoR and TFIIIB'' DNA-binding domains
984	LOC110895210	114.895	-4.48873	0.694561	-6.46269	1.02858e-10	3.36392e-09	Down	TCP	DT7	transcription factor
985	LOC110894719	592.182	-1.82613	0.282831	-6.45663	1.07062e-10	3.49127e-09	Down	C2H2	DT7	zinc finger protein
986	LOC110879686	1242.03	-2.42457	0.379149	-6.39478	1.60782e-10	5.08694e-09	Down	C2C2-Dof	DT7	Cyclic dof factor
987	LOC110879686	1242.03	-2.42457	0.379149	-6.39478	1.60782e-10	5.08694e-09	Down	C2C2-Dof	DT7	Cyclic dof factor
988	LOC110866358	155.84	-5.38678	0.844224	-6.38075	1.76222e-10	5.52886e-09	Down	MYB-related	DT7	radialis-like
989	MSTRG.3645	2973.53	1.56452	0.246354	6.35071	2.14319e-10	6.62447e-09	Up	HB-HD-ZIP	DT7	Homeobox-leucine zipper protein
990	LOC110898937	61.6067	4.53483	0.71493	6.34304	2.25277e-10	6.95174e-09	Up	AP2/ERF-ERF	DT7	Dehydration-responsive element-binding protein
991	LOC110919266	4009.47	1.36024	0.214519	6.34086	2.28482e-10	7.03218e-09	Up	AP2/ERF-ERF	DT7	ethylene-responsive transcription factor
992	LOC110897493	321.147	2.66793	0.420753	6.34085	2.28508e-10	7.03218e-09	Up	MYB-related	DT7	Bromodomain-containing protein
993	MSTRG.44958	91.5272	-6.06376	0.958786	-6.32442	2.54188e-10	7.72953e-09	Down	C2C2-YABBY	DT7	axial regulator YABBY
994	LOC110912617	2234.69	1.75378	0.278252	6.30283	2.92253e-10	8.80623e-09	Up	MYB	DT7	RNA polymerase II transcription regulator recruiting activity
995	LOC110910886	126.87	-3.63053	0.576404	-6.29859	3.00362e-10	9.02159e-09	Down	HB-HD-ZIP	DT7	in StAR and phosphatidylcholine transfer protein
996	LOC110938233	258.096	-4.03858	0.641309	-6.2974	3.02685e-10	9.08169e-09	Down	MYB	DT7	RNA polymerase II transcription regulator recruiting activity
997	LOC110864681	66.7572	-3.8632	0.618462	-6.24647	4.19827e-10	1.22951e-08	Down	SBP	DT7	Squamosa promoter-binding-like protein
998	LOC110917256	308.379	4.53621	0.726274	6.24587	4.2146e-10	1.23365e-08	Up	C2H2	DT7	ZINC FINGER protein
999	MSTRG.33913	47.9502	8.53495	1.3731	6.21584	5.10501e-10	1.47209e-08	Up	FAR1	DT7	Protein FAR1-RELATED SEQUENCE 5-like
1000	MSTRG.6861	16.5773	21.3237	3.43172	6.2137	5.17519e-10	1.4908e-08	Up	HSF	DT7	Heat shock factor protein
1001	LOC110877115	1404.93	-3.07438	0.498199	-6.171	6.78582e-10	1.92039e-08	Down	bHLH	DT7	transcription factor
1002	LOC110877858	699.157	-1.9757	0.32237	-6.12868	8.86116e-10	2.45105e-08	Down	HB-HD-ZIP	DT7	Homeobox-leucine zipper protein ATHB-6-like
1003	MSTRG.40735	2148.06	2.81946	0.461361	6.11117	9.89004e-10	2.69592e-08	Up	MYB-related	DT7	Protein LHY-like isoform X1
1004	MSTRG.8013	86.4896	10.353	1.69444	6.10996	9.96547e-10	2.71386e-08	Up	HB-HD-ZIP	DT7	homeobox-leucine zipper protein
1005	LOC110872059	193.399	2.52283	0.413123	6.10672	1.01701e-09	2.76423e-08	Up	MYB	DT7	Transcription factor
1006	LOC110879617	473.313	1.64667	0.270056	6.09751	1.07735e-09	2.90718e-08	Up	NF-YB	DT7	Protein Dr1 homolog
1007	MSTRG.46624	737.585	-1.25275	0.205937	-6.08318	1.1782e-09	3.15513e-08	Down	WRKY	DT7	WRKY Transcription Factor
1008	LOC110872416	5438.92	1.68114	0.277089	6.06716	1.30194e-09	3.46344e-08	Up	NAC	DT7	NAC domain-containing protein 78-like
1009	LOC110937838	3583.89	1.37445	0.226592	6.06575	1.31335e-09	3.49217e-08	Up	AP2/ERF-ERF	DT7	ethylene-responsive transcription factor
1010	MSTRG.41885	150.667	-5.26075	0.868546	-6.05696	1.38714e-09	3.66586e-08	Down	bHLH	DT7	Transcription factor
1011	LOC110927095	1727.71	1.90439	0.314648	6.05247	1.42645e-09	3.76094e-08	Up	NF-YA	DT7	CCAAT-Binding transcription Factor
1012	LOC110927095	1727.71	1.90439	0.314648	6.05247	1.42645e-09	3.76094e-08	Up	NF-YA	DT7	CCAAT-Binding transcription Factor
1013	LOC110927095	1727.71	1.90439	0.314648	6.05247	1.42645e-09	3.76094e-08	Up	NF-YA	DT7	CCAAT-Binding transcription Factor
1014	LOC110927095	1727.71	1.90439	0.314648	6.05247	1.42645e-09	3.76094e-08	Up	NF-YA	DT7	CCAAT-Binding transcription Factor
1015	LOC110894333	23252.7	1.94459	0.322568	6.02846	1.65527e-09	4.31373e-08	Up	NAC	DT7	NAC transcription factor
1016	LOC110929250	124.096	-6.0799	1.00962	-6.02198	1.72298e-09	4.47775e-08	Down	bZIP	DT7	transcription factor
1017	LOC110929288	129.661	-8.14699	1.35328	-6.02019	1.74217e-09	4.52138e-08	Down	bZIP	DT7	transcription factor
1018	MSTRG.7201	411.906	-2.12116	0.354504	-5.98344	2.18473e-09	5.55975e-08	Down	PLATZ	DT7	PLATZ transcription factor family protein
1019	LOC110923528	93.7968	-4.79772	0.802228	-5.98049	2.22466e-09	5.63844e-08	Down	C2H2	DT7	transcriptional regulator
1020	LOC110878933	79.5021	-3.51773	0.591045	-5.95172	2.65344e-09	6.64149e-08	Down	bZIP	DT7	Transcription factor
1021	MSTRG.11119	106.768	-2.49417	0.420179	-5.93596	2.92139e-09	7.22865e-08	Down	AP2/ERF-ERF	DT7	Transcription factor
1022	LOC110899342	497.639	1.5948	0.269008	5.92846	3.05794e-09	7.53012e-08	Up	bZIP	DT7	transcription factor
1023	LOC110899342	497.639	1.5948	0.269008	5.92846	3.05794e-09	7.53012e-08	Up	bZIP	DT7	transcription factor
1024	LOC110936254	165.571	1.91794	0.323923	5.92097	3.20045e-09	7.82971e-08	Up	NAC	DT7	NAC domain-containing protein
1025	LOC110936254	165.571	1.91794	0.323923	5.92097	3.20045e-09	7.82971e-08	Up	NAC	DT7	NAC domain-containing protein
1026	LOC110884054	708.492	2.87732	0.487543	5.90167	3.59839e-09	8.71241e-08	Up	C2H2	DT7	Zinc finger protein
1027	MSTRG.35287	495.165	2.37042	0.401962	5.89712	3.69909e-09	8.93701e-08	Up	WRKY	DT7	WRKY transcription factor
1028	LOC110873329	317.251	-1.63266	0.277267	-5.88838	3.90004e-09	9.36225e-08	Down	AP2/ERF-AP2	DT7	Transcription factor
1029	LOC110873329	317.251	-1.63266	0.277267	-5.88838	3.90004e-09	9.36225e-08	Down	AP2/ERF-AP2	DT7	Transcription factor
1030	LOC110873329	317.251	-1.63266	0.277267	-5.88838	3.90004e-09	9.36225e-08	Down	AP2/ERF-ERF	DT7	Transcription factor
1031	LOC110873329	317.251	-1.63266	0.277267	-5.88838	3.90004e-09	9.36225e-08	Down	AP2/ERF-ERF	DT7	Transcription factor
1032	LOC110890437	578.03	1.9103	0.325047	5.877	4.17767e-09	9.9608e-08	Up	MYB	DT7	transcription factor
1033	LOC110890437	578.03	1.9103	0.325047	5.877	4.17767e-09	9.9608e-08	Up	MYB	DT7	transcription factor
1034	LOC110924246	34.653	-8.13342	1.38829	-5.85861	4.66755e-09	1.1003e-07	Down	C2H2	DT7	transcriptional regulator
1035	LOC110883133	2227.61	2.09136	0.358	5.8418	5.16384e-09	1.2102e-07	Up	AP2/ERF-ERF	DT7	DNA-binding domain in plant proteins such as APETALA2 and EREBPs
1036	MSTRG.30691	34.5383	7.11628	1.21865	5.83946	5.23693e-09	1.22682e-07	Up	FAR1	DT7	Protein FAR1-RELATED SEQUENCE 5-like
1037	LOC110890077	2539.01	1.47763	0.254512	5.80574	6.40805e-09	1.47721e-07	Up	C2H2	DT7	Zinc finger protein JACKDAW-like
1038	LOC110884445	88.9953	-9.49503	1.63616	-5.80325	6.50405e-09	1.49689e-07	Down	AP2/ERF-ERF	DT7	ethylene-responsive transcription factor
1039	LOC110941154	42.4915	-8.42581	1.45308	-5.7986	6.68693e-09	1.53459e-07	Down	CAMTA	DT7	Calmodulin-binding transcription
1040	LOC110941154	42.4915	-8.42581	1.45308	-5.7986	6.68693e-09	1.53459e-07	Down	CAMTA	DT7	Calmodulin-binding transcription
1041	LOC110879708	134.298	-3.44526	0.595061	-5.78975	7.04899e-09	1.6098e-07	Down	bHLH	DT7	transcription factor
1042	LOC110879708	134.298	-3.44526	0.595061	-5.78975	7.04899e-09	1.6098e-07	Down	bHLH	DT7	transcription factor
1043	LOC110879708	134.298	-3.44526	0.595061	-5.78975	7.04899e-09	1.6098e-07	Down	bHLH	DT7	transcription factor
1044	LOC110885501	842.002	-1.66959	0.288648	-5.78418	7.28673e-09	1.65872e-07	Down	MYB	DT7	RNA polymerase II transcription regulator recruiting activity
1045	LOC110908006	32.4829	-8.0417	1.39277	-5.77388	7.74649e-09	1.75486e-07	Down	GRAS	DT7	Belongs to the GRAS family
1046	LOC110873324	86.2704	6.34688	1.10835	5.72641	1.02578e-08	2.27886e-07	Up	bZIP	DT7	basic region leucin zipper
1047	LOC110873324	86.2704	6.34688	1.10835	5.72641	1.02578e-08	2.27886e-07	Up	bZIP	DT7	basic region leucin zipper
1048	LOC110921002	1791.69	1.79281	0.313829	5.71271	1.1119e-08	2.45021e-07	Up	C3H	DT7	zinc finger CCCH domain-containing protein
1049	LOC110919400	6322.97	1.52478	0.267142	5.70778	1.1446e-08	2.51015e-07	Up	HB-HD-ZIP	DT7	Homeobox-leucine zipper protein
1050	LOC110872367	871.886	-2.01423	0.353947	-5.69076	1.26473e-08	2.75535e-07	Down	CSD	DT7	Cold shock protein domain
1051	LOC110895671	257.516	-2.24056	0.393985	-5.68692	1.29354e-08	2.81268e-07	Down	C2H2	DT7	NA
1052	LOC110904003	65.47	-2.45977	0.433663	-5.67207	1.41082e-08	3.04651e-07	Down	FAR1	DT7	Protein FAR1-RELATED SEQUENCE 5-like
1053	LOC110904003	65.47	-2.45977	0.433663	-5.67207	1.41082e-08	3.04651e-07	Down	FAR1	DT7	Protein FAR1-RELATED SEQUENCE 5-like
1054	LOC110904010	612.884	-1.81534	0.320107	-5.67105	1.41926e-08	3.06356e-07	Down	MYB	DT7	RNA polymerase II transcription regulator recruiting activity
1055	MSTRG.45328	1050.86	1.1951	0.210938	5.66564	1.46474e-08	3.15518e-07	Up	C2C2-GATA	DT7	Transcriptional activator that specifically binds 5'- GATA-3' or 5'-GAT-3' motifs within gene promoters
1056	LOC110897973	275.817	2.88072	0.508585	5.66418	1.47729e-08	3.17787e-07	Up	HSF	DT7	Transcription factor
1057	LOC110897973	275.817	2.88072	0.508585	5.66418	1.47729e-08	3.17787e-07	Up	HSF	DT7	Transcription factor
1058	LOC110942106	44.7241	-3.09079	0.546344	-5.65723	1.53838e-08	3.28959e-07	Down	GRAS	DT7	Belongs to the GRAS family
1059	LOC110904319	456.126	-2.46241	0.435569	-5.65332	1.57377e-08	3.35847e-07	Down	B3-ARF	DT7	Auxin response factors (ARFs) are transcriptional factors that bind specifically to the DNA sequence 5'-TGTCTC-3' found in the auxin-responsive promoter elements (AuxREs)
1060	LOC110904319	456.126	-2.46241	0.435569	-5.65332	1.57377e-08	3.35847e-07	Down	B3-ARF	DT7	Auxin response factors (ARFs) are transcriptional factors that bind specifically to the DNA sequence 5'-TGTCTC-3' found in the auxin-responsive promoter elements (AuxREs)
1061	LOC110880101	528.444	-1.73079	0.306341	-5.64987	1.60567e-08	3.41619e-07	Down	HB-HD-ZIP	DT7	Homeobox-leucine zipper protein GLABRA
1062	LOC110925797	7210.02	2.4937	0.443736	5.61979	1.91195e-08	4.01025e-07	Up	NAC	DT7	(NAC) domain-containing protein
1063	MSTRG.13649	78.8121	2.4884	0.443939	5.60528	2.07922e-08	4.33525e-07	Up	HSF	DT7	Heat Stress Transcription Factor
1064	LOC110883979	434.576	-2.73605	0.491408	-5.56778	2.58003e-08	5.29324e-07	Down	GARP-G2-like	DT7	Protein PHR1-LIKE 1-like isoform
1065	LOC110872071	223.291	-1.6021	0.288074	-5.56142	2.67592e-08	5.47601e-07	Down	RWP-RK	DT7	RWP-RK domain
1066	LOC110868160	308.122	-4.17174	0.751612	-5.55039	2.85033e-08	5.8013e-07	Down	C2C2-GATA	DT7	GATA transcription factor
1067	LOC110912988	2655.65	1.08589	0.196385	5.5294	3.21324e-08	6.48371e-07	Up	Alfin-like	DT7	Phd finger protein
1068	LOC110939910	596.565	5.52723	1.00382	5.50619	3.66679e-08	7.28148e-07	Up	bHLH	DT7	helix loop helix domain
1069	LOC110939910	596.565	5.52723	1.00382	5.50619	3.66679e-08	7.28148e-07	Up	bHLH	DT7	helix loop helix domain
1070	LOC110939910	596.565	5.52723	1.00382	5.50619	3.66679e-08	7.28148e-07	Up	bHLH	DT7	helix loop helix domain
1071	MSTRG.30806	365.207	2.29192	0.416547	5.50219	3.75095e-08	7.4381e-07	Up	PLATZ	DT7	PLATZ transcription factor
1072	MSTRG.32556	17.4984	8.04764	1.46862	5.47974	4.25954e-08	8.37001e-07	Up	FAR1	DT7	Protein FAR1-RELATED SEQUENCE 5-like
1073	LOC110889184	3205.63	1.2088	0.221757	5.45102	5.0081e-08	9.69214e-07	Up	GARP-G2-like	DT7	PHR1-LIKE 1-like
1074	LOC110889184	3205.63	1.2088	0.221757	5.45102	5.0081e-08	9.69214e-07	Up	GARP-G2-like	DT7	PHR1-LIKE 1-like
1075	LOC110889184	3205.63	1.2088	0.221757	5.45102	5.0081e-08	9.69214e-07	Up	GARP-G2-like	DT7	PHR1-LIKE 1-like
1076	LOC110940633	1569.75	1.5645	0.287298	5.44558	5.1638e-08	9.95583e-07	Up	WRKY	DT7	WRKY transcription factor
1077	MSTRG.17300	1877.25	-1.42377	0.261867	-5.43701	5.41823e-08	1.03965e-06	Down	MYB-related	DT7	SANT SWI3, ADA2, N-CoR and TFIIIB'' DNA-binding domains
1078	LOC110937584	5492.49	2.27315	0.418252	5.43487	5.48356e-08	1.05112e-06	Up	bZIP	DT7	Common plant regulatory factor
1079	LOC110937584	5492.49	2.27315	0.418252	5.43487	5.48356e-08	1.05112e-06	Up	bZIP	DT7	Common plant regulatory factor
1080	LOC110937584	5492.49	2.27315	0.418252	5.43487	5.48356e-08	1.05112e-06	Up	bZIP	DT7	Common plant regulatory factor
1081	LOC110937584	5492.49	2.27315	0.418252	5.43487	5.48356e-08	1.05112e-06	Up	bZIP	DT7	Common plant regulatory factor
1082	MSTRG.31114	31.1136	7.90836	1.45729	5.42676	5.73876e-08	1.09556e-06	Up	FAR1	DT7	Protein FAR1-RELATED SEQUENCE 5-like
1083	LOC110928312	114.872	5.97354	1.10094	5.42586	5.7676e-08	1.10032e-06	Up	AP2/ERF-ERF	DT7	Transcription factor
1084	LOC110873708	403.836	2.4675	0.454903	5.42424	5.82012e-08	1.10934e-06	Up	B3-ARF	DT7	Auxin response factors (ARFs) are transcriptional factors that bind specifically to the DNA sequence 5'-TGTCTC-3' found in the auxin-responsive promoter elements (AuxREs)
1085	LOC110926670	33.0715	-8.06613	1.48884	-5.41772	6.03638e-08	1.14732e-06	Down	GRF	DT7	growth-regulating factor
1086	LOC110926171	1048.58	-1.31313	0.243208	-5.3992	6.69384e-08	1.2629e-06	Down	C2C2-GATA	DT7	GATA transcription factor
1087	MSTRG.5021	84.4501	4.45671	0.827555	5.3854	7.22834e-08	1.35648e-06	Up	Trihelix	DT7	Myb/SANT-like DNA-binding domain
1088	LOC110915423	284.497	-3.24429	0.603285	-5.3777	7.54438e-08	1.40874e-06	Down	HB-HD-ZIP	DT7	homeobox-leucine zipper protein
1089	LOC110915423	284.497	-3.24429	0.603285	-5.3777	7.54438e-08	1.40874e-06	Down	HB-HD-ZIP	DT7	homeobox-leucine zipper protein
1090	LOC110885982	175.905	-5.62528	1.0507	-5.35385	8.61019e-08	1.5888e-06	Down	MYB-related	DT7	radialis-like
1091	LOC110940718	1675.37	1.56397	0.292173	5.35289	8.65627e-08	1.59625e-06	Up	HB-KNOX	DT7	Homeobox protein knotted-1-like
1092	LOC110940718	1675.37	1.56397	0.292173	5.35289	8.65627e-08	1.59625e-06	Up	HB-KNOX	DT7	Homeobox protein knotted-1-like
1093	MSTRG.3561	49.4355	-3.42249	0.639731	-5.34988	8.80129e-08	1.61928e-06	Down	SBP	DT7	Squamosa promoter-binding-like protein
1094	LOC110868122	940.467	-1.52692	0.286385	-5.33171	9.72899e-08	1.77777e-06	Down	bHLH	DT7	Transcription factor
1095	LOC110868122	940.467	-1.52692	0.286385	-5.33171	9.72899e-08	1.77777e-06	Down	bHLH	DT7	Transcription factor
1096	LOC110868122	940.467	-1.52692	0.286385	-5.33171	9.72899e-08	1.77777e-06	Down	bHLH	DT7	Transcription factor
1097	LOC110868122	940.467	-1.52692	0.286385	-5.33171	9.72899e-08	1.77777e-06	Down	bHLH	DT7	Transcription factor
1098	LOC110868122	940.467	-1.52692	0.286385	-5.33171	9.72899e-08	1.77777e-06	Down	bHLH	DT7	Transcription factor
1099	LOC110868122	940.467	-1.52692	0.286385	-5.33171	9.72899e-08	1.77777e-06	Down	bHLH	DT7	Transcription factor
1100	LOC110908360	137.647	2.83895	0.533211	5.32425	1.01371e-07	1.84813e-06	Up	bZIP	DT7	transcription factor family protein
1101	LOC110908360	137.647	2.83895	0.533211	5.32425	1.01371e-07	1.84813e-06	Up	bZIP	DT7	transcription factor family protein
1102	LOC110908360	137.647	2.83895	0.533211	5.32425	1.01371e-07	1.84813e-06	Up	bZIP	DT7	transcription factor family protein
1103	LOC110908360	137.647	2.83895	0.533211	5.32425	1.01371e-07	1.84813e-06	Up	bZIP	DT7	transcription factor family protein
1104	LOC110883998	72.0537	-2.76791	0.519919	-5.32373	1.01661e-07	1.85282e-06	Down	AP2/ERF-AP2	DT7	Floral homeotic protein APETALA
1105	LOC110883998	72.0537	-2.76791	0.519919	-5.32373	1.01661e-07	1.85282e-06	Down	AP2/ERF-AP2	DT7	Floral homeotic protein APETALA
1106	LOC110883998	72.0537	-2.76791	0.519919	-5.32373	1.01661e-07	1.85282e-06	Down	AP2/ERF-AP2	DT7	Floral homeotic protein APETALA
1107	LOC110912511	276.409	1.47425	0.277515	5.31233	1.08235e-07	1.96248e-06	Up	B3	DT7	B3 DNA binding domain
1108	LOC110915674	131.845	-2.06818	0.390794	-5.29224	1.20826e-07	2.17607e-06	Down	GARP-G2-like	DT7	Myb-like DNA-binding domain
1109	LOC110939761	149.297	6.27089	1.18572	5.28868	1.23206e-07	2.21679e-06	Up	MYB	DT7	RNA polymerase II transcription regulator recruiting activity
1110	MSTRG.13817	499.138	-4.12501	0.780856	-5.28268	1.27311e-07	2.28482e-06	Down	C2C2-LSD	DT7	LSD1 zinc finger
1111	MSTRG.42025	28.0835	-7.83192	1.4856	-5.2719	1.35017e-07	2.40931e-06	Down	WRKY	DT7	WRKY transcription factor 7
1112	MSTRG.18400	337.71	1.95884	0.371795	5.26859	1.37477e-07	2.447e-06	Up	MYB-related	DT7	ELM2 domain-containing protein
1113	LOC110942283	3087.45	-1.0216	0.195069	-5.23715	1.63073e-07	2.85832e-06	Down	Trihelix	DT7	Trihelix transcription factor
1114	LOC110942283	3087.45	-1.0216	0.195069	-5.23715	1.63073e-07	2.85832e-06	Down	Trihelix	DT7	Trihelix transcription factor
1115	LOC110936765	4377.55	1.32784	0.254203	5.22355	1.75524e-07	3.05563e-06	Up	C3H	DT7	zinc finger CCCH domain-containing protein
1116	MSTRG.42167	22.1194	7.41302	1.4247	5.20321	1.9588e-07	3.37558e-06	Up	FAR1	DT7	Protein FAR1-RELATED SEQUENCE 5-like
1117	LOC110905738	605.831	-3.56521	0.68684	-5.19075	2.09453e-07	3.5908e-06	Down	MYB-related	DT7	radialis-like
1118	MSTRG.45595	82.7977	-3.98144	0.768363	-5.18172	2.19851e-07	3.74965e-06	Down	MYB	DT7	Myb-like DNA-binding domain
1119	LOC110878896	118.944	-3.53186	0.687686	-5.13586	2.80856e-07	4.68235e-06	Down	MYB-related	DT7	atrl6,rl6,rsm3
1120	LOC110921145	401.03	-3.1379	0.614091	-5.10982	3.22469e-07	5.2977e-06	Down	MYB	DT7	Myb-like DNA-binding domain
1121	LOC110878931	15.2066	7.84551	1.53954	5.09602	3.4686e-07	5.65387e-06	Up	SBP	DT7	Squamosa promoter-binding-like protein
1122	LOC110878931	15.2066	7.84551	1.53954	5.09602	3.4686e-07	5.65387e-06	Up	SBP	DT7	Squamosa promoter-binding-like protein
1123	LOC110911291	71.0854	3.5372	0.697204	5.07341	3.90746e-07	6.30318e-06	Up	bZIP	DT7	basic region leucin zipper
1124	MSTRG.26034	526.21	-3.89675	0.769	-5.0673	4.03505e-07	6.48891e-06	Down	bHLH	DT7	Transcription factor
1125	LOC110916141	944.914	1.15098	0.227146	5.06714	4.03828e-07	6.49226e-06	Up	NF-YB	DT7	Protein Dr1 homolog
1126	LOC110915480	1353.63	1.30149	0.257199	5.06026	4.18689e-07	6.70248e-06	Up	WRKY	DT7	Transcription factor
1127	LOC110867770	53.9589	2.25965	0.446855	5.05679	4.26375e-07	6.81389e-06	Up	C2H2	DT7	Zinc finger protein
1128	LOC110869273	140.6	3.39009	0.670625	5.05512	4.30114e-07	6.86781e-06	Up	WRKY	DT7	WRKY transcription factor
1129	LOC110869273	140.6	3.39009	0.670625	5.05512	4.30114e-07	6.86781e-06	Up	WRKY	DT7	WRKY transcription factor
1130	LOC110899675	522.697	2.78605	0.553153	5.03667	4.73692e-07	7.51674e-06	Up	AP2/ERF-ERF	DT7	ethylene-responsive transcription factor
1131	LOC110937198	837.271	1.10686	0.220179	5.02709	4.97989e-07	7.86903e-06	Up	BES1	DT7	BES1/BZR1 plant transcription factor, N-terminal
1132	LOC110937198	837.271	1.10686	0.220179	5.02709	4.97989e-07	7.86903e-06	Up	BES1	DT7	BES1/BZR1 plant transcription factor, N-terminal
1133	LOC110937198	837.271	1.10686	0.220179	5.02709	4.97989e-07	7.86903e-06	Up	BES1	DT7	BES1/BZR1 plant transcription factor, N-terminal
1134	MSTRG.23487	145.159	1.8573	0.370524	5.01263	5.36909e-07	8.42729e-06	Up	NF-YB	DT7	Protein Dr1 homolog
1135	LOC110937240	268.74	2.16461	0.431851	5.01239	5.37588e-07	8.43237e-06	Up	WRKY	DT7	WRKY Transcription Factor
1136	LOC110873499	50.056	-5.40101	1.0802	-5.00002	5.73232e-07	8.93516e-06	Down	bHLH	DT7	transcription factor
1137	LOC110894274	110.385	-1.89448	0.379202	-4.99596	5.85433e-07	9.11021e-06	Down	WRKY	DT7	WRKY transcription factor
1138	LOC110909327	47.5717	-2.99931	0.600762	-4.9925	5.96021e-07	9.26217e-06	Down	GRAS	DT7	Belongs to the GRAS family
1139	MSTRG.11077	165.156	-2.03036	0.407453	-4.98305	6.25894e-07	9.68364e-06	Down	GRF	DT7	growth-regulating factor
1140	LOC110921454	872.518	1.28747	0.259121	4.96863	6.74289e-07	1.03415e-05	Up	bZIP	DT7	Common plant regulatory factor
1141	LOC110921454	872.518	1.28747	0.259121	4.96863	6.74289e-07	1.03415e-05	Up	bZIP	DT7	Common plant regulatory factor
1142	LOC110921454	872.518	1.28747	0.259121	4.96863	6.74289e-07	1.03415e-05	Up	bZIP	DT7	Common plant regulatory factor
1143	LOC110878767	1089.77	1.40157	0.283238	4.94839	7.48302e-07	1.13621e-05	Up	bHLH	DT7	helix loop helix domain
1144	LOC110905131	2789.06	1.34428	0.27234	4.93604	7.97248e-07	1.20251e-05	Up	MYB-related	DT7	reveille
1145	MSTRG.1242	13.0138	7.62046	1.55145	4.91183	9.02302e-07	1.34538e-05	Up	FAR1	DT7	Protein FAR1-RELATED SEQUENCE 5-like
1146	LOC110873218	1285.96	2.37702	0.484817	4.90291	9.44259e-07	1.40089e-05	Up	WRKY	DT7	WRKY transcription factor
1147	MSTRG.11139	288.849	-2.54244	0.51869	-4.90165	9.50333e-07	1.4079e-05	Down	MYB	DT7	RNA polymerase II transcription regulator recruiting activity
1148	LOC110898478	131.049	-1.62024	0.331582	-4.88638	1.02705e-06	1.5098e-05	Down	AP2/ERF-ERF	DT7	transcription factor
1149	LOC110912344	49.4547	-8.64726	1.76991	-4.88569	1.03066e-06	1.51352e-05	Down	MYB	DT7	Myb-like DNA-binding domain
1150	LOC110864655	150.928	-2.44812	0.501394	-4.88264	1.04677e-06	1.53347e-05	Down	C2C2-Dof	DT7	dof zinc finger protein
1151	LOC110897629	30.9356	-7.97146	1.63274	-4.88226	1.04877e-06	1.53491e-05	Down	bZIP	DT7	bZIP transcription factor family protein
1152	LOC110886654	49.8756	-2.57544	0.52933	-4.86547	1.14183e-06	1.65905e-05	Down	GARP-ARR-B	DT7	two-component response regulator
1153	LOC110878680	5806.44	2.14098	0.440042	4.8654	1.14223e-06	1.6592e-05	Up	HSF	DT7	Heat shock factor
1154	LOC118490223	188.368	-1.61571	0.332606	-4.85774	1.18733e-06	1.71718e-05	Down	PLATZ	DT7	PLATZ transcription factor family protein
1155	LOC110895152	17.2026	-7.12429	1.46689	-4.85672	1.19344e-06	1.724e-05	Down	HB-other	DT7	Homeodomain
1156	LOC110872679	69.9166	-3.84487	0.792203	-4.85338	1.21372e-06	1.7495e-05	Down	LOB	DT7	LOB domain-containing protein
1157	MSTRG.17443	138.512	4.50977	0.93195	4.83908	1.30445e-06	1.8669e-05	Up	NF-YA	DT7	Nuclear transcription factor Y subunit
1158	LOC110937944	546.737	1.25822	0.260382	4.83222	1.35022e-06	1.92653e-05	Up	MYB	DT7	myb domain protein 3r-5
1159	LOC110937944	546.737	1.25822	0.260382	4.83222	1.35022e-06	1.92653e-05	Up	MYB	DT7	myb domain protein 3r-5
1160	LOC110937944	546.737	1.25822	0.260382	4.83222	1.35022e-06	1.92653e-05	Up	MYB	DT7	myb domain protein 3r-5
1161	LOC110941493	508.97	-1.80103	0.372857	-4.83036	1.36288e-06	1.94362e-05	Down	GRAS	DT7	Belongs to the GRAS family
1162	LOC110938042	6055.68	1.73625	0.359685	4.82715	1.38501e-06	1.96919e-05	Up	Tify	DT7	TIFY 10a-like
1163	MSTRG.45499	118.017	-2.26184	0.470463	-4.80769	1.52686e-06	2.14648e-05	Down	HB-HD-ZIP	DT7	homeobox-leucine zipper protein
1164	LOC110898662	1180.82	1.05807	0.220377	4.8012	1.57719e-06	2.20842e-05	Up	C3H	DT7	Zinc finger CCCH domain-containing protein
1165	MSTRG.28990	120.217	-3.3953	0.707737	-4.7974	1.60739e-06	2.24513e-05	Down	bHLH	DT7	transcription factor
1166	LOC110883905	19.7163	-7.32337	1.527	-4.79592	1.61928e-06	2.25893e-05	Down	NAC	DT7	NAC domain-containing protein
1167	LOC110898881	163.72	-2.03741	0.424861	-4.79547	1.62298e-06	2.26353e-05	Down	bHLH	DT7	transcription factor
1168	LOC110895414	136.978	-2.28493	0.477823	-4.78197	1.73585e-06	2.40961e-05	Down	GRAS	DT7	Belongs to the GRAS family
1169	LOC110895414	136.978	-2.28493	0.477823	-4.78197	1.73585e-06	2.40961e-05	Down	GRAS	DT7	Belongs to the GRAS family
1170	LOC110865870	17.4695	-7.14834	1.49837	-4.77075	1.83543e-06	2.53224e-05	Down	PLATZ	DT7	PLATZ transcription factor family protein
1171	LOC110865870	17.4695	-7.14834	1.49837	-4.77075	1.83543e-06	2.53224e-05	Down	PLATZ	DT7	PLATZ transcription factor family protein
1172	LOC110865870	17.4695	-7.14834	1.49837	-4.77075	1.83543e-06	2.53224e-05	Down	PLATZ	DT7	PLATZ transcription factor family protein
1173	MSTRG.28446	266.547	-2.19436	0.461703	-4.75275	2.00665e-06	2.74358e-05	Down	MYB	DT7	RNA polymerase II transcription regulator recruiting activity
1174	LOC110920644	7722.57	1.37532	0.289399	4.75235	2.01065e-06	2.74839e-05	Up	PLATZ	DT7	PLATZ transcription factor family protein
1175	LOC110920644	7722.57	1.37532	0.289399	4.75235	2.01065e-06	2.74839e-05	Up	PLATZ	DT7	PLATZ transcription factor family protein
1176	LOC110877782	543.374	2.43713	0.513607	4.74512	2.08378e-06	2.83665e-05	Up	WRKY	DT7	WRKY Transcription Factor
1177	LOC110921794	52.8675	-3.05549	0.647248	-4.72075	2.34979e-06	3.16283e-05	Down	NAC	DT7	NAC domain-containing protein
1178	LOC110865081	88.7019	-2.94359	0.623697	-4.71958	2.36336e-06	3.17959e-05	Down	HB-BELL	DT7	homeobox protein
1179	LOC110865081	88.7019	-2.94359	0.623697	-4.71958	2.36336e-06	3.17959e-05	Down	HB-BELL	DT7	homeobox protein
1180	LOC110865081	88.7019	-2.94359	0.623697	-4.71958	2.36336e-06	3.17959e-05	Down	HB-BELL	DT7	homeobox protein
1181	MSTRG.9249	525.518	2.03612	0.431683	4.71671	2.39694e-06	3.21707e-05	Up	NAC	DT7	No apical meristem (NAM) protein
1182	MSTRG.18105	628.639	1.74247	0.370074	4.70844	2.49615e-06	3.3375e-05	Up	GRAS	DT7	Belongs to the GRAS family
1183	MSTRG.44772	113.683	-2.78845	0.59347	-4.69855	2.62018e-06	3.4876e-05	Down	RWP-RK	DT7	Protein NLP7-like isoform X1
1184	LOC110915761	73.1606	-2.29968	0.492823	-4.66634	3.06614e-06	4.00826e-05	Down	HB-HD-ZIP	DT7	homeobox-leucine zipper protein
1185	LOC110915761	73.1606	-2.29968	0.492823	-4.66634	3.06614e-06	4.00826e-05	Down	HB-HD-ZIP	DT7	homeobox-leucine zipper protein
1186	LOC110927114	1222.38	1.10169	0.236169	4.66484	3.08855e-06	4.03381e-05	Up	bHLH	DT7	transcription factor
1187	LOC110878835	3314.72	-1.8129	0.389828	-4.65052	3.311e-06	4.28853e-05	Down	MYB	DT7	RNA polymerase II transcription regulator recruiting activity
1188	LOC110899816	75.7275	-3.16995	0.682587	-4.64403	3.41683e-06	4.41242e-05	Down	GRAS	DT7	Belongs to the GRAS family
1189	LOC110872080	251.658	-1.93989	0.419039	-4.62937	3.66776e-06	4.69662e-05	Down	C2H2	DT7	zinc finger
1190	MSTRG.37412	78.7415	2.11676	0.457759	4.62418	3.76079e-06	4.79937e-05	Up	C2H2	DT7	Zinc finger protein
1191	LOC110868376	239.236	1.53448	0.332029	4.62151	3.80951e-06	4.85605e-05	Up	WRKY	DT7	WRKY transcription factor
1192	LOC110868376	239.236	1.53448	0.332029	4.62151	3.80951e-06	4.85605e-05	Up	WRKY	DT7	WRKY transcription factor
1193	LOC110937590	203.157	-1.75963	0.380772	-4.62122	3.81482e-06	4.86171e-05	Down	WRKY	DT7	WRKY transcription factor
1194	LOC110941742	17.6915	-7.16672	1.55353	-4.61319	3.96529e-06	5.03752e-05	Down	MYB	DT7	RNA polymerase II transcription regulator recruiting activity
1195	LOC110880169	184.135	-2.49525	0.541184	-4.61072	4.01281e-06	5.09215e-05	Down	C2C2-GATA	DT7	Transcriptional activator that specifically binds 5'- GATA-3' or 5'-GAT-3' motifs within gene promoters
1196	LOC110936677	1179.81	1.07689	0.233639	4.60919	4.04233e-06	5.12729e-05	Up	NF-YB	DT7	Protein Dr1 homolog
1197	MSTRG.38251	1861.13	1.15749	0.25195	4.59414	4.34541e-06	5.45886e-05	Up	HSF	DT7	Transcription factor
1198	LOC110911278	1327.32	-2.22477	0.485622	-4.58129	4.62114e-06	5.7529e-05	Down	HB-HD-ZIP	DT7	homeobox associated leucin zipper
1199	LOC110911278	1327.32	-2.22477	0.485622	-4.58129	4.62114e-06	5.7529e-05	Down	HB-HD-ZIP	DT7	homeobox associated leucin zipper
1200	LOC110926471	1256.8	-2.04374	0.449414	-4.54758	5.42675e-06	6.62947e-05	Down	HB-HD-ZIP	DT7	homeobox-leucine zipper protein
1201	LOC110926471	1256.8	-2.04374	0.449414	-4.54758	5.42675e-06	6.62947e-05	Down	HB-HD-ZIP	DT7	homeobox-leucine zipper protein
1202	LOC110926471	1256.8	-2.04374	0.449414	-4.54758	5.42675e-06	6.62947e-05	Down	HB-HD-ZIP	DT7	homeobox-leucine zipper protein
1203	LOC110926471	1256.8	-2.04374	0.449414	-4.54758	5.42675e-06	6.62947e-05	Down	HB-HD-ZIP	DT7	homeobox-leucine zipper protein
1204	LOC110911061	350.931	-2.86628	0.631804	-4.53666	5.71525e-06	6.93527e-05	Down	WRKY	DT7	WRKY transcription factor
1205	LOC110898018	412.446	-2.08423	0.461079	-4.52033	6.17431e-06	7.43624e-05	Down	GRAS	DT7	Belongs to the GRAS family
1206	LOC110911301	572.477	-1.96488	0.434814	-4.5189	6.21622e-06	7.47074e-05	Down	bHLH	DT7	Transcription factor
1207	LOC110898050	23.0425	-7.5493	1.67193	-4.51532	6.32215e-06	7.58995e-05	Down	HB-BELL	DT7	domain associated with HOX domains
1208	LOC110898050	23.0425	-7.5493	1.67193	-4.51532	6.32215e-06	7.58995e-05	Down	HB-BELL	DT7	domain associated with HOX domains
1209	LOC110904856	1056.23	2.13911	0.473946	4.51341	6.37926e-06	7.65362e-05	Up	C3H	DT7	zinc finger CCCH domain-containing protein
1210	LOC110894241	413.354	-1.78308	0.39545	-4.50898	6.51394e-06	7.79361e-05	Down	HB-HD-ZIP	DT7	Homeobox-leucine zipper protein
1211	MSTRG.30303	255.072	2.32788	0.516758	4.50478	6.64414e-06	7.93086e-05	Up	CAMTA	DT7	Calmodulin-binding transcription
1212	LOC110903985	131.981	2.23762	0.498264	4.49083	7.09462e-06	8.42217e-05	Up	LOB	DT7	LOB domain-containing protein
1213	LOC110895649	313.796	1.38672	0.310447	4.46686	7.93747e-06	9.32023e-05	Up	B3	DT7	B3 DNA binding domain
1214	LOC110895649	313.796	1.38672	0.310447	4.46686	7.93747e-06	9.32023e-05	Up	B3	DT7	B3 DNA binding domain
1215	LOC110938278	216.527	2.2677	0.509069	4.4546	8.40483e-06	9.80802e-05	Up	C2H2	DT7	ZINC FINGER protein
1216	MSTRG.24687	10.6079	7.32507	1.6454	4.45184	8.51393e-06	9.92505e-05	Up	FAR1	DT7	Protein FAR1-RELATED SEQUENCE 5-like
1217	LOC110879506	326.511	-3.02339	0.68098	-4.43976	9.00577e-06	0.00010453	Down	BES1	DT7	Mature anther-specific protein LAT61
1218	LOC110936291	534.705	-1.92874	0.435439	-4.42942	9.44889e-06	0.000108932	Down	MYB	DT7	RNA polymerase II transcription regulator recruiting activity
1219	MSTRG.23616	137.418	-5.52923	1.24848	-4.42878	9.47692e-06	0.000109233	Down	bHLH	DT7	transcription factor
1220	LOC110873055	289.133	-1.15133	0.259987	-4.42843	9.49233e-06	0.000109388	Down	bHLH	DT7	transcription factor
1221	LOC110873055	289.133	-1.15133	0.259987	-4.42843	9.49233e-06	0.000109388	Down	bHLH	DT7	transcription factor
1222	LOC110873055	289.133	-1.15133	0.259987	-4.42843	9.49233e-06	0.000109388	Down	bHLH	DT7	transcription factor
1223	LOC110866308	21.037	5.66518	1.27933	4.42824	9.50054e-06	0.00010946	Up	AP2/ERF-ERF	DT7	Transcription factor
1224	LOC110894065	15.9313	-7.01683	1.58511	-4.42671	9.5682e-06	0.00011015	Down	C2H2	DT7	Protein kinase C conserved region 1 (C1) domains (Cysteine-rich domains)
1225	LOC110911810	3527.08	1.52433	0.344943	4.41907	9.91285e-06	0.00011356	Up	B3-ARF	DT7	Auxin response factors (ARFs) are transcriptional factors that bind specifically to the DNA sequence 5'-TGTCTC-3' found in the auxin-responsive promoter elements (AuxREs)
1226	LOC110911810	3527.08	1.52433	0.344943	4.41907	9.91285e-06	0.00011356	Up	B3-ARF	DT7	Auxin response factors (ARFs) are transcriptional factors that bind specifically to the DNA sequence 5'-TGTCTC-3' found in the auxin-responsive promoter elements (AuxREs)
1227	LOC110878897	36.0925	-8.1948	1.8552	-4.41722	9.998e-06	0.000114443	Down	C2H2	DT7	Protein TRANSPARENT TESTA 1-like
1228	LOC110907948	330.036	-2.02872	0.460152	-4.4088	1.03943e-05	0.000118306	Down	RWP-RK	DT7	RWP-RK domain
1229	LOC110918938	3579.02	-1.14513	0.259896	-4.40612	1.0524e-05	0.00011942	Down	AP2/ERF-ERF	DT7	DNA-binding domain in plant proteins such as APETALA2 and EREBPs
1230	LOC110911021	333.594	-1.60459	0.364248	-4.40521	1.0568e-05	0.000119847	Down	GRAS	DT7	Belongs to the GRAS family
1231	LOC110878251	40.9639	-4.83915	1.10052	-4.39713	1.09693e-05	0.000123948	Down	GRAS	DT7	Belongs to the GRAS family
1232	LOC110897411	2452.5	1.04861	0.238572	4.39536	1.10588e-05	0.000124834	Up	bZIP	DT7	transcription factor
1233	LOC110897411	2452.5	1.04861	0.238572	4.39536	1.10588e-05	0.000124834	Up	bZIP	DT7	transcription factor
1234	LOC110897411	2452.5	1.04861	0.238572	4.39536	1.10588e-05	0.000124834	Up	bZIP	DT7	transcription factor
1235	LOC110897411	2452.5	1.04861	0.238572	4.39536	1.10588e-05	0.000124834	Up	bZIP	DT7	transcription factor
1236	LOC110897411	2452.5	1.04861	0.238572	4.39536	1.10588e-05	0.000124834	Up	bZIP	DT7	transcription factor
1237	LOC110897411	2452.5	1.04861	0.238572	4.39536	1.10588e-05	0.000124834	Up	bZIP	DT7	transcription factor
1238	LOC110897411	2452.5	1.04861	0.238572	4.39536	1.10588e-05	0.000124834	Up	bZIP	DT7	transcription factor
1239	LOC110877090	79.8059	-3.04204	0.693767	-4.38481	1.16087e-05	0.00013031	Down	AP2/ERF-ERF	DT7	transcription factor
1240	LOC110890038	1732.71	1.07353	0.245067	4.38055	1.1838e-05	0.000132541	Up	GRAS	DT7	Belongs to the GRAS family
1241	LOC110921082	400.352	-1.13129	0.259197	-4.36459	1.27364e-05	0.000141614	Down	SBP	DT7	SBP domain
1242	LOC110921082	400.352	-1.13129	0.259197	-4.36459	1.27364e-05	0.000141614	Down	SBP	DT7	SBP domain
1243	LOC110921082	400.352	-1.13129	0.259197	-4.36459	1.27364e-05	0.000141614	Down	SBP	DT7	SBP domain
1244	MSTRG.31259	257.523	-2.65554	0.609328	-4.35815	1.31169e-05	0.000145472	Down	bHLH	DT7	Transcription factor
1245	LOC110895143	1522.41	-1.15299	0.264592	-4.35761	1.31488e-05	0.000145768	Down	AP2/ERF-AP2	DT7	DNA-binding domain in plant proteins such as APETALA2 and EREBPs
1246	MSTRG.19870	334.604	-1.66697	0.383455	-4.34725	1.37857e-05	0.000152199	Down	AP2/ERF-ERF	DT7	Ethylene-responsive transcription factor RAP2-7-like isoform X1
1247	MSTRG.127	102.485	-3.53517	0.814257	-4.34159	1.41458e-05	0.000155595	Down	MYB-related	DT7	RNA polymerase II transcription regulator recruiting activity
1248	MSTRG.22719	74.1051	-4.71321	1.08665	-4.33737	1.44197e-05	0.000158305	Down	GRF	DT7	growth-regulating factor
1249	MSTRG.33810	59.6158	3.33521	0.7704	4.3292	1.49655e-05	0.000163463	Up	NAC	DT7	NAC transcription factor
1250	LOC110926043	6612.33	1.19019	0.274979	4.32829	1.5027e-05	0.000163983	Up	HB-HD-ZIP	DT7	Homeobox-leucine zipper protein
1251	MSTRG.10441	63.6186	-4.50746	1.04219	-4.325	1.52533e-05	0.000166027	Down	bHLH	DT7	Transcription factor
1252	LOC110879218	106.967	-2.48122	0.574256	-4.32076	1.55494e-05	0.000168858	Down	MYB	DT7	RNA polymerase II transcription regulator recruiting activity
1253	LOC110915401	57.7948	-2.33229	0.540048	-4.31868	1.56968e-05	0.000170229	Down	BBR-BPC	DT7	NA
1254	MSTRG.18368	38.7569	5.08368	1.1838	4.29438	1.7518e-05	0.000187701	Up	NAC	DT7	NAC transcription factor
1255	MSTRG.12938	134.077	-2.03356	0.474832	-4.2827	1.84643e-05	0.000196718	Down	SBP	DT7	Squamosa promoter-binding-like protein
1256	LOC110927266	858.631	-1.4838	0.346587	-4.28118	1.85905e-05	0.000197913	Down	bHLH	DT7	transcription factor
1257	LOC110885096	485.357	1.08828	0.254213	4.28096	1.86091e-05	0.000198036	Up	CPP	DT7	tesmin tso1-like cxc
1258	LOC110899732	660.647	-1.35159	0.315761	-4.28042	1.86539e-05	0.000198401	Down	C2C2-GATA	DT7	GATA transcription factor
1259	LOC110913487	1271.82	-1.18153	0.276569	-4.2721	1.93637e-05	0.000205214	Down	MYB	DT7	RNA polymerase II transcription regulator recruiting activity
1260	LOC110898603	13.1891	-6.73877	1.58005	-4.26492	1.99971e-05	0.000210974	Down	AP2/ERF-ERF	DT7	Ethylene-responsive transcription factor
1261	LOC110893666	199.37	-1.92078	0.45164	-4.25289	2.11026e-05	0.000221268	Down	GRF	DT7	QLQ
1262	LOC110893666	199.37	-1.92078	0.45164	-4.25289	2.11026e-05	0.000221268	Down	GRF	DT7	QLQ
1263	LOC110893666	199.37	-1.92078	0.45164	-4.25289	2.11026e-05	0.000221268	Down	GRF	DT7	QLQ
1264	LOC110893666	199.37	-1.92078	0.45164	-4.25289	2.11026e-05	0.000221268	Down	GRF	DT7	QLQ
1265	MSTRG.41072	71.3567	3.05568	0.71878	4.2512	2.12624e-05	0.000222695	Up	bZIP	DT7	transcription factor
1266	LOC118480461	59.3779	-4.07335	0.961361	-4.23707	2.2646e-05	0.00023561	Down	LOB	DT7	Lateral organ boundaries (LOB) domain
1267	LOC118480461	59.3779	-4.07335	0.961361	-4.23707	2.2646e-05	0.00023561	Down	LOB	DT7	Lateral organ boundaries (LOB) domain
1268	LOC110924075	51.987	-5.1706	1.22238	-4.22995	2.33739e-05	0.000242332	Down	AP2/ERF-ERF	DT7	transcription factor
1269	LOC110879619	1706.69	-1.15921	0.274249	-4.22684	2.36992e-05	0.000245434	Down	MYB	DT7	SANT SWI3, ADA2, N-CoR and TFIIIB'' DNA-binding domains
1270	LOC110880954	34.2658	-2.6352	0.626165	-4.20847	2.571e-05	0.000263736	Down	WRKY	DT7	WRKY transcription factor
1271	LOC110908431	45.7752	-6.13466	1.45778	-4.20822	2.57387e-05	0.000263935	Down	PLATZ	DT7	PLATZ transcription factor family protein
1272	LOC110908431	45.7752	-6.13466	1.45778	-4.20822	2.57387e-05	0.000263935	Down	PLATZ	DT7	PLATZ transcription factor family protein
1273	LOC110942070	46.3419	-6.63803	1.57764	-4.20756	2.58141e-05	0.000264408	Down	C2H2	DT7	zinc finger
1274	LOC110922300	124.309	-3.0198	0.717774	-4.20718	2.58579e-05	0.000264723	Down	C3H	DT7	zinc finger CCCH domain-containing protein
1275	LOC110921269	99.5139	-3.22007	0.76689	-4.19887	2.68251e-05	0.000273332	Down	BBR-BPC	DT7	GAGA binding protein-like family
1276	MSTRG.45294	292.023	3.59278	0.856443	4.195	2.72871e-05	0.000277438	Up	GeBP	DT7	STOREKEEPER protein
1277	LOC110883453	91.8286	-3.30082	0.787055	-4.19389	2.74211e-05	0.000278499	Down	AP2/ERF-ERF	DT7	transcription factor
1278	MSTRG.865	473.591	-1.84168	0.439206	-4.19319	2.75061e-05	0.00027921	Down	bHLH	DT7	Transcription factor
1279	LOC110927138	825.396	1.20748	0.288003	4.19261	2.75765e-05	0.000279824	Up	EIL	DT7	ETHYLENE INSENSITIVE 3-like 3 protein
1280	LOC110930450	574.507	1.81322	0.432698	4.19049	2.78353e-05	0.000282044	Up	B3	DT7	B3 domain-containing protein
1281	LOC110936115	403.977	1.50492	0.359164	4.19006	2.78885e-05	0.000282481	Up	AP2/ERF-ERF	DT7	DNA-binding domain in plant proteins such as APETALA2 and EREBPs
1282	LOC110925912	56.3164	-2.55691	0.611904	-4.17862	2.9328e-05	0.000295151	Down	E2F-DP	DT7	transcription factor
1283	LOC110925912	56.3164	-2.55691	0.611904	-4.17862	2.9328e-05	0.000295151	Down	E2F-DP	DT7	transcription factor
1284	MSTRG.16395	255.699	-3.20844	0.769948	-4.16709	3.08513e-05	0.000308496	Down	MYB-related	DT7	RNA polymerase II transcription regulator recruiting activity
1285	MSTRG.16395	255.699	-3.20844	0.769948	-4.16709	3.08513e-05	0.000308496	Down	MYB	DT7	RNA polymerase II transcription regulator recruiting activity
1286	LOC110867783	121.902	1.96229	0.471883	4.15841	3.20464e-05	0.000319257	Up	C2H2	DT7	Zinc finger protein
1287	LOC110870922	58.5986	-2.50052	0.601348	-4.15819	3.2078e-05	0.000319515	Down	B3-ARF	DT7	Auxin response factors (ARFs) are transcriptional factors that bind specifically to the DNA sequence 5'-TGTCTC-3' found in the auxin-responsive promoter elements (AuxREs)
1288	LOC110894316	58.2188	-2.52403	0.607996	-4.15139	3.30464e-05	0.000327596	Down	zf-HD	DT7	Zinc-finger homeodomain protein
1289	LOC110927470	68.3901	2.08955	0.503896	4.14679	3.37164e-05	0.000333592	Up	bHLH	DT7	transcription factor bHLH041
1290	LOC110927470	68.3901	2.08955	0.503896	4.14679	3.37164e-05	0.000333592	Up	bHLH	DT7	transcription factor bHLH041
1291	MSTRG.33824	12.2877	7.53801	1.81936	4.14321	3.42474e-05	0.000337955	Up	C2H2	DT7	C2H2 zinc finger protein
1292	LOC110864606	258.215	2.43241	0.587553	4.13989	3.47473e-05	0.000342289	Up	WRKY	DT7	WRKY transcription factor
1293	LOC110873447	371.185	-2.24779	0.544097	-4.13124	3.60815e-05	0.000354008	Down	bHLH	DT7	helix loop helix domain
1294	LOC110873447	371.185	-2.24779	0.544097	-4.13124	3.60815e-05	0.000354008	Down	bHLH	DT7	helix loop helix domain
1295	LOC110873447	371.185	-2.24779	0.544097	-4.13124	3.60815e-05	0.000354008	Down	bHLH	DT7	helix loop helix domain
1296	LOC110879515	592.674	1.65652	0.401532	4.12549	3.6994e-05	0.000362203	Up	C2H2	DT7	Zinc finger, C2H2 type
1297	LOC110912961	28.6929	-4.90763	1.19629	-4.10237	4.08943e-05	0.000395508	Down	bHLH	DT7	helix loop helix domain
1298	LOC110865150	246.365	1.35454	0.331695	4.0837	4.43238e-05	0.000424305	Up	SBP	DT7	Squamosa promoter-binding-like protein
1299	LOC110865150	246.365	1.35454	0.331695	4.0837	4.43238e-05	0.000424305	Up	SBP	DT7	Squamosa promoter-binding-like protein
1300	LOC110865150	246.365	1.35454	0.331695	4.0837	4.43238e-05	0.000424305	Up	SBP	DT7	Squamosa promoter-binding-like protein
1301	LOC110865150	246.365	1.35454	0.331695	4.0837	4.43238e-05	0.000424305	Up	SBP	DT7	Squamosa promoter-binding-like protein
1302	LOC110873758	318.301	-1.6364	0.400731	-4.08353	4.4357e-05	0.00042455	Down	TCP	DT7	Transcription factor
1303	LOC110930292	598.658	-1.4515	0.355521	-4.08275	4.45059e-05	0.000425759	Down	C2C2-LSD	DT7	LSD1 zinc finger
1304	LOC110930292	598.658	-1.4515	0.355521	-4.08275	4.45059e-05	0.000425759	Down	C2C2-LSD	DT7	LSD1 zinc finger
1305	LOC110890800	27541.8	1.3159	0.322781	4.07678	4.5664e-05	0.000435653	Up	DBB	DT7	Zinc finger protein
1306	MSTRG.18768	1096.54	1.56607	0.38438	4.07428	4.6156e-05	0.000440123	Up	PLATZ	DT7	PLATZ transcription factor
1307	LOC110890195	378.767	1.378	0.338967	4.06529	4.79724e-05	0.00045527	Up	NAC	DT7	No apical meristem (NAM) protein
1308	LOC110865780	92.6762	-2.50244	0.615568	-4.06526	4.79797e-05	0.00045527	Down	MYB	DT7	Myb-like DNA-binding domain
1309	LOC110883545	232.333	1.83432	0.45122	4.06524	4.79833e-05	0.00045527	Up	bZIP	DT7	Ocs element-binding factor
1310	LOC110917879	1699.86	1.13294	0.278692	4.06522	4.7987e-05	0.00045527	Up	Trihelix	DT7	Myb/SANT-like DNA-binding domain
1311	MSTRG.46109	206.473	-2.22879	0.550286	-4.05023	5.11673e-05	0.000482194	Down	bZIP	DT7	transcription factor PosF21
1312	MSTRG.20613	483.116	-1.41305	0.349153	-4.04707	5.18619e-05	0.000488086	Down	GARP-ARR-B	DT7	Two-component response regulator-like
1313	MSTRG.20613	483.116	-1.41305	0.349153	-4.04707	5.18619e-05	0.000488086	Down	GARP-G2-like	DT7	Two-component response regulator-like
1314	LOC110867964	4538.09	1.4888	0.368115	4.04439	5.2459e-05	0.000492554	Up	B3-ARF	DT7	Auxin response factors (ARFs) are transcriptional factors that bind specifically to the DNA sequence 5'-TGTCTC-3' found in the auxin-responsive promoter elements (AuxREs)
1315	LOC110867964	4538.09	1.4888	0.368115	4.04439	5.2459e-05	0.000492554	Up	B3-ARF	DT7	Auxin response factors (ARFs) are transcriptional factors that bind specifically to the DNA sequence 5'-TGTCTC-3' found in the auxin-responsive promoter elements (AuxREs)
1316	LOC110943696	45.1519	-3.69905	0.915688	-4.03964	5.3534e-05	0.000501476	Down	OFP	DT7	Transcriptional repressor, ovate
1317	LOC110882040	35.3492	-5.20956	1.29128	-4.03441	5.47392e-05	0.000511744	Down	AP2/ERF-ERF	DT7	Ethylene-responsive transcription factor SHINE
1318	MSTRG.20513	17.0667	-7.1132	1.76411	-4.03217	5.52639e-05	0.000515793	Down	C2H2	DT7	NA
1319	LOC110879571	45.2131	-4.96353	1.23134	-4.03101	5.55373e-05	0.000518087	Down	MYB-related	DT7	SANT SWI3, ADA2, N-CoR and TFIIIB'' DNA-binding domains
1320	MSTRG.35362	19.4911	-7.30224	1.8176	-4.01752	5.8815e-05	0.000543889	Down	RWP-RK	DT7	RWP-RK domain
1321	LOC110898210	7110.11	1.25325	0.312302	4.01296	5.99628e-05	0.00055305	Up	HB-BELL	DT7	BEL1-like homeodomain protein
1322	LOC110898210	7110.11	1.25325	0.312302	4.01296	5.99628e-05	0.00055305	Up	HB-BELL	DT7	BEL1-like homeodomain protein
1323	LOC110937745	610.795	-1.37637	0.343658	-4.00506	6.2002e-05	0.000568691	Down	C2C2-YABBY	DT7	YABBY protein
1324	LOC110904568	1872.33	1.09898	0.274991	3.99641	6.43096e-05	0.00058756	Up	NAC	DT7	(NAC) domain-containing protein
1325	LOC110922887	20.0768	4.50272	1.12745	3.99371	6.50473e-05	0.000593531	Up	MYB	DT7	Transcription factor
1326	LOC110942346	1667.89	1.51863	0.3811	3.98485	6.75222e-05	0.000613034	Up	NAC	DT7	NAC domain-containing protein
1327	LOC110942346	1667.89	1.51863	0.3811	3.98485	6.75222e-05	0.000613034	Up	NAC	DT7	NAC domain-containing protein
1328	LOC110878074	25.1456	-3.8751	0.972643	-3.98409	6.77397e-05	0.000614711	Down	bHLH	DT7	transcription factor
1329	LOC110904825	232.439	1.04617	0.262683	3.98261	6.81612e-05	0.000618137	Up	MYB	DT7	RNA polymerase II transcription regulator recruiting activity
1330	MSTRG.10964	601.017	-1.1594	0.291473	-3.97773	6.95777e-05	0.000629059	Down	bHLH	DT7	Transcription factor ILR3-like
1331	LOC110865012	38.2922	-3.94924	0.995407	-3.96747	7.26405e-05	0.000653706	Down	RWP-RK	DT7	RWP-RK domain
1332	MSTRG.23003	12.8792	5.69265	1.43695	3.96163	7.44387e-05	0.000668136	Up	MYB-related	DT7	RNA polymerase II transcription regulator recruiting activity
1333	LOC110934306	139.721	-2.92888	0.741027	-3.95247	7.73496e-05	0.00069002	Down	AP2/ERF-ERF	DT7	transcription factor
1334	LOC110921648	38.7745	2.20932	0.559447	3.94911	7.84424e-05	0.000698441	Up	B3	DT7	B3 domain-containing protein
1335	LOC110928538	55.3574	-2.55798	0.648349	-3.94537	7.96771e-05	0.000708203	Down	AP2/ERF-ERF	DT7	transcription factor
1336	LOC110864505	1093.38	1.37029	0.347457	3.94378	8.02087e-05	0.000711917	Up	WRKY	DT7	WRKY transcription factor
1337	MSTRG.39282	195.691	-1.08317	0.274864	-3.94075	8.12276e-05	0.0007196	Down	BBR-BPC	DT7	GAGA binding protein-like family
1338	MSTRG.14281	100.026	-1.88109	0.477951	-3.93573	8.29432e-05	0.000732838	Down	GARP-G2-like	DT7	transcription factor
1339	LOC110874295	4146.93	1.08905	0.27763	3.92266	8.75777e-05	0.000768891	Up	C2H2	DT7	Zinc finger protein JACKDAW-like
1340	LOC110874295	4146.93	1.08905	0.27763	3.92266	8.75777e-05	0.000768891	Up	C2H2	DT7	Zinc finger protein JACKDAW-like
1341	LOC110937843	371.892	-1.84225	0.46984	-3.92102	8.81736e-05	0.000773469	Down	C2C2-Dof	DT7	dof zinc finger protein
1342	LOC110900372	13.5638	-6.78064	1.73152	-3.916	9.00297e-05	0.000787788	Down	MYB	DT7	RNA polymerase II transcription regulator recruiting activity
1343	LOC110873327	170.257	-1.71547	0.438202	-3.91479	9.04823e-05	0.000791256	Down	bHLH	DT7	transcription factor
1344	MSTRG.14498	13.1894	6.65886	1.71196	3.88962	0.000100403	0.000868301	Up	FAR1	DT7	Protein FAR1-RELATED SEQUENCE 5-like
1345	LOC110930675	7185.4	1.26038	0.32538	3.87356	0.000107255	0.000919373	Up	HB-HD-ZIP	DT7	Homeobox-leucine zipper protein
1346	LOC110894619	149.617	-1.63603	0.422605	-3.87129	0.00010826	0.000926999	Down	C2H2	DT7	zinc finger
1347	LOC110930220	683.203	1.05587	0.272845	3.86985	0.000108903	0.000931659	Up	NAC	DT7	(NAC) domain-containing protein
1348	LOC110930220	683.203	1.05587	0.272845	3.86985	0.000108903	0.000931659	Up	NAC	DT7	(NAC) domain-containing protein
1349	LOC110871852	519.325	-1.50278	0.388854	-3.86464	0.000111254	0.000949026	Down	C2C2-Dof	DT7	Cyclic dof factor
1350	LOC110922999	408.958	-7.3535	1.90404	-3.86206	0.000112437	0.000957524	Down	bHLH	DT7	transcription factor
1351	MSTRG.16306	208.846	1.81438	0.473236	3.83399	0.00012608	0.00105648	Up	C2H2	DT7	ZINC FINGER protein
1352	LOC110911139	20.4011	-7.37276	1.92391	-3.83218	0.000127013	0.00106317	Down	HB-HD-ZIP	DT7	Homeobox-leucine zipper protein
1353	LOC110900100	376.851	-1.43952	0.375886	-3.82969	0.000128307	0.00107264	Down	C2C2-YABBY	DT7	YABBY protein
1354	LOC110868384	236.465	-2.08707	0.545686	-3.82467	0.000130946	0.00109187	Down	C2C2-GATA	DT7	zinc finger binding to DNA consensus sequence [AT]GATA[AG]
1355	LOC110868384	236.465	-2.08707	0.545686	-3.82467	0.000130946	0.00109187	Down	C2C2-GATA	DT7	zinc finger binding to DNA consensus sequence [AT]GATA[AG]
1356	MSTRG.27233	165.146	5.79711	1.51877	3.81698	0.000135096	0.00112088	Up	NF-YB	DT7	protein heterodimerization activity
1357	LOC110937246	48.2291	-3.17226	0.831341	-3.81584	0.000135722	0.00112494	Down	NAC	DT7	NAC domain-containing protein
1358	LOC110930079	1414.47	1.1735	0.307645	3.81446	0.000136481	0.00112989	Up	bZIP	DT7	transcription factor
1359	LOC110930079	1414.47	1.1735	0.307645	3.81446	0.000136481	0.00112989	Up	bZIP	DT7	transcription factor
1360	MSTRG.41980	2183.76	1.15973	0.304541	3.80814	0.000140017	0.00115452	Up	AP2/ERF-ERF	DT7	ethylene-responsive transcription factor
1361	LOC110922891	186.367	2.12547	0.558582	3.80512	0.000141735	0.0011651	Up	NAC	DT7	NAC transcription factor
1362	LOC110941916	342.876	-1.74686	0.459294	-3.80336	0.000142749	0.00117224	Down	C2C2-Dof	DT7	dof zinc finger protein
1363	LOC110941916	342.876	-1.74686	0.459294	-3.80336	0.000142749	0.00117224	Down	C2C2-Dof	DT7	dof zinc finger protein
1364	LOC110924626	1340.66	1.05856	0.279041	3.79357	0.000148499	0.00121309	Up	S1Fa-like	DT7	DNA-binding protein
1365	LOC110884034	2127.56	1.05762	0.279071	3.78979	0.000150777	0.00122951	Up	bHLH	DT7	bHLH-MYC and R2R3-MYB transcription factors N-terminal
1366	MSTRG.7177	380.403	-1.65046	0.435939	-3.78599	0.000153101	0.00124495	Down	C2C2-LSD	DT7	LSD1 zinc finger
1367	MSTRG.27704	74.5668	-1.98614	0.524798	-3.78457	0.000153972	0.00125162	Down	C2H2	DT7	NA
1368	LOC110895997	186.666	-1.10796	0.293201	-3.77884	0.000157559	0.00127728	Down	GRAS	DT7	Belongs to the GRAS family
1369	LOC110913033	201.061	2.2141	0.587522	3.76854	0.000164202	0.00132351	Up	C3H	DT7	Zinc finger CCCH domain-containing protein
1370	MSTRG.17455	528.68	1.51491	0.402738	3.76154	0.000168873	0.00135669	Up	C2H2	DT7	Zinc finger protein JACKDAW-like
1371	LOC110937524	430.609	1.92907	0.51323	3.75868	0.000170813	0.00137123	Up	HB-HD-ZIP	DT7	Homeobox associated leucine zipper
1372	MSTRG.9048	54.6165	-2.75366	0.735557	-3.74364	0.000181374	0.00144479	Down	AP2/ERF-ERF	DT7	transcription factor
1373	LOC110869161	184.954	2.14334	0.575409	3.72489	0.000195398	0.00154164	Up	AP2/ERF-ERF	DT7	factor 5
1374	LOC110886768	380.807	-1.52211	0.409316	-3.71867	0.000200273	0.00157459	Down	HB-BELL	DT7	BEL1-like homeodomain protein
1375	MSTRG.47297	55.6573	4.33324	1.16635	3.7152	0.000203041	0.0015939	Up	GARP-ARR-B	DT7	two-component response regulator
1376	MSTRG.13445	9.48988	-6.26629	1.68814	-3.71196	0.000205661	0.00161177	Down	bZIP	DT7	Seed dormancy control
1377	LOC110879503	508.102	1.12636	0.303542	3.7107	0.000206685	0.00161845	Up	NAC	DT7	NAC domain-containing protein
1378	LOC110904137	632.601	1.98593	0.536103	3.70437	0.000211913	0.0016557	Up	TCP	DT7	transcription factor
1379	LOC110918223	519.529	-1.65823	0.44782	-3.70289	0.000213155	0.00166402	Down	HB-HD-ZIP	DT7	in StAR and phosphatidylcholine transfer protein
1380	LOC110918223	519.529	-1.65823	0.44782	-3.70289	0.000213155	0.00166402	Down	HB-HD-ZIP	DT7	in StAR and phosphatidylcholine transfer protein
1381	LOC110891065	784.342	-1.26774	0.342584	-3.70052	0.000215162	0.0016776	Down	B3-ARF	DT7	Auxin response factors (ARFs) are transcriptional factors that bind specifically to the DNA sequence 5'-TGTCTC-3' found in the auxin-responsive promoter elements (AuxREs)
1382	LOC110891065	784.342	-1.26774	0.342584	-3.70052	0.000215162	0.0016776	Down	B3-ARF	DT7	Auxin response factors (ARFs) are transcriptional factors that bind specifically to the DNA sequence 5'-TGTCTC-3' found in the auxin-responsive promoter elements (AuxREs)
1383	LOC110891065	784.342	-1.26774	0.342584	-3.70052	0.000215162	0.0016776	Down	B3-ARF	DT7	Auxin response factors (ARFs) are transcriptional factors that bind specifically to the DNA sequence 5'-TGTCTC-3' found in the auxin-responsive promoter elements (AuxREs)
1384	LOC110873753	72.4303	3.34703	0.908612	3.68368	0.000229894	0.00177696	Up	MYB	DT7	RNA polymerase II transcription regulator recruiting activity
1385	LOC110879102	433.786	1.19343	0.324056	3.68278	0.000230706	0.0017825	Up	WRKY	DT7	WRKY transcription factor
1386	LOC110899842	49.6695	1.87682	0.510539	3.67615	0.000236778	0.00182018	Up	NAC	DT7	NAC domain-containing protein
1387	LOC110899842	49.6695	1.87682	0.510539	3.67615	0.000236778	0.00182018	Up	NAC	DT7	NAC domain-containing protein
1388	MSTRG.14306	340.727	1.87985	0.51181	3.67295	0.000239764	0.00184087	Up	RWP-RK	DT7	Protein NLP7-like isoform X1
1389	LOC110917453	935.758	-1.2051	0.328432	-3.66925	0.000243258	0.00186389	Down	HB-HD-ZIP	DT7	Homeobox-leucine zipper protein ANTHOCYANINLESS
1390	MSTRG.44761	133.705	1.23013	0.335357	3.66813	0.000244331	0.00186991	Up	C2C2-Dof	DT7	dof zinc finger protein
1391	LOC110904076	275.176	1.17766	0.321181	3.66665	0.00024575	0.00187787	Up	C2H2	DT7	Zinc finger protein
1392	LOC110899182	1354.73	1.10019	0.300103	3.66603	0.000246342	0.00188163	Up	C2H2	DT7	ZINC FINGER protein
1393	MSTRG.7790	136.124	1.75359	0.479353	3.65824	0.000253954	0.00193112	Up	HB-HD-ZIP	DT7	Homeobox-leucine zipper protein
1394	LOC110872740	68.1978	2.21269	0.60545	3.65462	0.000257562	0.00195408	Up	AP2/ERF-ERF	DT7	DNA-binding domain in plant proteins such as APETALA2 and EREBPs
1395	MSTRG.11083	9.19258	6.13201	1.68464	3.63995	0.000272691	0.00205538	Up	FAR1	DT7	NA
1396	MSTRG.6293	414.327	1.2514	0.343902	3.63883	0.000273874	0.00206283	Up	C3H	DT7	Zinc finger CCCH domain-containing protein
1397	LOC110912443	12.6591	-6.68111	1.84062	-3.62981	0.000283629	0.00212663	Down	C2C2-Dof	DT7	dof zinc finger protein
1398	LOC110873853	813.355	-1.66758	0.459672	-3.62777	0.000285885	0.00214098	Down	NF-YC	DT7	Nuclear transcription factor Y subunit
1399	LOC110898386	8.99157	-6.19132	1.71097	-3.6186	0.0002962	0.00220708	Down	C2H2	DT7	ZINC FINGER protein
1400	MSTRG.25075	614.649	1.23795	0.343375	3.60526	0.000311846	0.00231021	Up	AP2/ERF-ERF	DT7	AP2-like ethylene-responsive transcription factor
1401	LOC110930585	16.8416	-3.83843	1.06559	-3.60218	0.000315561	0.00233344	Down	NAC	DT7	(NAC) domain-containing protein
1402	LOC110930585	16.8416	-3.83843	1.06559	-3.60218	0.000315561	0.00233344	Down	NAC	DT7	(NAC) domain-containing protein
1403	LOC110911531	984.814	-1.58871	0.441928	-3.59494	0.000324461	0.00239187	Down	bHLH	DT7	transcription factor
1404	MSTRG.45353	23.3685	8.46504	2.35734	3.59093	0.0003295	0.0024208	Up	CSD	DT7	glycine-rich protein
1405	MSTRG.28853	536.48	1.71565	0.477784	3.59084	0.000329611	0.0024208	Up	DBB	DT7	Zinc finger protein
1406	MSTRG.39443	3949.74	1.51883	0.423745	3.5843	0.000337977	0.0024745	Up	HB-HD-ZIP	DT7	Homeobox-leucine zipper protein
1407	LOC110893841	392.34	-1.85012	0.516371	-3.58293	0.000339768	0.00248503	Down	C2C2-YABBY	DT7	axial regulator YABBY
1408	LOC110893841	392.34	-1.85012	0.516371	-3.58293	0.000339768	0.00248503	Down	C2C2-YABBY	DT7	axial regulator YABBY
1409	LOC110893841	392.34	-1.85012	0.516371	-3.58293	0.000339768	0.00248503	Down	C2C2-YABBY	DT7	axial regulator YABBY
1410	LOC110937725	13.7943	-4.93984	1.38003	-3.57951	0.00034424	0.00251447	Down	LOB	DT7	LOB domain-containing protein
1411	MSTRG.33457	775.128	-1.64746	0.461272	-3.57156	0.000354863	0.00258503	Down	HB-HD-ZIP	DT7	homeobox-leucine zipper protein
1412	LOC110868015	167.447	-1.19364	0.3346	-3.56736	0.000360596	0.00261764	Down	NAC	DT7	No apical meristem (NAM) protein
1413	LOC110868015	167.447	-1.19364	0.3346	-3.56736	0.000360596	0.00261764	Down	NAC	DT7	No apical meristem (NAM) protein
1414	LOC118486660	100.6	-1.56681	0.440065	-3.56042	0.000370263	0.00267768	Down	bHLH	DT7	Transcription factor
1415	LOC118486660	100.6	-1.56681	0.440065	-3.56042	0.000370263	0.00267768	Down	bHLH	DT7	Transcription factor
1416	LOC118486660	100.6	-1.56681	0.440065	-3.56042	0.000370263	0.00267768	Down	bHLH	DT7	Transcription factor
1417	LOC118486660	100.6	-1.56681	0.440065	-3.56042	0.000370263	0.00267768	Down	bHLH	DT7	Transcription factor
1418	LOC110884845	131.318	-1.4531	0.408132	-3.56038	0.000370322	0.00267768	Down	bHLH	DT7	Transcription factor
1419	MSTRG.31396	1404.51	3.04356	0.856812	3.55219	0.000382037	0.00274977	Up	Tify	DT7	TIFY 6B-like
1420	LOC110939612	160.723	1.37113	0.387812	3.53556	0.000406917	0.00290081	Up	WRKY	DT7	WRKY Transcription Factor
1421	LOC110864480	450.201	-1.89723	0.537355	-3.53069	0.000414479	0.00295004	Down	C2C2-Dof	DT7	dof zinc finger protein
1422	MSTRG.17953	20.7417	8.29399	2.3533	3.5244	0.000424437	0.0030116	Up	WRKY	DT7	WRKY Transcription Factor
1423	LOC110864540	5071.63	-1.63119	0.465602	-3.5034	0.000459358	0.00322162	Down	C2C2-LSD	DT7	LSD1 zinc finger
1424	LOC110864540	5071.63	-1.63119	0.465602	-3.5034	0.000459358	0.00322162	Down	C2C2-LSD	DT7	LSD1 zinc finger
1425	LOC110864540	5071.63	-1.63119	0.465602	-3.5034	0.000459358	0.00322162	Down	C2C2-LSD	DT7	LSD1 zinc finger
1426	LOC110883785	242.371	-1.93857	0.5556	-3.48914	0.000484582	0.00337082	Down	zf-HD	DT7	homeodomain protein
1427	LOC110930217	41.0838	-3.84603	1.10243	-3.48869	0.000485385	0.00337474	Down	MYB	DT7	RNA polymerase II transcription regulator recruiting activity
1428	MSTRG.28257	98.5547	1.90398	0.545897	3.48779	0.000487026	0.00338312	Up	MYB-related	DT7	transcription factor
1429	LOC110894412	3627.29	1.10455	0.316696	3.48773	0.000487131	0.00338312	Up	Tify	DT7	TIFY
1430	LOC110894412	3627.29	1.10455	0.316696	3.48773	0.000487131	0.00338312	Up	Tify	DT7	TIFY
1431	LOC110911926	96.3907	-1.84069	0.528162	-3.48509	0.000491964	0.0034129	Down	C3H	DT7	Zinc finger CCCH domain-containing protein
1432	LOC110911926	96.3907	-1.84069	0.528162	-3.48509	0.000491964	0.0034129	Down	C3H	DT7	Zinc finger CCCH domain-containing protein
1433	LOC110911926	96.3907	-1.84069	0.528162	-3.48509	0.000491964	0.0034129	Down	C3H	DT7	Zinc finger CCCH domain-containing protein
1434	LOC110911926	96.3907	-1.84069	0.528162	-3.48509	0.000491964	0.0034129	Down	C3H	DT7	Zinc finger CCCH domain-containing protein
1435	LOC110911926	96.3907	-1.84069	0.528162	-3.48509	0.000491964	0.0034129	Down	C3H	DT7	Zinc finger CCCH domain-containing protein
1436	LOC110911926	96.3907	-1.84069	0.528162	-3.48509	0.000491964	0.0034129	Down	C3H	DT7	Zinc finger CCCH domain-containing protein
1437	LOC110911926	96.3907	-1.84069	0.528162	-3.48509	0.000491964	0.0034129	Down	C3H	DT7	Zinc finger CCCH domain-containing protein
1438	LOC110911926	96.3907	-1.84069	0.528162	-3.48509	0.000491964	0.0034129	Down	C3H	DT7	Zinc finger CCCH domain-containing protein
1439	LOC110911926	96.3907	-1.84069	0.528162	-3.48509	0.000491964	0.0034129	Down	C3H	DT7	Zinc finger CCCH domain-containing protein
1440	LOC110937808	10.3893	-6.39507	1.83532	-3.48444	0.000493165	0.00341997	Down	SBP	DT7	Squamosa promoter-binding-like protein
1441	LOC110869641	738.628	1.66578	0.478545	3.48092	0.000499695	0.00345972	Up	AP2/ERF-ERF	DT7	Pathogenesis-related genes transcriptional activator
1442	LOC110868030	580.069	1.67699	0.481837	3.48041	0.000500653	0.0034655	Up	C3H	DT7	zinc finger CCCH domain-containing protein
1443	LOC110868030	580.069	1.67699	0.481837	3.48041	0.000500653	0.0034655	Up	C3H	DT7	zinc finger CCCH domain-containing protein
1444	LOC110878601	27.8295	-2.31162	0.664591	-3.47826	0.000504683	0.00348824	Down	RWP-RK	DT7	RWP-RK domain
1445	LOC110898357	1721.98	1.49724	0.431005	3.47383	0.000513088	0.00353671	Up	bHLH	DT7	Transcription factor ICE1-like
1446	LOC110929670	382.747	-1.35959	0.391481	-3.47293	0.000514811	0.00354649	Down	C2H2	DT7	zinc finger
1447	MSTRG.34259	55.4139	-2.42238	0.69877	-3.46664	0.00052701	0.00361814	Down	C3H	DT7	Carbohydrate-binding protein of the ER
1448	LOC110921991	7.9122	-6.00432	1.73466	-3.46138	0.000537419	0.00368197	Down	bHLH	DT7	transcription factor
1449	LOC110884449	234.825	-1.96505	0.568099	-3.45899	0.000542204	0.00371166	Down	WRKY	DT7	WRKY transcription factor 7
1450	LOC110884449	234.825	-1.96505	0.568099	-3.45899	0.000542204	0.00371166	Down	WRKY	DT7	WRKY transcription factor 7
1451	LOC110889951	282.038	2.58229	0.746694	3.4583	0.000543605	0.00371848	Up	GRAS	DT7	Belongs to the GRAS family
1452	LOC110889951	282.038	2.58229	0.746694	3.4583	0.000543605	0.00371848	Up	GRAS	DT7	Belongs to the GRAS family
1453	LOC110915799	2231.27	1.09909	0.317939	3.45691	0.000546413	0.00373451	Up	AP2/ERF-ERF	DT7	ethylene-responsive transcription factor
1454	MSTRG.40779	45.6678	-1.81207	0.525974	-3.44517	0.000570698	0.00387369	Down	HSF	DT7	heat shock factor
1455	MSTRG.43102	123.514	2.1321	0.618919	3.44489	0.0005713	0.00387684	Up	C3H	DT7	NA
1456	LOC110879235	5505.71	1.75279	0.50978	3.43833	0.000585317	0.00395718	Up	NAC	DT7	(NAC) domain-containing protein
1457	LOC110865747	190.128	-1.36089	0.39595	-3.43703	0.000588139	0.00397339	Down	WRKY	DT7	WRKY Transcription Factor
1458	MSTRG.43111	12.5181	5.51496	1.60507	3.43597	0.000590432	0.00398602	Up	FAR1	DT7	NA
1459	LOC110900129	194.618	-2.41139	0.701996	-3.43505	0.00059245	0.0039979	Down	HB-HD-ZIP	DT7	HD-ZIP protein N terminus
1460	MSTRG.11436	74.3278	-1.38949	0.405145	-3.42962	0.000604428	0.00406685	Down	MYB	DT7	RNA polymerase II transcription regulator recruiting activity
1461	LOC110871839	190.846	2.66371	0.778303	3.42245	0.000620585	0.00416462	Up	NAC	DT7	NAC transcription factor 29-like
1462	LOC110929090	29.6863	-4.25637	1.24707	-3.41311	0.000642269	0.00428664	Down	B3-ARF	DT7	Auxin response factors (ARFs) are transcriptional factors that bind specifically to the DNA sequence 5'-TGTCTC-3' found in the auxin-responsive promoter elements (AuxREs)
1463	LOC110929090	29.6863	-4.25637	1.24707	-3.41311	0.000642269	0.00428664	Down	B3-ARF	DT7	Auxin response factors (ARFs) are transcriptional factors that bind specifically to the DNA sequence 5'-TGTCTC-3' found in the auxin-responsive promoter elements (AuxREs)
1464	LOC110929090	29.6863	-4.25637	1.24707	-3.41311	0.000642269	0.00428664	Down	B3-ARF	DT7	Auxin response factors (ARFs) are transcriptional factors that bind specifically to the DNA sequence 5'-TGTCTC-3' found in the auxin-responsive promoter elements (AuxREs)
1465	LOC110929090	29.6863	-4.25637	1.24707	-3.41311	0.000642269	0.00428664	Down	B3-ARF	DT7	Auxin response factors (ARFs) are transcriptional factors that bind specifically to the DNA sequence 5'-TGTCTC-3' found in the auxin-responsive promoter elements (AuxREs)
1466	LOC110929090	29.6863	-4.25637	1.24707	-3.41311	0.000642269	0.00428664	Down	B3-ARF	DT7	Auxin response factors (ARFs) are transcriptional factors that bind specifically to the DNA sequence 5'-TGTCTC-3' found in the auxin-responsive promoter elements (AuxREs)
1467	LOC110940481	147.613	-1.00898	0.295981	-3.40894	0.000652164	0.00434239	Down	ULT	DT7	ultrapetala
1468	MSTRG.39976	329.056	1.46266	0.429874	3.40253	0.000667647	0.00442872	Up	GeBP	DT7	Mediator-associated protein 1-like
1469	MSTRG.34483	84.0456	-2.13352	0.628353	-3.39541	0.000685264	0.00453403	Down	NAC	DT7	NAC domain-containing protein
1470	LOC118482244	270.307	-2.18038	0.64591	-3.37566	0.000736379	0.00483116	Down	MYB	DT7	RNA polymerase II transcription regulator recruiting activity
1471	MSTRG.41715	278.664	-1.69789	0.503468	-3.37238	0.000745213	0.00487719	Down	C2C2-Dof	DT7	DOF factor
1472	LOC110898099	136.181	-1.97384	0.586112	-3.36769	0.00075801	0.00495115	Down	C2H2	DT7	Protein TRANSPARENT TESTA
1473	MSTRG.40595	59.5359	2.26924	0.676179	3.35598	0.000790847	0.00513408	Up	NAC	DT7	(NAC) domain-containing protein
1474	LOC110864269	44.1307	-2.46039	0.733648	-3.35364	0.000797565	0.00517233	Down	MYB	DT7	RNA polymerase II transcription regulator recruiting activity
1475	MSTRG.2640	61.0052	2.48074	0.73997	3.35248	0.000800902	0.00519038	Up	bZIP	DT7	protein FAR1-RELATED SEQUENCE
1476	MSTRG.23437	1073.24	-13.0868	3.9068	-3.34974	0.000808868	0.00523176	Down	bZIP	DT7	Ocs element-binding factor
1477	LOC110911305	24.0977	3.2529	0.971979	3.34668	0.00081787	0.00527666	Up	B3	DT7	B3 domain-containing transcription factor
1478	LOC110911305	24.0977	3.2529	0.971979	3.34668	0.00081787	0.00527666	Up	B3	DT7	B3 domain-containing transcription factor
1479	MSTRG.11880	1690.76	-2.38639	0.716959	-3.32849	0.000873179	0.00557727	Down	GARP-G2-like	DT7	transcription
1480	LOC110865856	772.849	1.43407	0.431034	3.32705	0.00087771	0.00560177	Up	LOB	DT7	lob domain-containing protein
1481	LOC110885857	1691.93	-1.04387	0.314138	-3.32297	0.000890656	0.00567128	Down	TCP	DT7	Transcription factor
1482	LOC110926056	10708.2	2.29584	0.692389	3.31582	0.000913753	0.00579377	Up	Tify	DT7	TIFY 6B-like
1483	LOC110926056	10708.2	2.29584	0.692389	3.31582	0.000913753	0.00579377	Up	Tify	DT7	TIFY 6B-like
1484	LOC110897811	369.758	-1.80613	0.545725	-3.3096	0.000934288	0.00590784	Down	HB-HD-ZIP	DT7	homeobox protein
1485	LOC110897811	369.758	-1.80613	0.545725	-3.3096	0.000934288	0.00590784	Down	HB-HD-ZIP	DT7	homeobox protein
1486	LOC110897811	369.758	-1.80613	0.545725	-3.3096	0.000934288	0.00590784	Down	HB-HD-ZIP	DT7	homeobox protein
1487	LOC110897811	369.758	-1.80613	0.545725	-3.3096	0.000934288	0.00590784	Down	HB-HD-ZIP	DT7	homeobox protein
1488	LOC110886717	415.63	-1.15602	0.349528	-3.30736	0.000941783	0.00594401	Down	C2C2-YABBY	DT7	axial regulator YABBY
1489	LOC110886717	415.63	-1.15602	0.349528	-3.30736	0.000941783	0.00594401	Down	C2C2-YABBY	DT7	axial regulator YABBY
1490	LOC110894011	150.323	1.27033	0.384515	3.30372	0.000954127	0.00600509	Up	WRKY	DT7	WRKY transcription factor
1491	LOC110904947	41.2634	-1.76499	0.535499	-3.29597	0.00098082	0.00615041	Down	MYB	DT7	RNA polymerase II transcription regulator recruiting activity
1492	LOC110934973	18.2955	3.97256	1.20834	3.28762	0.00101038	0.0063091	Up	MYB	DT7	RNA polymerase II transcription regulator recruiting activity
1493	LOC110934973	18.2955	3.97256	1.20834	3.28762	0.00101038	0.0063091	Up	MYB	DT7	RNA polymerase II transcription regulator recruiting activity
1494	LOC110934973	18.2955	3.97256	1.20834	3.28762	0.00101038	0.0063091	Up	MYB-related	DT7	RNA polymerase II transcription regulator recruiting activity
1495	LOC110934973	18.2955	3.97256	1.20834	3.28762	0.00101038	0.0063091	Up	MYB-related	DT7	RNA polymerase II transcription regulator recruiting activity
1496	LOC110868956	111.865	-1.96122	0.599084	-3.27369	0.00106151	0.00656801	Down	MYB	DT7	transcription factor
1497	LOC110868956	111.865	-1.96122	0.599084	-3.27369	0.00106151	0.00656801	Down	MYB	DT7	transcription factor
1498	LOC110879353	276.711	-2.26105	0.690679	-3.27366	0.00106165	0.00656806	Down	C2H2	DT7	zinc finger
1499	MSTRG.39876	36.2	-4.38849	1.34147	-3.27141	0.00107013	0.00661108	Down	NAC	DT7	NAC domain-containing protein
1500	MSTRG.34022	319.332	-1.24803	0.38189	-3.26805	0.00108292	0.00668054	Down	C2C2-CO-like	DT7	CCT motif
1501	LOC110938156	38.444	-1.94574	0.595448	-3.26769	0.00108429	0.00668826	Down	WRKY	DT7	WRKY transcription factor
1502	LOC110873309	237.182	-2.08261	0.638091	-3.26382	0.00109922	0.00676409	Down	C2H2	DT7	zinc finger
1503	LOC110889253	21.9325	-3.32612	1.01926	-3.26326	0.00110137	0.00677582	Down	E2F-DP	DT7	transcription factor
1504	MSTRG.3546	216.429	-1.41653	0.434417	-3.26075	0.00111116	0.00682489	Down	bHLH	DT7	Transcription factor BIM1
1505	LOC110899163	10.3669	-6.39378	1.96471	-3.25431	0.0011367	0.00695839	Down	MYB-related	DT7	SANT SWI3, ADA2, N-CoR and TFIIIB'' DNA-binding domains
1506	MSTRG.31935	58.0139	4.00771	1.23377	3.24835	0.00116076	0.00708089	Up	bHLH	DT7	Transcription factor
1507	MSTRG.1139	19.3564	8.1935	2.52413	3.24607	0.00117011	0.00712506	Up	WRKY	DT7	WRKY transcription factor
1508	LOC110894515	611.536	-1.1947	0.368624	-3.24097	0.00119124	0.00723547	Down	AP2/ERF-RAV	DT7	AP2 ERF and B3 domain-containing transcription
1509	LOC110928824	624.79	1.18892	0.367284	3.23705	0.0012077	0.00731886	Up	WRKY	DT7	WRKY Transcription Factor
1510	LOC110928824	624.79	1.18892	0.367284	3.23705	0.0012077	0.00731886	Up	WRKY	DT7	WRKY Transcription Factor
1511	LOC110922021	9.20296	-6.22442	1.92629	-3.23131	0.00123226	0.00744363	Down	HB-HD-ZIP	DT7	homeobox-leucine zipper protein
1512	LOC110922021	9.20296	-6.22442	1.92629	-3.23131	0.00123226	0.00744363	Down	HB-HD-ZIP	DT7	homeobox-leucine zipper protein
1513	LOC110864579	26.1735	-2.13995	0.662347	-3.23085	0.00123421	0.00745145	Down	C2C2-GATA	DT7	GATA transcription factor
1514	LOC110895464	309.808	-1.89424	0.586559	-3.22941	0.00124046	0.00748198	Down	HB-other	DT7	homeobox-leucine zipper protein
1515	LOC110895464	309.808	-1.89424	0.586559	-3.22941	0.00124046	0.00748198	Down	HB-other	DT7	homeobox-leucine zipper protein
1516	LOC110922183	59.7156	-2.37093	0.734753	-3.22684	0.00125166	0.00753579	Down	HB-HD-ZIP	DT7	homeobox-leucine zipper protein
1517	LOC110922073	215.409	-1.12937	0.350068	-3.22615	0.00125468	0.0075491	Down	GARP-G2-like	DT7	transcription
1518	LOC110922073	215.409	-1.12937	0.350068	-3.22615	0.00125468	0.0075491	Down	GARP-G2-like	DT7	transcription
1519	LOC110930191	361.863	-1.27996	0.398026	-3.21577	0.00130097	0.00778027	Down	bZIP	DT7	Basic leucine zipper 9
1520	MSTRG.45383	242.557	-1.0987	0.341732	-3.2151	0.001304	0.00779424	Down	bZIP	DT7	basic region leucin zipper
1521	LOC110936197	167.658	-1.13825	0.355974	-3.19757	0.0013859	0.00820196	Down	B3	DT7	B3 DNA binding domain
1522	LOC110915545	42.1472	-3.15858	0.987824	-3.19751	0.0013862	0.00820287	Down	HB-WOX	DT7	WUSCHEL-related homeobox
1523	LOC110915545	42.1472	-3.15858	0.987824	-3.19751	0.0013862	0.00820287	Down	HB-WOX	DT7	WUSCHEL-related homeobox
1524	MSTRG.21869	598.409	-2.2061	0.68998	-3.19734	0.00138701	0.00820594	Down	MYB-related	DT7	transcription factor
1525	LOC110895269	669.897	1.48781	0.466349	3.19034	0.00142104	0.00837822	Up	GRAS	DT7	Belongs to the GRAS family
1526	LOC110939960	93.3305	-4.46168	1.39883	-3.18959	0.00142474	0.00839409	Down	AP2/ERF-ERF	DT7	Transcription factor
1527	LOC110872869	339.031	-1.08091	0.340619	-3.17336	0.00150688	0.00879863	Down	C2H2	DT7	zinc finger
1528	LOC110865842	242.265	-1.15085	0.362713	-3.17289	0.00150931	0.00881007	Down	WRKY	DT7	WRKY Transcription Factor
1529	LOC110914945	57.1995	-3.31392	1.0446	-3.17242	0.00151176	0.00882256	Down	bZIP	DT7	basic region leucin zipper
1530	MSTRG.27934	135.483	1.85109	0.583859	3.17044	0.00152207	0.00887446	Up	bZIP	DT7	basic region leucin zipper
1531	LOC118486782	230.047	-1.25297	0.396028	-3.16384	0.00155702	0.0090537	Down	bZIP	DT7	Transcription factor
1532	LOC110911865	499.774	1.21654	0.38457	3.16338	0.0015595	0.00906172	Up	MYB	DT7	Myb-like DNA-binding domain
1533	LOC110944581	392.29	-1.46487	0.464044	-3.15675	0.00159538	0.00923875	Down	HB-HD-ZIP	DT7	in StAR and phosphatidylcholine transfer protein
1534	LOC110944581	392.29	-1.46487	0.464044	-3.15675	0.00159538	0.00923875	Down	HB-HD-ZIP	DT7	in StAR and phosphatidylcholine transfer protein
1535	LOC110944581	392.29	-1.46487	0.464044	-3.15675	0.00159538	0.00923875	Down	HB-HD-ZIP	DT7	in StAR and phosphatidylcholine transfer protein
1536	MSTRG.28267	93.1029	-3.05261	0.967391	-3.15551	0.0016022	0.00927255	Down	C2H2	DT7	zinc finger
1537	MSTRG.11409	209.033	1.54154	0.489047	3.15213	0.00162084	0.00936407	Up	WRKY	DT7	WRKY transcription factor
1538	LOC110915792	98.2936	1.40745	0.4476	3.14444	0.00166404	0.00956998	Up	TUB	DT7	Belongs to the TUB family
1539	LOC110915792	98.2936	1.40745	0.4476	3.14444	0.00166404	0.00956998	Up	TUB	DT7	Belongs to the TUB family
1540	LOC110915792	98.2936	1.40745	0.4476	3.14444	0.00166404	0.00956998	Up	TUB	DT7	Belongs to the TUB family
1541	LOC110915792	98.2936	1.40745	0.4476	3.14444	0.00166404	0.00956998	Up	TUB	DT7	Belongs to the TUB family
1542	LOC110885411	6732.83	-1.25448	0.398952	-3.14443	0.00166413	0.00956998	Down	LIM	DT7	Pollen-specific protein
1543	LOC110889704	23.5594	-3.28659	1.04775	-3.13682	0.00170791	0.00978579	Down	GRAS	DT7	Belongs to the GRAS family
1544	LOC110935899	1667.63	5.40795	0.227155	23.8073	2.8051e-125	2.75494e-121	Up	HB-HD-ZIP	DT14	Homeobox-leucine zipper protein
1545	MSTRG.14599	3127.28	3.40781	0.154892	22.0012	2.80574e-107	1.18096e-103	Up	MYB-related	DT14	RNA polymerase II transcription regulator recruiting activity
1546	MSTRG.42892	854.67	9.16438	0.524505	17.4724	2.32353e-68	3.33949e-65	Up	FAR1	DT14	Protein FAR1-RELATED SEQUENCE 5-like
1547	LOC118479760	1055.97	5.908	0.360129	16.4053	1.75383e-60	1.64045e-57	Up	AP2/ERF-ERF	DT14	ethylene-responsive transcription factor
1548	MSTRG.11553	554.65	6.71302	0.417101	16.0945	2.78883e-58	2.19116e-55	Up	bHLH	DT14	helix loop helix domain
1549	LOC110877732	1231.71	-5.12075	0.351674	-14.5611	4.96553e-48	2.03197e-45	Down	C2C2-GATA	DT14	Transcriptional activator that specifically binds 5'- GATA-3' or 5'-GAT-3' motifs within gene promoters
1550	LOC110877732	1231.71	-5.12075	0.351674	-14.5611	4.96553e-48	2.03197e-45	Down	C2C2-GATA	DT14	Transcriptional activator that specifically binds 5'- GATA-3' or 5'-GAT-3' motifs within gene promoters
1551	LOC110878048	563.847	-3.82602	0.263268	-14.5328	7.51062e-48	2.97032e-45	Down	MYB-related	DT14	transcription factor
1552	MSTRG.23296	1688.71	5.45376	0.377934	14.4305	3.32839e-47	1.24925e-44	Up	bZIP	DT14	ABSCISIC ACID-INSENSITIVE 5-like protein
1553	LOC110865313	1260.45	6.10511	0.436273	13.9938	1.70113e-44	5.33205e-42	Up	FAR1	DT14	NA
1554	LOC110905738	609.224	-8.21726	0.590034	-13.9268	4.35685e-44	1.31659e-41	Down	MYB-related	DT14	radialis-like
1555	LOC110886977	1462.96	3.51732	0.259009	13.5799	5.26961e-42	1.41146e-39	Up	HSF	DT14	Heat stress transcription factor
1556	MSTRG.25075	1114.49	2.20167	0.172416	12.7696	2.42497e-37	4.42403e-35	Up	AP2/ERF-ERF	DT14	AP2-like ethylene-responsive transcription factor
1557	LOC110898357	5176.01	3.25801	0.257578	12.6486	1.13817e-36	1.95537e-34	Up	bHLH	DT14	Transcription factor ICE1-like
1558	MSTRG.38254	757.251	2.49521	0.200616	12.4378	1.63026e-35	2.51482e-33	Up	MYB-related	DT14	RNA polymerase II transcription regulator recruiting activity
1559	LOC110895736	328.513	4.67633	0.385969	12.1158	8.70988e-34	1.18807e-31	Up	HB-other	DT14	homeobox-leucine zipper protein
1560	LOC110883133	4528.36	3.1443	0.261103	12.0424	2.1272e-33	2.79175e-31	Up	AP2/ERF-ERF	DT14	DNA-binding domain in plant proteins such as APETALA2 and EREBPs
1561	LOC110929670	303.118	-6.35397	0.534353	-11.891	1.31874e-32	1.64639e-30	Down	C2H2	DT14	zinc finger
1562	LOC110872059	1710.52	5.7501	0.486063	11.8299	2.73357e-32	3.34888e-30	Up	MYB	DT14	Transcription factor
1563	LOC110889577	19605.1	6.18482	0.531996	11.6257	3.05124e-31	3.38607e-29	Up	NAC	DT14	No apical meristem (NAM) protein
1564	LOC110869273	1189.37	6.47112	0.558555	11.5855	4.883e-31	5.29909e-29	Up	WRKY	DT14	WRKY transcription factor
1565	LOC110869273	1189.37	6.47112	0.558555	11.5855	4.883e-31	5.29909e-29	Up	WRKY	DT14	WRKY transcription factor
1566	MSTRG.10964	494.796	-3.38194	0.298861	-11.3161	1.09208e-29	1.0498e-27	Down	bHLH	DT14	Transcription factor ILR3-like
1567	LOC110921362	1396.29	4.11165	0.367281	11.1948	4.3216e-29	3.91783e-27	Up	HB-HD-ZIP	DT14	homeobox associated leucin zipper
1568	LOC110921362	1396.29	4.11165	0.367281	11.1948	4.3216e-29	3.91783e-27	Up	HB-HD-ZIP	DT14	homeobox associated leucin zipper
1569	LOC110913444	169.719	-4.48416	0.403059	-11.1253	9.44451e-29	8.36897e-27	Down	FAR1	DT14	Protein FAR1-RELATED SEQUENCE 5-like
1570	MSTRG.13649	158.487	3.49127	0.315869	11.0529	2.12242e-28	1.81521e-26	Up	HSF	DT14	Heat Stress Transcription Factor
1571	LOC110903740	171.16	3.66724	0.332683	11.0232	2.95286e-28	2.48576e-26	Up	AP2/ERF-AP2	DT14	DNA-binding domain in plant proteins such as APETALA2 and EREBPs
1572	LOC110897493	726.347	3.83743	0.349228	10.9883	4.34838e-28	3.59277e-26	Up	MYB-related	DT14	Bromodomain-containing protein
1573	MSTRG.20321	1045.92	-4.86366	0.446568	-10.8912	1.26964e-27	1.00289e-25	Down	NF-YC	DT14	Nuclear transcription factor Y subunit
1574	LOC110922891	1293.21	5.0529	0.46895	10.7749	4.52131e-27	3.38966e-25	Up	NAC	DT14	NAC transcription factor
1575	LOC110873218	2799.22	3.51344	0.326915	10.7472	6.10632e-27	4.54327e-25	Up	WRKY	DT14	WRKY transcription factor
1576	LOC110936604	1123.69	2.48469	0.231563	10.7301	7.35364e-27	5.43699e-25	Up	bZIP	DT14	basic region leucin zipper
1577	LOC110868528	834.568	2.98904	0.279829	10.6817	1.24037e-26	9.00136e-25	Up	NF-YA	DT14	Nuclear transcription factor Y subunit
1578	LOC110868528	834.568	2.98904	0.279829	10.6817	1.24037e-26	9.00136e-25	Up	NF-YA	DT14	Nuclear transcription factor Y subunit
1579	LOC110924219	193.172	5.57435	0.524299	10.632	2.11509e-26	1.50709e-24	Up	MYB	DT14	RNA polymerase II transcription regulator recruiting activity
1580	LOC110895288	819.258	-3.97853	0.374746	-10.6166	2.49513e-26	1.75664e-24	Down	RWP-RK	DT14	RWP-RK domain
1581	LOC110895288	819.258	-3.97853	0.374746	-10.6166	2.49513e-26	1.75664e-24	Down	RWP-RK	DT14	RWP-RK domain
1582	LOC110895288	819.258	-3.97853	0.374746	-10.6166	2.49513e-26	1.75664e-24	Down	RWP-RK	DT14	RWP-RK domain
1583	LOC110917719	510.606	4.04325	0.382518	10.5701	4.10187e-26	2.84701e-24	Up	C3H	DT14	Zinc finger CCCH domain-containing protein
1584	LOC110917719	510.606	4.04325	0.382518	10.5701	4.10187e-26	2.84701e-24	Up	C3H	DT14	Zinc finger CCCH domain-containing protein
1585	MSTRG.14702	2581.19	5.45988	0.518683	10.5264	6.52712e-26	4.47757e-24	Up	FAR1	DT14	NA
1586	LOC110872367	791.276	-4.56863	0.436343	-10.4703	1.18297e-25	7.92148e-24	Down	CSD	DT14	Cold shock protein domain
1587	LOC110877858	650.085	-3.78051	0.362475	-10.4297	1.81435e-25	1.19058e-23	Down	HB-HD-ZIP	DT14	Homeobox-leucine zipper protein ATHB-6-like
1588	LOC110877115	1492.25	-3.42705	0.328668	-10.4271	1.86541e-25	1.22137e-23	Down	bHLH	DT14	transcription factor
1589	LOC110937474	431.294	3.69224	0.355841	10.3761	3.1858e-25	2.04499e-23	Up	WRKY	DT14	WRKY Transcription Factor
1590	LOC110864515	3247.13	-6.08793	0.58804	-10.3529	4.05883e-25	2.57732e-23	Down	Trihelix	DT14	Trihelix transcription factor
1591	LOC110864515	3247.13	-6.08793	0.58804	-10.3529	4.05883e-25	2.57732e-23	Down	Trihelix	DT14	Trihelix transcription factor
1592	LOC110910677	2463.95	-4.36578	0.42255	-10.332	5.05e-25	3.18951e-23	Down	HB-HD-ZIP	DT14	Homeobox-leucine zipper protein ATHB-6-like
1593	LOC110898920	249.398	2.85773	0.279056	10.2407	1.30275e-24	7.93048e-23	Up	C2H2	DT14	C2H2 zinc finger protein
1594	MSTRG.21869	560.35	-4.41919	0.432969	-10.2067	1.85026e-24	1.11142e-22	Down	MYB-related	DT14	transcription factor
1595	LOC110879426	2555.36	3.42989	0.33654	10.1916	2.16125e-24	1.29164e-22	Up	bZIP	DT14	ABSCISIC ACID-INSENSITIVE 5-like protein
1596	LOC110930208	187.145	2.78566	0.274135	10.1616	2.94082e-24	1.72776e-22	Up	AP2/ERF-ERF	DT14	DNA-binding domain in plant proteins such as APETALA2 and EREBPs
1597	MSTRG.44901	396.177	10.5996	1.05229	10.0729	7.27838e-24	4.1439e-22	Up	FAR1	DT14	Protein FAR1-RELATED SEQUENCE 5-like
1598	LOC110868579	213.544	3.32913	0.331133	10.0538	8.8425e-24	5.0006e-22	Up	TCP	DT14	transcription factor
1599	LOC110929849	2508.19	-2.12326	0.214122	-9.91614	3.54183e-23	1.89048e-21	Down	C3H	DT14	Zinc finger C-x8-C-x5-C-x3-H type (and similar)
1600	LOC110908163	904.706	-3.44905	0.34846	-9.89798	4.24768e-23	2.24891e-21	Down	C2H2	DT14	zinc finger protein
1601	MSTRG.46503	286.303	11.9602	1.21175	9.87016	5.60747e-23	2.93456e-21	Up	FAR1	DT14	Protein FAR1-RELATED SEQUENCE 5-like
1602	LOC110871839	1434.76	5.6369	0.574052	9.8195	9.28052e-23	4.76786e-21	Up	NAC	DT14	NAC transcription factor 29-like
1603	LOC110908741	545.621	-12.2244	1.25184	-9.76517	1.58842e-22	7.97282e-21	Down	OFP	DT14	Transcriptional repressor, ovate
1604	LOC110926171	828.114	-5.74292	0.590094	-9.7322	2.19779e-22	1.09383e-20	Down	C2C2-GATA	DT14	GATA transcription factor
1605	LOC110868374	15030.2	-2.14181	0.220296	-9.72243	2.41937e-22	1.19803e-20	Down	MYB-related	DT14	SANT SWI3, ADA2, N-CoR and TFIIIB'' DNA-binding domains
1606	LOC110868374	15030.2	-2.14181	0.220296	-9.72243	2.41937e-22	1.19803e-20	Down	MYB-related	DT14	SANT SWI3, ADA2, N-CoR and TFIIIB'' DNA-binding domains
1607	MSTRG.39237	238.426	-4.31278	0.446108	-9.66758	4.14053e-22	2.00649e-20	Down	bHLH	DT14	Transcription factor
1608	MSTRG.16942	1137.69	-5.12188	0.537922	-9.5216	1.70529e-21	7.80789e-20	Down	bHLH	DT14	Transcription factor
1609	LOC110917256	1084.19	6.27485	0.662396	9.47296	2.72012e-21	1.22358e-19	Up	C2H2	DT14	ZINC FINGER protein
1610	MSTRG.1139	264.553	11.8458	1.26367	9.37412	6.97536e-21	3.04022e-19	Up	WRKY	DT14	WRKY transcription factor
1611	LOC110921648	175.635	4.48832	0.479288	9.36456	7.63712e-21	3.3115e-19	Up	B3	DT14	B3 domain-containing protein
1612	MSTRG.31259	245.789	-6.02388	0.646009	-9.32476	1.11234e-20	4.72581e-19	Down	bHLH	DT14	Transcription factor
1613	LOC110935309	994.069	9.77684	1.05345	9.28079	1.68228e-20	7.02563e-19	Up	AP2/ERF-ERF	DT14	DNA-binding domain in plant proteins such as APETALA2 and EREBPs
1614	LOC110922905	787.483	5.58387	0.602488	9.26802	1.8964e-20	7.88519e-19	Up	AP2/ERF-ERF	DT14	ethylene-responsive transcription factor
1615	LOC110895418	370.51	-11.6661	1.26058	-9.25453	2.15174e-20	8.90417e-19	Down	bHLH	DT14	Transcription factor
1616	LOC110895418	370.51	-11.6661	1.26058	-9.25453	2.15174e-20	8.90417e-19	Down	bHLH	DT14	Transcription factor
1617	LOC110880182	521.734	-3.15256	0.340784	-9.2509	2.22603e-20	9.19224e-19	Down	bHLH	DT14	transcription factor
1618	MSTRG.2268	314.007	12.0932	1.309	9.23852	2.49928e-20	1.0299e-18	Up	FAR1	DT14	Protein FAR1-RELATED SEQUENCE 5-like
1619	MSTRG.14236	182.137	11.3078	1.22448	9.23473	2.58944e-20	1.06556e-18	Up	FAR1	DT14	Protein FAR1-RELATED SEQUENCE 5-like
1620	LOC110945166	294.036	5.01151	0.542866	9.23158	2.66677e-20	1.09509e-18	Up	WRKY	DT14	WRKY transcription factor
1621	LOC110939612	1686.07	5.07144	0.549986	9.22104	2.94237e-20	1.20156e-18	Up	WRKY	DT14	WRKY Transcription Factor
1622	LOC110922604	3772.74	4.64267	0.504526	9.20204	3.51204e-20	1.42629e-18	Up	HB-HD-ZIP	DT14	Homeobox-leucine zipper protein
1623	MSTRG.44958	103.349	-4.1932	0.456173	-9.19211	3.85205e-20	1.56007e-18	Down	C2C2-YABBY	DT14	axial regulator YABBY
1624	LOC110936642	1155.35	-2.76578	0.301608	-9.1701	4.72601e-20	1.89191e-18	Down	bHLH	DT14	transcription factor
1625	LOC110936642	1155.35	-2.76578	0.301608	-9.1701	4.72601e-20	1.89191e-18	Down	bHLH	DT14	transcription factor
1626	LOC110936642	1155.35	-2.76578	0.301608	-9.1701	4.72601e-20	1.89191e-18	Down	bHLH	DT14	transcription factor
1627	LOC110919056	932.883	6.46393	0.705144	9.16682	4.87184e-20	1.94897e-18	Up	AP2/ERF-ERF	DT14	transcription factor
1628	LOC110864540	4444.44	-3.95095	0.431379	-9.15887	5.24423e-20	2.08661e-18	Down	C2C2-LSD	DT14	LSD1 zinc finger
1629	LOC110864540	4444.44	-3.95095	0.431379	-9.15887	5.24423e-20	2.08661e-18	Down	C2C2-LSD	DT14	LSD1 zinc finger
1630	LOC110864540	4444.44	-3.95095	0.431379	-9.15887	5.24423e-20	2.08661e-18	Down	C2C2-LSD	DT14	LSD1 zinc finger
1631	LOC110878835	3434	-2.15218	0.236507	-9.09987	9.0437e-20	3.51529e-18	Down	MYB	DT14	RNA polymerase II transcription regulator recruiting activity
1632	LOC110903985	392.457	3.87363	0.425967	9.09373	9.5694e-20	3.7001e-18	Up	LOB	DT14	LOB domain-containing protein
1633	LOC110939910	1509.8	6.76742	0.744669	9.08782	1.01041e-19	3.89664e-18	Up	bHLH	DT14	helix loop helix domain
1634	LOC110939910	1509.8	6.76742	0.744669	9.08782	1.01041e-19	3.89664e-18	Up	bHLH	DT14	helix loop helix domain
1635	LOC110939910	1509.8	6.76742	0.744669	9.08782	1.01041e-19	3.89664e-18	Up	bHLH	DT14	helix loop helix domain
1636	LOC110898684	1025.12	-3.80635	0.420881	-9.04378	1.51351e-19	5.73177e-18	Down	B3-ARF	DT14	Auxin response factors (ARFs) are transcriptional factors that bind specifically to the DNA sequence 5'-TGTCTC-3' found in the auxin-responsive promoter elements (AuxREs)
1637	LOC110935522	165.023	11.165	1.23726	9.02402	1.81308e-19	6.83554e-18	Up	FAR1	DT14	Disease resistance
1638	LOC110935522	165.023	11.165	1.23726	9.02402	1.81308e-19	6.83554e-18	Up	FAR1	DT14	Disease resistance
1639	LOC110930292	480.171	-7.38593	0.823088	-8.97344	2.87404e-19	1.06248e-17	Down	C2C2-LSD	DT14	LSD1 zinc finger
1640	LOC110930292	480.171	-7.38593	0.823088	-8.97344	2.87404e-19	1.06248e-17	Down	C2C2-LSD	DT14	LSD1 zinc finger
1641	MSTRG.22847	320.415	12.1226	1.35289	8.9605	3.23196e-19	1.18734e-17	Up	HSF	DT14	Heat shock factor
1642	MSTRG.11119	102.816	-4.524	0.506694	-8.92846	4.31988e-19	1.5617e-17	Down	AP2/ERF-ERF	DT14	Transcription factor
1643	LOC110936254	299.229	2.79689	0.31328	8.92775	4.34762e-19	1.56981e-17	Up	NAC	DT14	NAC domain-containing protein
1644	LOC110936254	299.229	2.79689	0.31328	8.92775	4.34762e-19	1.56981e-17	Up	NAC	DT14	NAC domain-containing protein
1645	MSTRG.7177	325.859	-4.71592	0.529495	-8.90645	5.26909e-19	1.88864e-17	Down	C2C2-LSD	DT14	LSD1 zinc finger
1646	MSTRG.36959	369.864	2.07559	0.233625	8.88428	6.43372e-19	2.27836e-17	Up	HB-HD-ZIP	DT14	homeobox associated leucin zipper
1647	MSTRG.36959	369.864	2.07559	0.233625	8.88428	6.43372e-19	2.27836e-17	Up	HB-other	DT14	homeobox associated leucin zipper
1648	LOC110868384	212.389	-5.59346	0.630355	-8.87351	7.08762e-19	2.49493e-17	Down	C2C2-GATA	DT14	zinc finger binding to DNA consensus sequence [AT]GATA[AG]
1649	LOC110868384	212.389	-5.59346	0.630355	-8.87351	7.08762e-19	2.49493e-17	Down	C2C2-GATA	DT14	zinc finger binding to DNA consensus sequence [AT]GATA[AG]
1650	LOC110882037	179.595	11.2879	1.27323	8.86557	7.61163e-19	2.67141e-17	Up	FAR1	DT14	Protein FAR1-RELATED SEQUENCE
1651	LOC110882037	179.595	11.2879	1.27323	8.86557	7.61163e-19	2.67141e-17	Up	FAR1	DT14	Protein FAR1-RELATED SEQUENCE
1652	MSTRG.32793	128.03	3.14869	0.358752	8.77679	1.68204e-18	5.72935e-17	Up	HSF	DT14	Transcription factor
1653	LOC110911301	524.891	-4.12022	0.470114	-8.76431	1.8793e-18	6.35716e-17	Down	bHLH	DT14	Transcription factor
1654	LOC110922220	364.697	7.1607	0.818744	8.74595	2.21152e-18	7.42554e-17	Up	AP2/ERF-ERF	DT14	transcription factor
1655	LOC110918938	3211.24	-2.33781	0.267372	-8.74365	2.25699e-18	7.56527e-17	Down	AP2/ERF-ERF	DT14	DNA-binding domain in plant proteins such as APETALA2 and EREBPs
1656	MSTRG.33457	650.803	-5.83615	0.667736	-8.74021	2.32687e-18	7.79066e-17	Down	HB-HD-ZIP	DT14	homeobox-leucine zipper protein
1657	LOC110925787	96.5468	4.18016	0.479535	8.71712	2.85375e-18	9.50611e-17	Up	MYB	DT14	RNA polymerase II transcription regulator recruiting activity
1658	LOC110908343	257.634	-3.80594	0.438271	-8.68399	3.82139e-18	1.2573e-16	Down	MYB	DT14	RNA polymerase II transcription regulator recruiting activity
1659	LOC110904727	1068.81	2.56916	0.296204	8.67361	4.18618e-18	1.36816e-16	Up	C2H2	DT14	Zinc finger protein
1660	LOC110916128	200.147	-10.7785	1.24321	-8.66991	4.32454e-18	1.40947e-16	Down	bHLH	DT14	Transcription factor
1661	MSTRG.28216	128.949	-3.77204	0.437932	-8.61329	7.09903e-18	2.26366e-16	Down	GARP-G2-like	DT14	Myb family transcription factor
1662	LOC110898141	823.086	3.77163	0.438874	8.59388	8.40783e-18	2.66944e-16	Up	NAC	DT14	(NAC) domain-containing protein
1663	LOC110927138	1445.11	2.11508	0.246444	8.5824	9.29147e-18	2.94062e-16	Up	EIL	DT14	ETHYLENE INSENSITIVE 3-like 3 protein
1664	LOC110894719	541.267	-3.69007	0.430383	-8.57391	1.00032e-17	3.15218e-16	Down	C2H2	DT14	zinc finger protein
1665	LOC110876215	185.059	-4.08767	0.477621	-8.55841	1.14435e-17	3.58685e-16	Down	MYB	DT14	SANT SWI3, ADA2, N-CoR and TFIIIB'' DNA-binding domains
1666	MSTRG.17298	1457.27	2.29714	0.269067	8.53746	1.37207e-17	4.25985e-16	Up	NF-YB	DT14	protein heterodimerization activity
1667	LOC110872280	2798.38	2.71088	0.317942	8.52634	1.51046e-17	4.66492e-16	Up	PLATZ	DT14	PLATZ transcription factor
1668	LOC110872280	2798.38	2.71088	0.317942	8.52634	1.51046e-17	4.66492e-16	Up	PLATZ	DT14	PLATZ transcription factor
1669	LOC110872280	2798.38	2.71088	0.317942	8.52634	1.51046e-17	4.66492e-16	Up	PLATZ	DT14	PLATZ transcription factor
1670	MSTRG.19207	223.473	11.6023	1.36153	8.52153	1.57455e-17	4.85524e-16	Up	AP2/ERF-ERF	DT14	DNA-binding domain in plant proteins such as APETALA2 and EREBPs
1671	LOC110926677	315.108	-11.4326	1.34487	-8.50093	1.88085e-17	5.75156e-16	Down	MYB	DT14	RNA polymerase II transcription regulator recruiting activity
1672	LOC110926677	315.108	-11.4326	1.34487	-8.50093	1.88085e-17	5.75156e-16	Down	MYB	DT14	RNA polymerase II transcription regulator recruiting activity
1673	LOC110879619	1565.62	-2.17805	0.25654	-8.4901	2.06461e-17	6.27768e-16	Down	MYB	DT14	SANT SWI3, ADA2, N-CoR and TFIIIB'' DNA-binding domains
1674	LOC110894333	26478.8	2.02908	0.240435	8.4392	3.19526e-17	9.47595e-16	Up	NAC	DT14	NAC transcription factor
1675	LOC110864942	1715.51	1.57785	0.187708	8.4059	4.24593e-17	1.24416e-15	Up	C3H	DT14	Zinc finger CCCH domain-containing protein
1676	LOC110880101	508.898	-2.69438	0.320574	-8.40485	4.28393e-17	1.25342e-15	Down	HB-HD-ZIP	DT14	Homeobox-leucine zipper protein GLABRA
1677	MSTRG.26034	544.786	-6.26371	0.746835	-8.387	4.98701e-17	1.45192e-15	Down	bHLH	DT14	Transcription factor
1678	LOC110864606	880.581	4.25389	0.508643	8.36322	6.10275e-17	1.76024e-15	Up	WRKY	DT14	WRKY transcription factor
1679	LOC110890195	1321.31	3.4002	0.410337	8.28637	1.16758e-16	3.26539e-15	Up	NAC	DT14	No apical meristem (NAM) protein
1680	LOC110900100	349.623	-2.57253	0.310885	-8.27486	1.28603e-16	3.57293e-15	Down	C2C2-YABBY	DT14	YABBY protein
1681	LOC110930460	134.647	-5.65638	0.68472	-8.26087	1.44619e-16	4.00092e-15	Down	bHLH	DT14	bHLH-MYC and R2R3-MYB transcription factors N-terminal
1682	LOC110868956	106.84	-3.26501	0.396267	-8.2394	1.7307e-16	4.75453e-15	Down	MYB	DT14	transcription factor
1683	LOC110868956	106.84	-3.26501	0.396267	-8.2394	1.7307e-16	4.75453e-15	Down	MYB	DT14	transcription factor
1684	LOC110939562	539.792	2.5973	0.316436	8.20799	2.24929e-16	6.08839e-15	Up	WRKY	DT14	DNA binding domain
1685	LOC110866358	165.405	-10.5033	1.28403	-8.17994	2.83993e-16	7.59983e-15	Down	MYB-related	DT14	radialis-like
1686	LOC110922999	443.269	-10.0856	1.23493	-8.16694	3.16299e-16	8.41471e-15	Down	bHLH	DT14	transcription factor
1687	LOC110873708	632.546	3.07398	0.378457	8.12239	4.5708e-16	1.19496e-14	Up	B3-ARF	DT14	Auxin response factors (ARFs) are transcriptional factors that bind specifically to the DNA sequence 5'-TGTCTC-3' found in the auxin-responsive promoter elements (AuxREs)
1688	LOC110918354	812.349	2.86373	0.353952	8.09074	5.93033e-16	1.52801e-14	Up	bZIP	DT14	transcription factor
1689	LOC110904010	622.096	-2.32715	0.288719	-8.06026	7.61294e-16	1.93699e-14	Down	MYB	DT14	RNA polymerase II transcription regulator recruiting activity
1690	LOC110885411	5376.23	-4.57091	0.568109	-8.04583	8.56654e-16	2.16189e-14	Down	LIM	DT14	Pollen-specific protein
1691	LOC110871877	986.988	1.85513	0.231655	8.00817	1.16428e-15	2.89484e-14	Up	WRKY	DT14	WRKY transcription factor 4
1692	LOC110905118	1072.64	2.17232	0.271309	8.00683	1.17707e-15	2.92169e-14	Up	MYB	DT14	RNA polymerase II transcription regulator recruiting activity
1693	LOC110905118	1072.64	2.17232	0.271309	8.00683	1.17707e-15	2.92169e-14	Up	MYB	DT14	RNA polymerase II transcription regulator recruiting activity
1694	LOC110909213	2813.64	1.30821	0.163551	7.99878	1.25659e-15	3.10731e-14	Up	bZIP	DT14	Common plant regulatory factor
1695	LOC110909213	2813.64	1.30821	0.163551	7.99878	1.25659e-15	3.10731e-14	Up	bZIP	DT14	Common plant regulatory factor
1696	LOC110909213	2813.64	1.30821	0.163551	7.99878	1.25659e-15	3.10731e-14	Up	bZIP	DT14	Common plant regulatory factor
1697	LOC110909213	2813.64	1.30821	0.163551	7.99878	1.25659e-15	3.10731e-14	Up	bZIP	DT14	Common plant regulatory factor
1698	LOC110893740	1061.18	2.68773	0.336869	7.97858	1.48027e-15	3.63116e-14	Up	C2C2-GATA	DT14	GATA transcription factor
1699	LOC110942242	5350.09	-4.84842	0.609682	-7.95237	1.82976e-15	4.44383e-14	Down	C3H	DT14	Fructose-1-6-bisphosphatase, N-terminal domain
1700	LOC110894311	229.372	8.13711	1.02601	7.93081	2.17718e-15	5.23437e-14	Up	NAC	DT14	NAC transcription factor 29-like
1701	LOC110907992	3967.7	2.29819	0.289808	7.93004	2.19072e-15	5.26049e-14	Up	bZIP	DT14	bZIP transcription factor
1702	LOC110868160	317.924	-9.59079	1.21029	-7.92438	2.29285e-15	5.4923e-14	Down	C2C2-GATA	DT14	GATA transcription factor
1703	MSTRG.19870	311.483	-2.98586	0.377738	-7.90457	2.68866e-15	6.38592e-14	Down	AP2/ERF-ERF	DT14	Ethylene-responsive transcription factor RAP2-7-like isoform X1
1704	LOC110896866	273.189	7.41304	0.938054	7.90257	2.73204e-15	6.4785e-14	Up	GARP-G2-like	DT14	PHR1-LIKE 1-like
1705	MSTRG.16395	273.144	-3.51633	0.444981	-7.90219	2.74038e-15	6.49307e-14	Down	MYB-related	DT14	RNA polymerase II transcription regulator recruiting activity
1706	MSTRG.16395	273.144	-3.51633	0.444981	-7.90219	2.74038e-15	6.49307e-14	Down	MYB	DT14	RNA polymerase II transcription regulator recruiting activity
1707	LOC110885982	187.375	-10.6831	1.35324	-7.89444	2.91611e-15	6.88177e-14	Down	MYB-related	DT14	radialis-like
1708	LOC110884245	1144.29	-2.72826	0.346612	-7.8712	3.51244e-15	8.19389e-14	Down	GRAS	DT14	Belongs to the GRAS family
1709	LOC110904568	2452.68	1.47879	0.188102	7.86164	3.79142e-15	8.80634e-14	Up	NAC	DT14	(NAC) domain-containing protein
1710	LOC110937693	20175.1	-2.84397	0.3621	-7.85411	4.02623e-15	9.31502e-14	Down	C2C2-CO-like	DT14	Zinc finger protein CONSTANS-like
1711	MSTRG.33913	112.579	9.6497	1.23344	7.82343	5.1404e-15	1.17589e-13	Up	FAR1	DT14	Protein FAR1-RELATED SEQUENCE 5-like
1712	LOC110922887	128.192	7.12657	0.911901	7.81507	5.49317e-15	1.25269e-13	Up	MYB	DT14	Transcription factor
1713	LOC110894011	315.621	2.48334	0.3197	7.76773	7.99075e-15	1.78767e-13	Up	WRKY	DT14	WRKY transcription factor
1714	LOC110884449	231.485	-2.84682	0.366882	-7.7595	8.52626e-15	1.90097e-13	Down	WRKY	DT14	WRKY transcription factor 7
1715	LOC110884449	231.485	-2.84682	0.366882	-7.7595	8.52626e-15	1.90097e-13	Down	WRKY	DT14	WRKY transcription factor 7
1716	LOC110865513	4676.92	1.39001	0.179876	7.7276	1.09596e-14	2.41879e-13	Up	GRAS	DT14	Belongs to the GRAS family
1717	LOC110925489	226.294	5.18363	0.67164	7.71787	1.1829e-14	2.59802e-13	Up	MYB	DT14	RNA polymerase II transcription regulator recruiting activity
1718	MSTRG.17300	1865.1	-1.97783	0.256344	-7.71552	1.2049e-14	2.64338e-13	Down	MYB-related	DT14	SANT SWI3, ADA2, N-CoR and TFIIIB'' DNA-binding domains
1719	LOC110872740	226.452	4.01991	0.523258	7.68246	1.56066e-14	3.37609e-13	Up	AP2/ERF-ERF	DT14	DNA-binding domain in plant proteins such as APETALA2 and EREBPs
1720	MSTRG.26771	109.226	8.11075	1.05666	7.67586	1.64319e-14	3.55072e-13	Up	HSF	DT14	Heat stress transcription factor
1721	LOC110915206	877.666	-3.65358	0.476154	-7.6731	1.67895e-14	3.62268e-13	Down	MYB-related	DT14	E1-E2 ATPase
1722	MSTRG.2640	342.413	5.04402	0.658992	7.65415	1.94597e-14	4.15321e-13	Up	bZIP	DT14	protein FAR1-RELATED SEQUENCE
1723	LOC110883618	1596.16	1.35256	0.176861	7.64757	2.04806e-14	4.36163e-13	Up	CAMTA	DT14	Calmodulin-binding transcription
1724	LOC110883618	1596.16	1.35256	0.176861	7.64757	2.04806e-14	4.36163e-13	Up	CAMTA	DT14	Calmodulin-binding transcription
1725	LOC110917164	892.13	3.80512	0.500231	7.60673	2.81117e-14	5.89726e-13	Up	MYB	DT14	RNA polymerase II transcription regulator recruiting activity
1726	LOC110867783	1050.03	5.24072	0.690769	7.58679	3.27922e-14	6.82084e-13	Up	C2H2	DT14	Zinc finger protein
1727	LOC110936660	140.619	3.65492	0.481888	7.58459	3.3355e-14	6.92812e-13	Up	NAC	DT14	NAC domain-containing protein
1728	LOC110889630	542.762	2.91969	0.384993	7.58375	3.35695e-14	6.96532e-13	Up	WRKY	DT14	WRKY transcription factor
1729	MSTRG.13866	174.967	8.34315	1.10037	7.58212	3.39966e-14	7.05145e-13	Up	WRKY	DT14	WRKY transcription factor
1730	LOC110895942	7129.28	1.70515	0.225362	7.56629	3.8403e-14	7.89868e-13	Up	bHLH	DT14	Transcription factor UNE12-like
1731	MSTRG.18368	223.97	7.52991	0.997448	7.54917	4.38037e-14	8.97192e-13	Up	NAC	DT14	NAC transcription factor
1732	LOC110910886	138.163	-3.62352	0.481315	-7.52838	5.13752e-14	1.04465e-12	Down	HB-HD-ZIP	DT14	in StAR and phosphatidylcholine transfer protein
1733	LOC110879506	343.424	-3.50756	0.465957	-7.52765	5.16622e-14	1.05012e-12	Down	BES1	DT14	Mature anther-specific protein LAT61
1734	LOC110890308	3076.54	2.026	0.2695	7.51764	5.57755e-14	1.12635e-12	Up	bZIP	DT14	basic region leucin zipper
1735	LOC110923528	98.5741	-9.75597	1.29851	-7.51323	5.76881e-14	1.16378e-12	Down	C2H2	DT14	transcriptional regulator
1736	MSTRG.46640	611.154	3.53567	0.470615	7.51286	5.785e-14	1.16624e-12	Up	RWP-RK	DT14	RWP-RK domain
1737	MSTRG.42182	411.454	3.05495	0.40688	7.50822	5.99378e-14	1.20751e-12	Up	bZIP	DT14	basic region leucin zipper
1738	MSTRG.7201	417.515	-2.76581	0.369549	-7.48429	7.19349e-14	1.43741e-12	Down	PLATZ	DT14	PLATZ transcription factor family protein
1739	LOC110879087	578.733	1.77624	0.237625	7.47498	7.7215e-14	1.53718e-12	Up	GARP-G2-like	DT14	isoform X1
1740	LOC110903823	815.369	2.19065	0.293295	7.46908	8.07558e-14	1.60225e-12	Up	HB-HD-ZIP	DT14	homeobox-leucine zipper protein
1741	LOC110903823	815.369	2.19065	0.293295	7.46908	8.07558e-14	1.60225e-12	Up	HB-HD-ZIP	DT14	homeobox-leucine zipper protein
1742	LOC110864716	4377.41	-4.44205	0.59477	-7.46852	8.11027e-14	1.6086e-12	Down	C2C2-CO-like	DT14	B-box zinc finger
1743	LOC110912172	2139.3	1.33906	0.18002	7.43838	1.01927e-13	2.00209e-12	Up	TCP	DT14	Transcription factor
1744	LOC110922706	1054.1	2.66839	0.358787	7.43726	1.02795e-13	2.01712e-12	Up	AP2/ERF-ERF	DT14	DNA-binding domain in plant proteins such as APETALA2 and EREBPs
1745	LOC110891385	1070.29	-2.48673	0.334432	-7.43568	1.04034e-13	2.04075e-12	Down	bHLH	DT14	transcription factor
1746	LOC110937584	3694.29	1.3833	0.186225	7.42807	1.10196e-13	2.15302e-12	Up	bZIP	DT14	Common plant regulatory factor
1747	LOC110937584	3694.29	1.3833	0.186225	7.42807	1.10196e-13	2.15302e-12	Up	bZIP	DT14	Common plant regulatory factor
1748	LOC110937584	3694.29	1.3833	0.186225	7.42807	1.10196e-13	2.15302e-12	Up	bZIP	DT14	Common plant regulatory factor
1749	LOC110937584	3694.29	1.3833	0.186225	7.42807	1.10196e-13	2.15302e-12	Up	bZIP	DT14	Common plant regulatory factor
1750	LOC110915423	296.302	-4.00084	0.539233	-7.4195	1.17559e-13	2.28476e-12	Down	HB-HD-ZIP	DT14	homeobox-leucine zipper protein
1751	LOC110915423	296.302	-4.00084	0.539233	-7.4195	1.17559e-13	2.28476e-12	Down	HB-HD-ZIP	DT14	homeobox-leucine zipper protein
1752	MSTRG.38586	1476.52	1.36168	0.183762	7.41005	1.26257e-13	2.44493e-12	Up	WRKY	DT14	Transcription factor
1753	LOC110877317	909.135	1.48033	0.200845	7.37049	1.70006e-13	3.23264e-12	Up	HSF	DT14	Heat Stress Transcription Factor
1754	LOC110886032	105.977	3.41612	0.464115	7.36051	1.83208e-13	3.46912e-12	Up	C2C2-CO-like	DT14	Zinc finger protein
1755	LOC110886032	105.977	3.41612	0.464115	7.36051	1.83208e-13	3.46912e-12	Up	C2C2-CO-like	DT14	Zinc finger protein
1756	LOC110886032	105.977	3.41612	0.464115	7.36051	1.83208e-13	3.46912e-12	Up	C2C2-CO-like	DT14	Zinc finger protein
1757	LOC110891331	64.061	-3.72275	0.505918	-7.3584	1.86128e-13	3.52101e-12	Down	Trihelix	DT14	Myb/SANT-like DNA-binding domain
1758	LOC110898478	122.689	-2.80549	0.381632	-7.35129	1.96305e-13	3.70402e-12	Down	AP2/ERF-ERF	DT14	transcription factor
1759	LOC110931205	54.677	4.11472	0.56147	7.32847	2.32796e-13	4.34802e-12	Up	FAR1	DT14	Protein FAR1-RELATED SEQUENCE 5-like
1760	LOC110931205	54.677	4.11472	0.56147	7.32847	2.32796e-13	4.34802e-12	Up	FAR1	DT14	Protein FAR1-RELATED SEQUENCE 5-like
1761	MSTRG.27704	68.448	-4.11845	0.562072	-7.32726	2.34908e-13	4.38191e-12	Down	C2H2	DT14	NA
1762	LOC110937745	577.183	-2.2949	0.313392	-7.32276	2.42914e-13	4.51732e-12	Down	C2C2-YABBY	DT14	YABBY protein
1763	MSTRG.46851	205.899	-3.76019	0.514657	-7.3062	2.74801e-13	5.07784e-12	Down	MYB-related	DT14	Transcription factor
1764	LOC110872202	3602.19	1.25296	0.171496	7.30603	2.75148e-13	5.08264e-12	Up	C3H	DT14	Zinc finger C-x8-C-x5-C-x3-H type (and similar)
1765	MSTRG.31114	80.0198	9.15676	1.25441	7.29966	2.88504e-13	5.31186e-12	Up	FAR1	DT14	Protein FAR1-RELATED SEQUENCE 5-like
1766	MSTRG.8751	127.891	-10.1307	1.39171	-7.2793	3.35559e-13	6.13322e-12	Down	bHLH	DT14	transcription factor
1767	MSTRG.18105	818.446	2.0732	0.285307	7.26658	3.687e-13	6.70982e-12	Up	GRAS	DT14	Belongs to the GRAS family
1768	LOC110872080	249.641	-2.7181	0.37415	-7.26472	3.73814e-13	6.79868e-12	Down	C2H2	DT14	zinc finger
1769	LOC110937240	418.613	2.77876	0.38286	7.25789	3.93168e-13	7.12429e-12	Up	WRKY	DT14	WRKY Transcription Factor
1770	LOC110883453	92.0323	-6.00057	0.829337	-7.23539	4.64198e-13	8.30665e-12	Down	AP2/ERF-ERF	DT14	transcription factor
1771	LOC110894316	57.6394	-3.85297	0.533716	-7.21914	5.23189e-13	9.28614e-12	Down	zf-HD	DT14	Zinc-finger homeodomain protein
1772	LOC110941722	857.079	-1.81656	0.251807	-7.21408	5.42991e-13	9.62311e-12	Down	NF-YC	DT14	Nuclear transcription factor Y subunit
1773	LOC110941722	857.079	-1.81656	0.251807	-7.21408	5.42991e-13	9.62311e-12	Down	NF-YC	DT14	Nuclear transcription factor Y subunit
1774	MSTRG.13817	524.104	-5.7939	0.803319	-7.21246	5.49507e-13	9.73273e-12	Down	C2C2-LSD	DT14	LSD1 zinc finger
1775	MSTRG.30691	66.9606	8.00287	1.11037	7.20742	5.70238e-13	1.00787e-11	Up	FAR1	DT14	Protein FAR1-RELATED SEQUENCE 5-like
1776	LOC110938278	1247.6	4.90048	0.6802	7.20447	5.82721e-13	1.0288e-11	Up	C2H2	DT14	ZINC FINGER protein
1777	LOC110912287	94.4077	10.3589	1.44131	7.18712	6.61734e-13	1.15881e-11	Up	MYB	DT14	Myb-like DNA-binding domain
1778	LOC110883545	968.534	4.04285	0.563029	7.18055	6.94333e-13	1.21229e-11	Up	bZIP	DT14	Ocs element-binding factor
1779	LOC110871771	142.661	5.70079	0.795039	7.17045	7.47498e-13	1.29896e-11	Up	NAC	DT14	NAC transcription factor
1780	LOC110940476	1202.7	1.86155	0.260043	7.1586	8.15044e-13	1.40927e-11	Up	NAC	DT14	NAC domain-containing protein
1781	LOC110926353	1153.05	-1.76654	0.24709	-7.14939	8.71669e-13	1.5041e-11	Down	TCP	DT14	transcription factor
1782	MSTRG.42167	69.4385	8.95083	1.2526	7.14581	8.94682e-13	1.54155e-11	Up	FAR1	DT14	Protein FAR1-RELATED SEQUENCE 5-like
1783	LOC110915516	1086.28	2.76291	0.389114	7.10052	1.24292e-12	2.10645e-11	Up	WRKY	DT14	DNA binding domain
1784	LOC110916972	731.244	4.36895	0.615949	7.09304	1.31194e-12	2.21642e-11	Up	bHLH	DT14	Transcription factor
1785	LOC110878090	317.609	5.34622	0.753915	7.09128	1.32879e-12	2.24295e-11	Up	MYB	DT14	RNA polymerase II transcription regulator recruiting activity
1786	LOC110894241	470.35	-1.50746	0.213045	-7.0758	1.48586e-12	2.4938e-11	Down	HB-HD-ZIP	DT14	Homeobox-leucine zipper protein
1787	LOC110925283	13653.3	1.63428	0.231448	7.0611	1.65188e-12	2.75986e-11	Up	HB-BELL	DT14	BEL1-like homeodomain protein
1788	LOC110879515	1060.49	2.54611	0.361938	7.03467	1.9974e-12	3.3062e-11	Up	C2H2	DT14	Zinc finger, C2H2 type
1789	LOC110883979	461.525	-3.02753	0.430593	-7.03107	2.04951e-12	3.3877e-11	Down	GARP-G2-like	DT14	Protein PHR1-LIKE 1-like isoform
1790	LOC110928538	52.5512	-5.3918	0.768009	-7.02049	2.21092e-12	3.63715e-11	Down	AP2/ERF-ERF	DT14	transcription factor
1791	MSTRG.41885	159.306	-10.4491	1.49114	-7.00747	2.42664e-12	3.9776e-11	Down	bHLH	DT14	Transcription factor
1792	LOC110922956	210.226	6.02978	0.862689	6.98951	2.75841e-12	4.47536e-11	Up	MYB	DT14	RNA polymerase II transcription regulator recruiting activity
1793	LOC110872553	461.743	4.60044	0.658376	6.98756	2.79707e-12	4.53309e-11	Up	C2H2	DT14	Zinc finger protein
1794	LOC110879617	455.789	1.41088	0.20239	6.97108	3.14515e-12	5.06378e-11	Up	NF-YB	DT14	Protein Dr1 homolog
1795	LOC110942222	248.01	-3.98015	0.571437	-6.96516	3.28029e-12	5.26841e-11	Down	MYB	DT14	RNA polymerase II transcription regulator recruiting activity
1796	MSTRG.34873	82.0821	-9.49372	1.36349	-6.96279	3.33591e-12	5.35627e-11	Down	bHLH	DT14	Transcription factor
1797	LOC110912463	266.708	2.95214	0.424078	6.96131	3.37116e-12	5.40697e-11	Up	bZIP	DT14	Ocs element-binding factor
1798	LOC110929288	140.764	-10.2699	1.47602	-6.95787	3.45458e-12	5.53025e-11	Down	bZIP	DT14	transcription factor
1799	LOC110879009	167.783	-5.89094	0.84738	-6.95194	3.6029e-12	5.7536e-11	Down	bHLH	DT14	Transcription factor
1800	LOC110883836	4137.27	1.83043	0.263531	6.94579	3.76348e-12	5.99867e-11	Up	NAC	DT14	No apical meristem (NAM) protein
1801	LOC110911278	1563.59	-1.65858	0.238881	-6.9431	3.83584e-12	6.10739e-11	Down	HB-HD-ZIP	DT14	homeobox associated leucin zipper
1802	LOC110911278	1563.59	-1.65858	0.238881	-6.9431	3.83584e-12	6.10739e-11	Down	HB-HD-ZIP	DT14	homeobox associated leucin zipper
1803	MSTRG.19798	1007.76	6.26692	0.902846	6.9413	3.88515e-12	6.18088e-11	Up	WRKY	DT14	WRKY transcription factor
1804	LOC110877898	481.693	3.30932	0.477076	6.93667	4.01437e-12	6.37443e-11	Up	AP2/ERF-ERF	DT14	Pathogenesis-related genes transcriptional activator PTI5-like
1805	LOC110916780	253.798	-3.8929	0.561276	-6.9358	4.0393e-12	6.40883e-11	Down	MYB	DT14	SANT SWI3, ADA2, N-CoR and TFIIIB'' DNA-binding domains
1806	LOC110921082	369.702	-2.07644	0.299923	-6.92323	4.41456e-12	6.9723e-11	Down	SBP	DT14	SBP domain
1807	LOC110921082	369.702	-2.07644	0.299923	-6.92323	4.41456e-12	6.9723e-11	Down	SBP	DT14	SBP domain
1808	LOC110921082	369.702	-2.07644	0.299923	-6.92323	4.41456e-12	6.9723e-11	Down	SBP	DT14	SBP domain
1809	LOC110868621	1973.52	1.44462	0.208723	6.92126	4.47645e-12	7.05304e-11	Up	MYB	DT14	DnaJ homolog, subfamily C, member
1810	LOC110922521	656.164	-2.53283	0.366855	-6.90417	5.04975e-12	7.91189e-11	Down	HB-other	DT14	homeobox-leucine zipper protein
1811	LOC110923683	318.319	-2.11891	0.306986	-6.9023	5.1167e-12	8.00616e-11	Down	bZIP	DT14	transcription factor
1812	LOC110930220	1091.67	1.81958	0.263812	6.89726	5.30153e-12	8.27997e-11	Up	NAC	DT14	(NAC) domain-containing protein
1813	LOC110930220	1091.67	1.81958	0.263812	6.89726	5.30153e-12	8.27997e-11	Up	NAC	DT14	(NAC) domain-containing protein
1814	LOC110909361	226.596	-1.82122	0.265481	-6.8601	6.88135e-12	1.05929e-10	Down	C2C2-Dof	DT14	Dof zinc finger protein
1815	LOC110939720	1324.51	-1.50778	0.219797	-6.85989	6.89112e-12	1.06052e-10	Down	bHLH	DT14	Transcription factor ILR3-like
1816	LOC110930450	1178.02	2.91212	0.424732	6.85636	7.06363e-12	1.08537e-10	Up	B3	DT14	B3 domain-containing protein
1817	LOC110879750	504.258	-5.55172	0.809903	-6.8548	7.14119e-12	1.09671e-10	Down	bHLH	DT14	transcription factor
1818	LOC110879750	504.258	-5.55172	0.809903	-6.8548	7.14119e-12	1.09671e-10	Down	bHLH	DT14	transcription factor
1819	LOC110904227	186.305	-4.54303	0.665062	-6.83098	8.43363e-12	1.28252e-10	Down	C2H2	DT14	ZINC FINGER protein
1820	LOC110879395	1003.71	1.63045	0.238726	6.82979	8.50391e-12	1.29219e-10	Up	AP2/ERF-ERF	DT14	DNA-binding domain in plant proteins such as APETALA2 and EREBPs
1821	MSTRG.29086	1970.81	-1.60377	0.235246	-6.81739	9.27101e-12	1.40008e-10	Down	C2H2	DT14	Zinc finger protein JACKDAW-like
1822	MSTRG.42728	188.982	-2.0746	0.304417	-6.81498	9.42779e-12	1.42267e-10	Down	bHLH	DT14	transcription factor
1823	LOC110877090	79.0444	-5.37959	0.789776	-6.81154	9.65613e-12	1.45601e-10	Down	AP2/ERF-ERF	DT14	transcription factor
1824	LOC110889587	722.774	2.86584	0.421197	6.80404	1.01728e-11	1.52882e-10	Up	AP2/ERF-ERF	DT14	DNA-binding domain in plant proteins such as APETALA2 and EREBPs
1825	LOC110873753	447.435	5.97033	0.87999	6.78454	1.16459e-11	1.74221e-10	Up	MYB	DT14	RNA polymerase II transcription regulator recruiting activity
1826	LOC110872416	6540.47	1.86959	0.275688	6.78154	1.18902e-11	1.7765e-10	Up	NAC	DT14	NAC domain-containing protein 78-like
1827	LOC110937798	1749.2	-3.1242	0.461698	-6.76677	1.31693e-11	1.9567e-10	Down	bHLH	DT14	Transcription factor
1828	LOC110944768	560.924	-5.15389	0.764708	-6.73969	1.58729e-11	2.33368e-10	Down	SBP	DT14	Squamosa promoter-binding-like protein
1829	LOC110884054	1320.79	3.73957	0.555502	6.73187	1.67494e-11	2.45826e-10	Up	C2H2	DT14	Zinc finger protein
1830	LOC110911452	94.599	4.35254	0.647231	6.72487	1.75754e-11	2.57117e-10	Up	TCP	DT14	Transcription factor
1831	LOC110939960	97.0118	-8.77012	1.30478	-6.72156	1.79794e-11	2.627e-10	Down	AP2/ERF-ERF	DT14	Transcription factor
1832	LOC118486787	903.321	2.48631	0.37058	6.70924	1.95646e-11	2.84452e-10	Up	AP2/ERF-ERF	DT14	ethylene-responsive transcription factor
1833	MSTRG.865	439.005	-3.46572	0.51772	-6.69421	2.16846e-11	3.13419e-10	Down	bHLH	DT14	Transcription factor
1834	LOC110911061	383.333	-2.82413	0.42242	-6.68559	2.30003e-11	3.3146e-10	Down	WRKY	DT14	WRKY transcription factor
1835	LOC110922229	68.6262	3.49781	0.523424	6.68255	2.34824e-11	3.37829e-10	Up	bHLH	DT14	basic helix-loop-helix protein
1836	LOC110915328	2521.64	-1.92487	0.288187	-6.67923	2.40202e-11	3.44647e-10	Down	TUB	DT14	Belongs to the TUB family
1837	LOC110913047	1135.11	1.63897	0.246351	6.65298	2.87223e-11	4.08076e-10	Up	NAC	DT14	No apical meristem (NAM) protein
1838	LOC110913047	1135.11	1.63897	0.246351	6.65298	2.87223e-11	4.08076e-10	Up	NAC	DT14	No apical meristem (NAM) protein
1839	MSTRG.11077	169.913	-2.48044	0.373099	-6.6482	2.96689e-11	4.20669e-10	Down	GRF	DT14	growth-regulating factor
1840	LOC110872679	72.5831	-5.42821	0.816955	-6.64444	3.04367e-11	4.31037e-10	Down	LOB	DT14	LOB domain-containing protein
1841	MSTRG.32556	34.2915	8.89947	1.34057	6.63858	3.16711e-11	4.47336e-10	Up	FAR1	DT14	Protein FAR1-RELATED SEQUENCE 5-like
1842	MSTRG.5021	62.2645	3.86959	0.585523	6.60877	3.87536e-11	5.40633e-10	Up	Trihelix	DT14	Myb/SANT-like DNA-binding domain
1843	LOC110926048	841.005	2.58274	0.392661	6.57754	4.78311e-11	6.61319e-10	Up	GRAS	DT14	Belongs to the GRAS family
1844	LOC110929905	1026.27	1.93787	0.294738	6.57489	4.86899e-11	6.73035e-10	Up	C3H	DT14	Zinc finger CCCH domain-containing protein
1845	LOC110895210	120.667	-7.1882	1.09402	-6.57043	5.01717e-11	6.91409e-10	Down	TCP	DT14	transcription factor
1846	MSTRG.30921	100.72	-3.32653	0.506398	-6.56901	5.06496e-11	6.97389e-10	Down	AP2/ERF-ERF	DT14	Transcription factor
1847	LOC110890855	434.929	2.09895	0.319533	6.56882	5.07157e-11	6.9809e-10	Up	HSF	DT14	heat shock factor
1848	LOC110937783	156.148	-4.24838	0.646847	-6.56783	5.10526e-11	7.02113e-10	Down	GRAS	DT14	GRAS domain family
1849	LOC110925392	1358.82	1.28306	0.195933	6.54846	5.81324e-11	7.91489e-10	Up	MYB-related	DT14	TSL-kinase interacting protein
1850	LOC110929921	6581.7	4.42076	0.676695	6.53287	6.45226e-11	8.73448e-10	Up	NAC	DT14	NAC domain-containing protein
1851	LOC110886230	1072.51	-2.47481	0.379208	-6.52627	6.74289e-11	9.11326e-10	Down	B3-ARF	DT14	Auxin response factors (ARFs) are transcriptional factors that bind specifically to the DNA sequence 5'-TGTCTC-3' found in the auxin-responsive promoter elements (AuxREs)
1852	LOC110886230	1072.51	-2.47481	0.379208	-6.52627	6.74289e-11	9.11326e-10	Down	B3-ARF	DT14	Auxin response factors (ARFs) are transcriptional factors that bind specifically to the DNA sequence 5'-TGTCTC-3' found in the auxin-responsive promoter elements (AuxREs)
1853	LOC110864681	68.7862	-6.32677	0.973337	-6.50008	8.02764e-11	1.07461e-09	Down	SBP	DT14	Squamosa promoter-binding-like protein
1854	LOC110879102	790.177	2.17253	0.335079	6.48364	8.95357e-11	1.19125e-09	Up	WRKY	DT14	WRKY transcription factor
1855	LOC110937944	655.767	1.45686	0.224768	6.4816	9.07538e-11	1.2061e-09	Up	MYB	DT14	myb domain protein 3r-5
1856	LOC110937944	655.767	1.45686	0.224768	6.4816	9.07538e-11	1.2061e-09	Up	MYB	DT14	myb domain protein 3r-5
1857	LOC110937944	655.767	1.45686	0.224768	6.4816	9.07538e-11	1.2061e-09	Up	MYB	DT14	myb domain protein 3r-5
1858	LOC110937540	593.71	1.26431	0.195086	6.48082	9.12276e-11	1.21185e-09	Up	C3H	DT14	Zinc finger CCCH domain-containing protein
1859	LOC110911574	425.774	2.11755	0.327049	6.47471	9.49931e-11	1.25818e-09	Up	MYB	DT14	RNA polymerase II transcription regulator recruiting activity
1860	LOC110872465	184.271	-3.85817	0.596256	-6.47067	9.75712e-11	1.29001e-09	Down	C2C2-GATA	DT14	Transcriptional activator that specifically binds 5'- GATA-3' or 5'-GAT-3' motifs within gene promoters
1861	LOC110890437	611.749	1.86249	0.288261	6.46112	1.03934e-10	1.36953e-09	Up	MYB	DT14	transcription factor
1862	LOC110890437	611.749	1.86249	0.288261	6.46112	1.03934e-10	1.36953e-09	Up	MYB	DT14	transcription factor
1863	LOC110881018	81.5179	10.1471	1.57056	6.46081	1.04142e-10	1.37196e-09	Up	GRAS	DT14	Belongs to the GRAS family
1864	LOC110900083	2551.51	-3.82122	0.592543	-6.44885	1.12702e-10	1.47779e-09	Down	bHLH	DT14	Transcription factor
1865	LOC110900083	2551.51	-3.82122	0.592543	-6.44885	1.12702e-10	1.47779e-09	Down	bHLH	DT14	Transcription factor
1866	LOC110921794	53.001	-4.95501	0.768816	-6.44499	1.15605e-10	1.51282e-09	Down	NAC	DT14	NAC domain-containing protein
1867	MSTRG.24687	30.5573	8.73208	1.3559	6.44007	1.19416e-10	1.55993e-09	Up	FAR1	DT14	Protein FAR1-RELATED SEQUENCE 5-like
1868	LOC110924075	55.0195	-8.91488	1.38548	-6.43451	1.23876e-10	1.61389e-09	Down	AP2/ERF-ERF	DT14	transcription factor
1869	LOC110879503	651.945	1.46401	0.228532	6.40614	1.49255e-10	1.92285e-09	Up	NAC	DT14	NAC domain-containing protein
1870	LOC110911305	142.783	5.82145	0.909749	6.39896	1.5644e-10	2.00665e-09	Up	B3	DT14	B3 domain-containing transcription factor
1871	LOC110911305	142.783	5.82145	0.909749	6.39896	1.5644e-10	2.00665e-09	Up	B3	DT14	B3 domain-containing transcription factor
1872	LOC110929250	134.705	-6.3454	0.994722	-6.37907	1.78169e-10	2.27102e-09	Down	bZIP	DT14	transcription factor
1873	LOC110911865	1013.1	2.37728	0.373682	6.36178	1.99424e-10	2.52829e-09	Up	MYB	DT14	Myb-like DNA-binding domain
1874	LOC110895649	371.385	1.55486	0.244942	6.34787	2.18312e-10	2.74999e-09	Up	B3	DT14	B3 DNA binding domain
1875	LOC110895649	371.385	1.55486	0.244942	6.34787	2.18312e-10	2.74999e-09	Up	B3	DT14	B3 DNA binding domain
1876	LOC110941511	98.555	-7.89747	1.24567	-6.33993	2.29867e-10	2.88938e-09	Down	MYB-related	DT14	radialis-like
1877	LOC110878697	73.4295	2.73875	0.432782	6.32824	2.47975e-10	3.10374e-09	Up	MYB	DT14	RNA polymerase II transcription regulator recruiting activity
1878	LOC110874827	43.1813	9.23164	1.46076	6.31976	2.61967e-10	3.2657e-09	Up	MYB	DT14	RNA polymerase II transcription regulator recruiting activity
1879	LOC110894515	548.569	-2.41277	0.38189	-6.31796	2.65035e-10	3.30255e-09	Down	AP2/ERF-RAV	DT14	AP2 ERF and B3 domain-containing transcription
1880	LOC110873822	228.621	-2.60216	0.412247	-6.31214	2.75211e-10	3.41903e-09	Down	MYB	DT14	RNA polymerase II transcription regulator recruiting activity
1881	LOC110914686	135.152	-2.15884	0.342035	-6.31175	2.75906e-10	3.42641e-09	Down	bZIP	DT14	ABSCISIC ACID-INSENSITIVE 5-like protein
1882	LOC110916865	1133.58	-2.40073	0.380413	-6.31086	2.77497e-10	3.44472e-09	Down	LOB	DT14	LOB domain-containing protein
1883	LOC110895258	135.561	2.242	0.355377	6.30881	2.81192e-10	3.48618e-09	Up	C2C2-CO-like	DT14	Zinc finger protein
1884	LOC110928949	288.221	-1.56453	0.248236	-6.3026	2.92699e-10	3.62274e-09	Down	bHLH	DT14	Transcription factor BIM1
1885	LOC110928949	288.221	-1.56453	0.248236	-6.3026	2.92699e-10	3.62274e-09	Down	bHLH	DT14	Transcription factor BIM1
1886	LOC110928949	288.221	-1.56453	0.248236	-6.3026	2.92699e-10	3.62274e-09	Down	bHLH	DT14	Transcription factor BIM1
1887	LOC110928437	1737.65	-2.8949	0.459451	-6.30079	2.96133e-10	3.66217e-09	Down	B3-ARF	DT14	Auxin response factors (ARFs) are transcriptional factors that bind specifically to the DNA sequence 5'-TGTCTC-3' found in the auxin-responsive promoter elements (AuxREs)
1888	LOC110928437	1737.65	-2.8949	0.459451	-6.30079	2.96133e-10	3.66217e-09	Down	B3-ARF	DT14	Auxin response factors (ARFs) are transcriptional factors that bind specifically to the DNA sequence 5'-TGTCTC-3' found in the auxin-responsive promoter elements (AuxREs)
1889	MSTRG.37541	981.653	-1.92555	0.305789	-6.29701	3.0345e-10	3.7448e-09	Down	TCP	DT14	transcription factor
1890	MSTRG.1242	27.9818	8.60609	1.3671	6.29514	3.07117e-10	3.78688e-09	Up	FAR1	DT14	Protein FAR1-RELATED SEQUENCE 5-like
1891	LOC110891512	58.1125	-8.99305	1.43177	-6.28107	3.36256e-10	4.12374e-09	Down	AP2/ERF-ERF	DT14	Ethylene-responsive transcription factor SHINE
1892	LOC110898018	506.461	-1.33538	0.212664	-6.27929	3.40119e-10	4.16937e-09	Down	GRAS	DT14	Belongs to the GRAS family
1893	LOC110936833	804.13	-1.74232	0.277897	-6.26967	3.61822e-10	4.42255e-09	Down	MYB	DT14	RNA polymerase II transcription regulator recruiting activity
1894	LOC110868596	698.653	-1.80773	0.288478	-6.26645	3.69378e-10	4.50742e-09	Down	MYB	DT14	transcription factor
1895	LOC110903714	118.925	2.40255	0.383434	6.26588	3.7073e-10	4.52111e-09	Up	NF-YC	DT14	Nuclear transcription factor Y subunit
1896	LOC110872863	1046.13	1.39464	0.224744	6.20547	5.4534e-10	6.49723e-09	Up	HSF	DT14	Heat Stress Transcription Factor
1897	LOC110872863	1046.13	1.39464	0.224744	6.20547	5.4534e-10	6.49723e-09	Up	HSF	DT14	Heat Stress Transcription Factor
1898	LOC110918930	164.917	3.9828	0.642878	6.19527	5.81847e-10	6.89453e-09	Up	MYB	DT14	Myb-like DNA-binding domain
1899	LOC110912305	543.057	2.98261	0.481437	6.19524	5.81976e-10	6.89467e-09	Up	NAC	DT14	NAC domain-containing protein
1900	LOC110880169	201.345	-2.43097	0.393274	-6.18137	6.35473e-10	7.48631e-09	Down	C2C2-GATA	DT14	Transcriptional activator that specifically binds 5'- GATA-3' or 5'-GAT-3' motifs within gene promoters
1901	LOC110930168	114.242	3.27678	0.530901	6.17211	6.73829e-10	7.90971e-09	Up	WRKY	DT14	DNA binding domain
1902	MSTRG.11001	146.089	5.42995	0.880072	6.1699	6.83327e-10	8.01641e-09	Up	MYB-related	DT14	RNA polymerase II transcription regulator recruiting activity
1903	MSTRG.18540	263.02	7.0468	1.1436	6.16192	7.18673e-10	8.4043e-09	Up	MYB	DT14	Transcription factor
1904	LOC110908209	115.31	5.82862	0.946366	6.15895	7.32292e-10	8.54829e-09	Up	MYB	DT14	RNA polymerase II transcription regulator recruiting activity
1905	LOC110924246	37.7254	-8.36921	1.36251	-6.14249	8.12365e-10	9.41401e-09	Down	C2H2	DT14	transcriptional regulator
1906	LOC110915267	3423.91	2.6063	0.424895	6.134	8.56981e-10	9.89407e-09	Up	bZIP	DT14	basic region leucin zipper
1907	MSTRG.42821	165.497	-2.2442	0.366392	-6.12513	9.06119e-10	1.04287e-08	Down	C2H2	DT14	methyl-CpG-binding domain-containing protein
1908	LOC110909327	47.3194	-5.01235	0.818794	-6.12162	9.26286e-10	1.06338e-08	Down	GRAS	DT14	Belongs to the GRAS family
1909	MSTRG.19773	1909.73	-2.2771	0.372305	-6.11623	9.58172e-10	1.09742e-08	Down	MYB	DT14	RNA polymerase II transcription regulator recruiting activity
1910	MSTRG.19773	1909.73	-2.2771	0.372305	-6.11623	9.58172e-10	1.09742e-08	Down	MYB-related	DT14	RNA polymerase II transcription regulator recruiting activity
1911	LOC110921443	123.867	-5.6548	0.926354	-6.10436	1.03215e-09	1.17757e-08	Down	SBP	DT14	Squamosa promoter-binding-like protein
1912	LOC110884041	885.591	1.15214	0.188834	6.1013	1.05211e-09	1.19895e-08	Up	WRKY	DT14	WRKY Transcription Factor
1913	LOC110898007	262.108	-3.13742	0.515348	-6.08796	1.14355e-09	1.29489e-08	Down	C2H2	DT14	ZINC FINGER protein
1914	LOC110883998	78.8078	-2.69187	0.442695	-6.08066	1.19692e-09	1.35142e-08	Down	AP2/ERF-AP2	DT14	Floral homeotic protein APETALA
1915	LOC110883998	78.8078	-2.69187	0.442695	-6.08066	1.19692e-09	1.35142e-08	Down	AP2/ERF-AP2	DT14	Floral homeotic protein APETALA
1916	LOC110883998	78.8078	-2.69187	0.442695	-6.08066	1.19692e-09	1.35142e-08	Down	AP2/ERF-AP2	DT14	Floral homeotic protein APETALA
1917	MSTRG.20421	1427.05	-1.77779	0.292816	-6.07135	1.2684e-09	1.4253e-08	Down	MYB-related	DT14	SANT SWI3, ADA2, N-CoR and TFIIIB'' DNA-binding domains
1918	LOC110936369	1246.18	4.08625	0.673074	6.07103	1.27096e-09	1.42791e-08	Up	WRKY	DT14	WRKY transcription factor
1919	LOC110889184	3199.25	1.02823	0.169688	6.0595	1.36543e-09	1.52788e-08	Up	GARP-G2-like	DT14	PHR1-LIKE 1-like
1920	LOC110889184	3199.25	1.02823	0.169688	6.0595	1.36543e-09	1.52788e-08	Up	GARP-G2-like	DT14	PHR1-LIKE 1-like
1921	LOC110889184	3199.25	1.02823	0.169688	6.0595	1.36543e-09	1.52788e-08	Up	GARP-G2-like	DT14	PHR1-LIKE 1-like
1922	LOC110890421	343.559	-1.52095	0.25179	-6.04054	1.53598e-09	1.70904e-08	Down	HB-HD-ZIP	DT14	in StAR and phosphatidylcholine transfer protein
1923	LOC110890421	343.559	-1.52095	0.25179	-6.04054	1.53598e-09	1.70904e-08	Down	HB-HD-ZIP	DT14	in StAR and phosphatidylcholine transfer protein
1924	MSTRG.23623	19302.5	-1.6955	0.280957	-6.03473	1.59225e-09	1.76898e-08	Down	MYB-related	DT14	Transcription factor
1925	LOC118485818	252.882	-3.15393	0.522864	-6.03203	1.6191e-09	1.79644e-08	Down	C2H2	DT14	ZINC FINGER protein
1926	LOC110903301	58.0763	9.65774	1.60359	6.02256	1.71677e-09	1.89695e-08	Up	HB-HD-ZIP	DT14	Homeobox associated leucine zipper
1927	LOC110927266	819.007	-2.39434	0.39815	-6.01366	1.81384e-09	1.99784e-08	Down	bHLH	DT14	transcription factor
1928	LOC110879870	3508.69	1.34491	0.224366	5.99429	2.04381e-09	2.23525e-08	Up	C3H	DT14	Zinc finger C-x8-C-x5-C-x3-H type (and similar)
1929	LOC110879870	3508.69	1.34491	0.224366	5.99429	2.04381e-09	2.23525e-08	Up	C3H	DT14	Zinc finger C-x8-C-x5-C-x3-H type (and similar)
1930	LOC110899675	1131.67	3.88358	0.647955	5.99359	2.05255e-09	2.24356e-08	Up	AP2/ERF-ERF	DT14	ethylene-responsive transcription factor
1931	MSTRG.41655	478.068	-2.62818	0.438686	-5.99101	2.08536e-09	2.27648e-08	Down	MADS-M-type	DT14	Agamous-like MADS-box protein AGL8 homolog
1932	LOC110884445	97.0191	-9.733	1.62553	-5.9876	2.12957e-09	2.32086e-08	Down	AP2/ERF-ERF	DT14	ethylene-responsive transcription factor
1933	MSTRG.43114	272.228	3.61266	0.604053	5.98069	2.22188e-09	2.41432e-08	Up	MYB-related	DT14	Myb-like DNA-binding domain
1934	MSTRG.46624	782.311	-1.37865	0.230547	-5.97993	2.23239e-09	2.4244e-08	Down	WRKY	DT14	WRKY Transcription Factor
1935	MSTRG.45383	223	-2.05392	0.343668	-5.97647	2.28023e-09	2.47217e-08	Down	bZIP	DT14	basic region leucin zipper
1936	LOC110868845	1292.09	1.78369	0.298704	5.97145	2.35159e-09	2.54536e-08	Up	GRAS	DT14	Belongs to the GRAS family
1937	LOC110868845	1292.09	1.78369	0.298704	5.97145	2.35159e-09	2.54536e-08	Up	GRAS	DT14	Belongs to the GRAS family
1938	LOC110899342	493.033	1.41429	0.237623	5.95183	2.65164e-09	2.85081e-08	Up	bZIP	DT14	transcription factor
1939	LOC110899342	493.033	1.41429	0.237623	5.95183	2.65164e-09	2.85081e-08	Up	bZIP	DT14	transcription factor
1940	LOC110915567	742.07	2.23606	0.377499	5.92335	3.15443e-09	3.35828e-08	Up	HSF	DT14	heat shock factor
1941	LOC110872379	1828.28	1.00845	0.170253	5.9232	3.1573e-09	3.36074e-08	Up	Trihelix	DT14	MADF
1942	MSTRG.10407	143.136	-3.78952	0.640389	-5.91752	3.26829e-09	3.47347e-08	Down	C2C2-YABBY	DT14	YABBY protein
1943	MSTRG.31853	95.844	7.32634	1.23942	5.91113	3.39769e-09	3.60359e-08	Up	HSF	DT14	Heat stress transcription factor
1944	LOC110864548	299.85	-2.00944	0.340733	-5.89741	3.69242e-09	3.90004e-08	Down	C2H2	DT14	transcriptional regulator
1945	MSTRG.39886	258.068	9.24644	1.56906	5.89296	3.79339e-09	4.00024e-08	Up	HB-other	DT14	HB1, ASXL, restriction endonuclease HTH domain
1946	LOC110895827	514.765	1.9106	0.324419	5.88931	3.8782e-09	4.0882e-08	Up	MYB-related	DT14	SANT SWI3, ADA2, N-CoR and TFIIIB'' DNA-binding domains
1947	LOC110865150	355.695	1.89908	0.323066	5.8783	4.14492e-09	4.35146e-08	Up	SBP	DT14	Squamosa promoter-binding-like protein
1948	LOC110865150	355.695	1.89908	0.323066	5.8783	4.14492e-09	4.35146e-08	Up	SBP	DT14	Squamosa promoter-binding-like protein
1949	LOC110865150	355.695	1.89908	0.323066	5.8783	4.14492e-09	4.35146e-08	Up	SBP	DT14	Squamosa promoter-binding-like protein
1950	LOC110865150	355.695	1.89908	0.323066	5.8783	4.14492e-09	4.35146e-08	Up	SBP	DT14	Squamosa promoter-binding-like protein
1951	LOC110890179	2618.44	1.32043	0.224655	5.87758	4.16295e-09	4.36728e-08	Up	C3H	DT14	Zinc finger C-x8-C-x5-C-x3-H type (and similar)
1952	LOC110898062	487.71	-1.39902	0.239775	-5.83471	5.38829e-09	5.57143e-08	Down	HB-HD-ZIP	DT14	Homeobox-leucine zipper protein
1953	LOC110894545	380.751	-1.54407	0.264646	-5.83449	5.39565e-09	5.57708e-08	Down	bHLH	DT14	transcription factor
1954	LOC110889563	864.296	-2.05886	0.353187	-5.82937	5.56372e-09	5.73353e-08	Down	HB-BELL	DT14	BEL1-like homeodomain protein
1955	MSTRG.32937	97.9239	10.4127	1.78704	5.82682	5.64935e-09	5.81484e-08	Up	C3H	DT14	zinc finger CCCH domain-containing protein
1956	LOC110913033	312.422	2.82154	0.485309	5.8139	6.10336e-09	6.24831e-08	Up	C3H	DT14	Zinc finger CCCH domain-containing protein
1957	LOC110940718	1998.36	1.74048	0.299437	5.8125	6.15451e-09	6.2963e-08	Up	HB-KNOX	DT14	Homeobox protein knotted-1-like
1958	LOC110940718	1998.36	1.74048	0.299437	5.8125	6.15451e-09	6.2963e-08	Up	HB-KNOX	DT14	Homeobox protein knotted-1-like
1959	LOC110937868	208.854	-1.43053	0.246437	-5.80484	6.44286e-09	6.57075e-08	Down	C2C2-LSD	DT14	response to stimulus
1960	LOC110937868	208.854	-1.43053	0.246437	-5.80484	6.44286e-09	6.57075e-08	Down	C2C2-LSD	DT14	response to stimulus
1961	LOC110937868	208.854	-1.43053	0.246437	-5.80484	6.44286e-09	6.57075e-08	Down	C2C2-LSD	DT14	response to stimulus
1962	LOC110937868	208.854	-1.43053	0.246437	-5.80484	6.44286e-09	6.57075e-08	Down	C2C2-LSD	DT14	response to stimulus
1963	LOC110937868	208.854	-1.43053	0.246437	-5.80484	6.44286e-09	6.57075e-08	Down	C2C2-LSD	DT14	response to stimulus
1964	LOC110900129	227.982	-1.82921	0.315356	-5.80048	6.61255e-09	6.73217e-08	Down	HB-HD-ZIP	DT14	HD-ZIP protein N terminus
1965	LOC110897391	1789.24	1.43626	0.247705	5.79824	6.70143e-09	6.81441e-08	Up	bZIP	DT14	basic region leucin zipper
1966	LOC110936381	1270.74	-1.43111	0.248119	-5.76785	8.0289e-09	8.06957e-08	Down	MYB	DT14	transcription factor
1967	MSTRG.20601	1493.79	-1.6001	0.277517	-5.76578	8.1282e-09	8.16519e-08	Down	DBP	DT14	phosphatase 2C
1968	LOC110890605	1949.54	1.17574	0.203978	5.76405	8.21213e-09	8.23967e-08	Up	NF-YC	DT14	Dr1-associated corepressor
1969	LOC110898490	429.3	-2.30986	0.400908	-5.76156	8.33378e-09	8.34894e-08	Down	HB-HD-ZIP	DT14	homeobox-leucine zipper protein
1970	LOC110898490	429.3	-2.30986	0.400908	-5.76156	8.33378e-09	8.34894e-08	Down	HB-HD-ZIP	DT14	homeobox-leucine zipper protein
1971	LOC110883785	217.937	-4.61527	0.801547	-5.75795	8.51419e-09	8.51607e-08	Down	zf-HD	DT14	homeodomain protein
1972	MSTRG.23554	170.343	2.35733	0.409989	5.74974	8.93782e-09	8.90111e-08	Up	NAC	DT14	(NAC) domain-containing protein
1973	LOC110940867	1967.04	2.10482	0.366496	5.74309	9.29663e-09	9.24127e-08	Up	DBP	DT14	protein phosphatase 2C 27
1974	LOC110898725	308.119	-2.0738	0.361682	-5.73376	9.82273e-09	9.7265e-08	Down	MADS-MIKC	DT14	MADS-box protein
1975	LOC110898725	308.119	-2.0738	0.361682	-5.73376	9.82273e-09	9.7265e-08	Down	MADS-MIKC	DT14	MADS-box protein
1976	LOC110912095	1164.61	-2.09881	0.366064	-5.73344	9.8414e-09	9.74275e-08	Down	MADS-MIKC	DT14	MADS-box protein SOC1-like
1977	LOC110912095	1164.61	-2.09881	0.366064	-5.73344	9.8414e-09	9.74275e-08	Down	MADS-MIKC	DT14	MADS-box protein SOC1-like
1978	LOC110878251	42.9452	-8.55612	1.49253	-5.73264	9.88795e-09	9.78286e-08	Down	GRAS	DT14	Belongs to the GRAS family
1979	LOC110889444	1378.51	1.28934	0.225028	5.72969	1.00614e-08	9.93776e-08	Up	GRAS	DT14	Belongs to the GRAS family
1980	LOC110889444	1378.51	1.28934	0.225028	5.72969	1.00614e-08	9.93776e-08	Up	GRAS	DT14	Belongs to the GRAS family
1981	LOC110889444	1378.51	1.28934	0.225028	5.72969	1.00614e-08	9.93776e-08	Up	GRAS	DT14	Belongs to the GRAS family
1982	LOC110889444	1378.51	1.28934	0.225028	5.72969	1.00614e-08	9.93776e-08	Up	GRAS	DT14	Belongs to the GRAS family
1983	LOC118480461	61.4599	-7.21219	1.25938	-5.72677	1.02363e-08	1.01054e-07	Down	LOB	DT14	Lateral organ boundaries (LOB) domain
1984	LOC118480461	61.4599	-7.21219	1.25938	-5.72677	1.02363e-08	1.01054e-07	Down	LOB	DT14	Lateral organ boundaries (LOB) domain
1985	LOC110911038	782.446	-2.11778	0.370106	-5.72209	1.05223e-08	1.03589e-07	Down	NAC	DT14	No apical meristem (NAM) protein
1986	LOC110890849	107.788	-3.65148	0.639949	-5.70589	1.15739e-08	1.13216e-07	Down	AP2/ERF-ERF	DT14	ethylene-responsive transcription factor
1987	MSTRG.33038	164.785	-3.83011	0.67189	-5.7005	1.19456e-08	1.16581e-07	Down	HB-HD-ZIP	DT14	Homeobox-leucine zipper protein
1988	MSTRG.14498	27.2123	7.59483	1.33619	5.68392	1.31638e-08	1.27814e-07	Up	FAR1	DT14	Protein FAR1-RELATED SEQUENCE 5-like
1989	LOC110932516	125	5.17946	0.911512	5.68227	1.32918e-08	1.28929e-07	Up	AP2/ERF-ERF	DT14	ethylene-responsive transcription factor
1990	LOC110915420	756.344	1.8351	0.323504	5.67258	1.4066e-08	1.35925e-07	Up	WRKY	DT14	WRKY transcription factor 7
1991	LOC110877487	50.0097	-5.93137	1.0458	-5.6716	1.41467e-08	1.36637e-07	Down	GARP-G2-like	DT14	Myb family transcription factor
1992	LOC110926670	36.042	-8.30352	1.46462	-5.66941	1.43289e-08	1.38303e-07	Down	GRF	DT14	growth-regulating factor
1993	LOC110882040	37.4917	-8.36	1.47769	-5.65747	1.53619e-08	1.47384e-07	Down	AP2/ERF-ERF	DT14	Ethylene-responsive transcription factor SHINE
1994	LOC110894274	117.241	-2.05321	0.363487	-5.64865	1.61711e-08	1.54669e-07	Down	WRKY	DT14	WRKY transcription factor
1995	LOC110908338	1821.72	1.22318	0.216976	5.63739	1.72648e-08	1.64303e-07	Up	HB-other	DT14	Homeodomain
1996	LOC110899612	9156.61	2.9066	0.516217	5.63057	1.79613e-08	1.70299e-07	Up	C3H	DT14	23 kDa jasmonate-induced protein-like
1997	LOC110867770	115.907	3.38837	0.603366	5.61577	1.95687e-08	1.8447e-07	Up	C2H2	DT14	Zinc finger protein
1998	LOC110925797	7466.15	2.41409	0.429973	5.61451	1.97121e-08	1.85733e-07	Up	NAC	DT14	(NAC) domain-containing protein
[truncated: 845 more rows]
