# Supplementary material for: Time-course transcriptome and WGCNA analysis revealed the drought response mechanism of two sunflower inbred lines
Source: PLoS One. 2022 Apr 1;17(4):e0265447. doi: 10.1371/journal.pone.0265447 (PMC8974994; doi:10.1371/journal.pone.0265447)
Supplement: S9 Table — (XLSX) [file pone.0265447.s016.xlsx]

## Sheet: TableS8-1
S9 Table-1. GO analysis of genes in blue 4 module after limination of redundancy by Revigo
	ONTOLOGY	ID	Description	GeneRatio	BgRatio	pvalue	p.adjust	qvalue	geneID	Count
GO:0016036	BP	GO:0016036	cellular response to phosphate starvation	11/34	181/25414	4.36576e-16	1.36648e-13	1.04778e-13	LOC110928684/LOC110886706/MSTRG.23079/LOC110889730/LOC110900085/MSTRG.21152/MSTRG.33740/LOC110877373/LOC110884468/MSTRG.24086/LOC110880210	11
GO:0006664	BP	GO:0006664	glycolipid metabolic process	5/34	82/25414	7.98974e-08	4.16798e-06	3.19589e-06	LOC110928684/LOC110889730/MSTRG.21152/MSTRG.33740/LOC110884468	5
GO:1903509	BP	GO:1903509	liposaccharide metabolic process	5/34	82/25414	7.98974e-08	4.16798e-06	3.19589e-06	LOC110928684/LOC110889730/MSTRG.21152/MSTRG.33740/LOC110884468	5
GO:0006643	BP	GO:0006643	membrane lipid metabolic process	5/34	188/25414	4.91003e-06	0.000219549	0.000168344	LOC110928684/LOC110889730/MSTRG.21152/MSTRG.33740/LOC110884468	5
GO:0032104	BP	GO:0032104	regulation of response to extracellular stimulus	3/34	30/25414	8.66506e-06	0.000301352	0.000231068	LOC110886706/LOC110900085/LOC110877373	3
GO:0032107	BP	GO:0032107	regulation of response to nutrient levels	3/34	30/25414	8.66506e-06	0.000301352	0.000231068	LOC110886706/LOC110900085/LOC110877373	3
GO:0097502	BP	GO:0097502	mannosylation	3/34	44/25414	2.79065e-05	0.000873472	0.000669755	LOC110889730/MSTRG.33740/LOC110884468	3
GO:0080135	BP	GO:0080135	regulation of cellular response to stress	4/34	208/25414	0.000166764	0.00434976	0.00333528	LOC110886706/LOC110900085/LOC110877373/MSTRG.6938	4
GO:0019374	BP	GO:0019374	galactolipid metabolic process	2/34	30/25414	0.000738161	0.0177726	0.0136276	LOC110928684/MSTRG.21152	2
GO:0070417	BP	GO:0070417	cellular response to cold	3/34	157/25414	0.00120255	0.0250931	0.0192407	LOC110886706/MSTRG.23079/LOC110877373	3
GO:0070085	BP	GO:0070085	glycosylation	3/34	195/25414	0.00223416	0.0437057	0.0335124	LOC110889730/MSTRG.33740/LOC110884468	3
GO:0004427	MF	GO:0004427	inorganic diphosphatase activity	44282	16/22184	8.90884e-07	7.92887e-05	5.72042e-05	LOC110912447/MSTRG.24086/LOC110880210	3
GO:0000030	MF	GO:0000030	mannosyltransferase activity	44282	40/22184	1.54146e-05	0.00068595	0.00049489	LOC110889730/MSTRG.33740/LOC110884468	3
GO:0008194	MF	GO:0008194	UDP-glycosyltransferase activity	44343	440/22184	0.000168922	0.00501134	0.00361551	LOC110928684/LOC110889730/MSTRG.21152/MSTRG.33740/LOC110884468	5
GO:0035250	MF	GO:0035250	UDP-galactosyltransferase activity	44254	33/22184	0.000735869	0.0163731	0.0118126	LOC110928684/MSTRG.21152	2

## Sheet: TableS8-2
S9 Table-2. GO analysis of genes in lightlateblue module after limination of redundancy by Revigo
	ONTOLOGY	ID	Description	GeneRatio	BgRatio	pvalue	p.adjust	qvalue	geneID	Count
GO:0006364	BP	GO:0006364	rRNA processing	103/936	340/25414	4.89188e-65	1.10508e-61	1.08239e-61	MSTRG.8053/LOC110935633/LOC110940389/LOC110920781/LOC110889387/LOC110909001/MSTRG.24412/LOC110935670/LOC110930356/MSTRG.37320/MSTRG.41138/LOC110918623/LOC110865687/LOC110895276/LOC110895421/LOC110938076/LOC110924553/LOC110868558/LOC110869094/LOC110881417/LOC110929725/LOC110881990/LOC110936679/LOC110873267/LOC110872308/LOC110898962/LOC110912806/MSTRG.18783/LOC110898016/LOC110921201/LOC110895454/LO…	103
GO:0002181	BP	GO:0002181	cytoplasmic translation	61/936	151/25414	2.55866e-47	1.44501e-44	1.41535e-44	LOC110920597/MSTRG.14204/LOC110920819/LOC110911597/LOC110920871/MSTRG.35881/LOC110917938/LOC110895454/LOC110916607/LOC110880283/LOC110911596/LOC110877987/LOC110864922/LOC110864225/LOC110930707/LOC110864231/LOC110911990/LOC110904821/LOC110926438/LOC110899735/MSTRG.23611/LOC110874680/LOC110929662/LOC110930710/LOC110916056/LOC110868918/LOC110909352/LOC110941187/LOC110910897/LOC110936781/LOC110918774…	61
GO:0071826	BP	GO:0071826	ribonucleoprotein complex subunit organization	63/936	312/25414	8.86515e-29	2.5033e-26	2.45191e-26	MSTRG.8053/LOC110935633/LOC110889387/LOC110920597/LOC110909001/LOC110935670/LOC110871625/LOC110895276/LOC110942292/LOC110885498/LOC110924553/LOC110883846/LOC110929725/LOC110869666/LOC110898962/LOC110918211/LOC110912374/LOC110917938/LOC110921201/LOC110890732/LOC110884024/LOC110895257/LOC110911723/LOC110873775/LOC110922011/LOC110915789/LOC110894164/LOC110879645/LOC110942113/LOC110935448/LOC11088604…	63
GO:0070925	BP	GO:0070925	organelle assembly	59/936	401/25414	8.97563e-20	1.55969e-17	1.52767e-17	MSTRG.8053/LOC110935633/LOC110889387/LOC110920597/LOC110935670/LOC110871625/LOC110895276/LOC110942292/LOC110885498/LOC110924553/LOC110883846/LOC110929725/LOC110869666/LOC110898962/LOC110918211/LOC110912374/LOC110917938/LOC110921201/LOC110865705/LOC110890732/LOC110884024/LOC110895257/LOC110911723/LOC110873775/LOC110922011/LOC110915789/LOC110894164/LOC110879645/LOC110942113/LOC110935448/LOC11088604…	59
GO:0043628	BP	GO:0043628	ncRNA 3'-end processing	18/936	51/25414	1.17377e-13	1.55974e-11	1.52772e-11	MSTRG.41138/LOC110912806/LOC110898016/LOC110904037/LOC110894164/LOC110935448/LOC110886437/LOC110912742/LOC110898428/LOC110910268/LOC110883506/MSTRG.46588/MSTRG.628/MSTRG.17203/LOC110916232/LOC110890464/MSTRG.30281/MSTRG.22032	18
GO:0016074	BP	GO:0016074	sno(s)RNA metabolic process	15/936	44/25414	2.35768e-11	2.95889e-09	2.89816e-09	LOC110909001/MSTRG.41138/LOC110869094/LOC110872308/LOC110912806/MSTRG.18783/LOC110898016/LOC110904037/LOC110910268/LOC110883506/LOC110926420/LOC110916232/MSTRG.30281/MSTRG.22032/MSTRG.30822	15
GO:0010501	BP	GO:0010501	RNA secondary structure unwinding	28/936	170/25414	2.90536e-11	3.45432e-09	3.38341e-09	LOC110911092/LOC110881417/LOC110928435/LOC110903892/LOC110912107/LOC110867505/LOC110915214/LOC110900052/LOC110908454/LOC110940729/LOC110926154/MSTRG.38998/LOC110915456/LOC110920462/LOC110917875/LOC110890209/LOC110915979/LOC110879670/LOC110891513/LOC110885973/MSTRG.33642/LOC110885981/LOC110889300/LOC110930785/MSTRG.26044/LOC110864383/MSTRG.4096/LOC110895027	28
GO:0000478	BP	GO:0000478	endonucleolytic cleavage involved in rRNA processing	13/936	33/25414	6.11204e-11	6.90355e-09	6.76185e-09	LOC110920781/LOC110865687/LOC110881990/LOC110894164/LOC110935448/LOC110886437/LOC110912742/LOC110864893/LOC110889164/MSTRG.15403/MSTRG.46588/LOC110890464/LOC110867716	13
GO:0090502	BP	GO:0090502	RNA phosphodiester bond hydrolysis, endonucleolytic	23/936	128/25414	2.83043e-10	3.04473e-08	2.98223e-08	LOC110920781/LOC110895201/MSTRG.1781/LOC110865687/LOC110881990/MSTRG.935/LOC110890322/LOC110894164/LOC110935448/LOC110886437/LOC110912742/LOC110864893/LOC110889164/MSTRG.15403/LOC110924060/LOC110926420/MSTRG.46588/LOC110875775/MSTRG.1784/LOC110878953/LOC110890464/LOC110911741/LOC110867716	23
GO:0031118	BP	GO:0031118	rRNA pseudouridine synthesis	11/936	27/25414	1.21128e-09	1.18969e-07	1.16527e-07	LOC110909001/MSTRG.24412/LOC110869094/LOC110936679/LOC110872308/MSTRG.18783/LOC110904037/LOC110916654/LOC110883989/LOC110916232/MSTRG.30822	11
GO:0001510	BP	GO:0001510	RNA methylation	18/936	84/25414	1.27201e-09	1.19728e-07	1.17271e-07	MSTRG.41138/LOC110895421/LOC110912806/LOC110898016/MSTRG.36436/LOC110890732/LOC110899425/LOC110908169/LOC110878322/LOC110865558/LOC110899447/LOC110938098/LOC110868178/LOC110899503/MSTRG.14921/LOC110877143/MSTRG.1845/MSTRG.22032	18
GO:0040031	BP	GO:0040031	snRNA modification	7/936	11/25414	2.60664e-08	1.84012e-06	1.80235e-06	MSTRG.24412/LOC110936679/LOC110904037/LOC110916654/LOC110883989/LOC110877143/LOC110916232	7
GO:0016073	BP	GO:0016073	snRNA metabolic process	11/936	36/25414	4.11778e-08	2.7359e-06	2.67974e-06	MSTRG.24412/LOC110936679/LOC110904037/LOC110916654/LOC110898428/LOC110910268/LOC110883989/LOC110883506/MSTRG.628/LOC110877143/LOC110916232	11
GO:0031123	BP	GO:0031123	RNA 3'-end processing	21/936	158/25414	3.79801e-07	2.38325e-05	2.33433e-05	MSTRG.41138/LOC110912806/LOC110898016/LOC110904037/LOC110894164/LOC110935448/LOC110886437/LOC110912742/LOC110898428/LOC110910268/MSTRG.24035/LOC110883506/MSTRG.46588/MSTRG.628/MSTRG.17203/LOC110867616/LOC110916232/LOC110890464/LOC110911741/MSTRG.30281/MSTRG.22032	21
GO:0006360	BP	GO:0006360	transcription by RNA polymerase I	10/936	45/25414	4.32301e-06	0.000256992	0.000251717	LOC110940389/LOC110937441/LOC110930356/LOC110884713/LOC110886465/LOC110929290/LOC110885581/LOC110930205/LOC110915649/LOC110915688	10
GO:0071428	BP	GO:0071428	rRNA-containing ribonucleoprotein complex export from nucleus	10/936	48/25414	8.01925e-06	0.000464499	0.000454965	LOC110865687/LOC110894164/LOC110935448/LOC110886437/LOC110886190/MSTRG.15403/MSTRG.46588/LOC110910494/LOC110867716/LOC110867628	10
GO:0006413	BP	GO:0006413	translational initiation	15/936	119/25414	3.2403e-05	0.00170229	0.00166734	LOC110920871/LOC110880283/LOC110930710/LOC110884105/LOC110904236/LOC110937759/LOC110904924/LOC110884686/LOC110910295/LOC110878606/LOC110943703/LOC110890420/LOC110918346/LOC110868940/MSTRG.34610	15
GO:0000454	BP	GO:0000454	snoRNA guided rRNA pseudouridine synthesis	5/936	12/25414	4.27802e-05	0.00219638	0.00215129	LOC110909001/LOC110869094/LOC110872308/MSTRG.18783/MSTRG.30822	5
GO:0006626	BP	GO:0006626	protein targeting to mitochondrion	12/936	83/25414	5.07046e-05	0.00243705	0.00238703	LOC110929026/LOC110921264/LOC110922338/LOC110891069/MSTRG.27975/LOC110915098/LOC110873421/LOC110927090/LOC110910475/LOC110898983/LOC110873903/LOC110922761	12
GO:0006839	BP	GO:0006839	mitochondrial transport	21/936	229/25414	0.000122972	0.00578737	0.00566857	LOC110929026/LOC110921264/LOC110868574/MSTRG.10550/LOC110922338/LOC110891069/MSTRG.27975/LOC110915098/MSTRG.16678/LOC110873421/LOC110927090/LOC110937912/LOC110910475/LOC110868872/LOC110865385/LOC110898983/MSTRG.7763/LOC110873903/LOC110922761/MSTRG.30861/LOC110878411	21
GO:0016444	BP	GO:0016444	somatic cell DNA recombination	6/936	26/25414	0.000300308	0.0130461	0.0127783	LOC110873705/LOC110879694/LOC110941967/LOC110916085/LOC110894203/LOC110889557	6
GO:0031054	BP	GO:0031054	pre-miRNA processing	4/936	10/25414	0.000321355	0.0134433	0.0131674	MSTRG.1781/LOC110875775/MSTRG.1784/LOC110878953	4
GO:0006458	BP	GO:0006458	'de novo' protein folding	11/936	87/25414	0.000347034	0.0142536	0.0139611	LOC110897380/LOC110871925/MSTRG.30481/LOC110878084/LOC110937290/LOC110910501/LOC110910475/LOC110895573/LOC110911895/LOC110894500/LOC110866733	11
GO:0034969	BP	GO:0034969	histone arginine methylation	6/936	29/25414	0.000563886	0.0227467	0.0222798	LOC110886806/LOC110898230/LOC110930143/LOC110886248/LOC110928478/MSTRG.26214	6
GO:0018195	BP	GO:0018195	peptidyl-arginine modification	6/936	30/25414	0.000683093	0.0257185	0.0251906	LOC110886806/LOC110898230/LOC110930143/LOC110886248/LOC110928478/MSTRG.26214	6
GO:0006403	BP	GO:0006403	RNA localization	19/936	227/25414	0.000787393	0.0291594	0.0285608	MSTRG.24412/LOC110865687/LOC110894164/LOC110935448/LOC110886437/LOC110910268/LOC110886190/LOC110883989/MSTRG.15403/LOC110891513/LOC110885981/MSTRG.46588/LOC110937148/MSTRG.10557/MSTRG.26044/LOC110910494/MSTRG.5688/LOC110867716/LOC110867628	19
GO:0051169	BP	GO:0051169	nuclear transport	24/936	320/25414	0.000845847	0.0298558	0.0292429	LOC110865687/LOC110865705/LOC110884024/LOC110937830/LOC110894164/LOC110935448/LOC110886437/LOC110879625/LOC110886190/MSTRG.15403/LOC110891513/LOC110885981/MSTRG.46588/MSTRG.42260/LOC110918346/MSTRG.10557/MSTRG.26044/LOC110910494/MSTRG.5688/MSTRG.1248/MSTRG.31221/LOC110878441/LOC110867716/LOC110867628	24
GO:0071166	BP	GO:0071166	ribonucleoprotein complex localization	15/936	167/25414	0.0013459	0.0446927	0.0437753	LOC110865687/LOC110894164/LOC110935448/LOC110886437/LOC110886190/MSTRG.15403/LOC110891513/LOC110885981/MSTRG.46588/MSTRG.10557/MSTRG.26044/LOC110910494/MSTRG.5688/LOC110867716/LOC110867628	15
GO:2000232	BP	GO:2000232	regulation of rRNA processing	4/936	14/25414	0.00136131	0.0446927	0.0437753	LOC110930356/LOC110937012/LOC110905144/LOC110899503	4
GO:0006414	BP	GO:0006414	translational elongation	6/936	34/25414	0.00136512	0.0446927	0.0437753	LOC110904321/MSTRG.35881/LOC110868526/LOC110916994/LOC110937811/LOC110865884	6
GO:0044391	CC	GO:0044391	ribosomal subunit	175/996	414/25482	2.81067e-136	9.69681e-134	8.49118e-134	LOC110889387/LOC110920597/MSTRG.14204/MSTRG.18803/LOC110925898/LOC110942388/LOC110898296/LOC110942292/LOC110920819/LOC110885498/LOC118481677/LOC110883846/LOC110911597/LOC110929725/MSTRG.25616/LOC110915896/LOC110941610/LOC110869666/LOC110898962/LOC110912374/LOC110895796/LOC110917938/LOC110868556/MSTRG.20305/LOC110895454/LOC110867932/LOC110913040/LOC110864975/LOC110912683/LOC110916607/LOC110878829/…	175
GO:0022626	CC	GO:0022626	cytosolic ribosome	182/996	473/25482	4.93553e-133	8.51378e-131	7.45524e-131	LOC110889387/LOC110920597/MSTRG.14204/MSTRG.18803/LOC110925898/LOC110921264/LOC110942388/LOC110898296/LOC110942292/LOC110920819/LOC110885498/LOC118481677/LOC110883846/LOC110911597/LOC110929725/MSTRG.25616/LOC110915896/LOC110941610/LOC110869666/LOC110898962/LOC110908364/LOC110912374/LOC110895796/LOC110917938/LOC110868556/MSTRG.20305/LOC110895454/LOC110913040/LOC110864975/LOC110912683/LOC110916607/…	182
GO:0022625	CC	GO:0022625	cytosolic large ribosomal subunit	109/996	237/25482	5.3733e-89	6.1793e-87	5.41101e-87	LOC110920597/MSTRG.14204/MSTRG.18803/LOC110925898/LOC110942388/LOC110898296/LOC110942292/LOC110885498/LOC118481677/LOC110883846/LOC110915896/LOC110869666/LOC110895796/LOC110917938/LOC110868556/MSTRG.20305/LOC110913040/LOC110864975/LOC110878829/LOC110937790/LOC110877987/LOC110908762/LOC110884024/LOC110864225/LOC110930707/LOC110899797/LOC110878161/LOC110868563/LOC110936495/LOC110864231/LOC110911990…	109
GO:0042788	CC	GO:0042788	polysomal ribosome	93/996	193/25482	2.81516e-78	1.94246e-76	1.70095e-76	MSTRG.14204/LOC110942292/LOC110920819/LOC110883846/LOC110911597/LOC110941610/LOC110869666/LOC110908364/LOC110912374/LOC110895796/LOC110895454/LOC110864975/LOC110916607/LOC110878829/LOC110880283/LOC110911596/LOC110877987/LOC110884024/LOC110864922/LOC110864225/LOC110868563/LOC110936495/LOC110864231/LOC110911990/LOC110895257/LOC110877972/LOC110943710/LOC110894164/LOC110936384/LOC110926438/LOC1109157…	93
GO:0005844	CC	GO:0005844	polysome	96/996	239/25482	1.90626e-71	1.0961e-69	9.59819e-70	MSTRG.14204/LOC110942292/LOC110920819/LOC110883846/LOC110911597/LOC110873267/LOC110941610/LOC110869666/LOC110908364/LOC110912374/LOC110895796/LOC110895454/LOC110864975/LOC110916607/LOC110878829/LOC110880283/LOC110911596/LOC110877987/LOC110884024/LOC110864922/LOC110864225/LOC110868563/LOC110936495/LOC110864231/LOC110911990/LOC110895257/LOC110877972/LOC110943710/LOC110894164/LOC110936384/LOC1109264…	96
GO:0032040	CC	GO:0032040	small-subunit processome	27/996	52/25482	1.28614e-24	4.43718e-23	3.88549e-23	MSTRG.8053/LOC110935633/LOC110940389/LOC110935670/MSTRG.37320/MSTRG.41138/LOC110938076/LOC110868558/LOC110912806/LOC110898016/LOC110895454/LOC110916607/LOC110908879/LOC110904725/LOC110910762/LOC110899425/LOC110937141/LOC110904187/LOC110898381/MSTRG.23611/LOC110912484/LOC110920785/LOC110910897/MSTRG.17506/LOC118487350/LOC110879746/MSTRG.22032	27
GO:0005732	CC	GO:0005732	sno(s)RNA-containing ribonucleoprotein complex	22/996	44/25482	7.83555e-20	2.25272e-18	1.97263e-18	LOC110909001/MSTRG.24412/MSTRG.37320/MSTRG.41138/LOC110938076/LOC110868558/LOC110869094/LOC110936679/LOC110872308/MSTRG.935/LOC110912806/MSTRG.18783/LOC110898016/LOC110904037/LOC110916654/LOC110904187/LOC110920785/MSTRG.17506/LOC110883989/LOC110916232/MSTRG.22032/MSTRG.30822	22
GO:0031429	CC	GO:0031429	box H/ACA snoRNP complex	10/996	17/25482	1.20614e-10	2.97228e-09	2.60272e-09	MSTRG.24412/LOC110869094/LOC110936679/LOC110872308/MSTRG.18783/LOC110904037/LOC110916654/LOC110883989/LOC110916232/MSTRG.30822	10
GO:0005736	CC	GO:0005736	RNA polymerase I complex	9/996	37/25482	9.51422e-06	0.000182356	0.000159683	LOC110937441/LOC110884713/LOC110886465/LOC110890067/LOC110885581/LOC110912021/MSTRG.846/LOC110940340/LOC110915688	9
GO:0005852	CC	GO:0005852	eukaryotic translation initiation factor 3 complex	7/996	30/25482	0.000126184	0.00229123	0.00200636	LOC110887012/LOC110920871/LOC110904236/LOC110937759/LOC110904924/LOC110918346/LOC110868940	7
GO:0015030	CC	GO:0015030	Cajal body	7/996	33/25482	0.000239055	0.00412371	0.00361099	MSTRG.24412/MSTRG.41138/LOC110865136/LOC110912806/LOC110898016/LOC110883989/MSTRG.22032	7
GO:0033588	CC	GO:0033588	elongator holoenzyme complex	4/996	10/25482	0.000403297	0.0057974	0.00507659	LOC110872030/LOC110872495/LOC110873057/LOC110895390	4
GO:0080008	CC	GO:0080008	Cul4-RING E3 ubiquitin ligase complex	14/996	128/25482	0.000492704	0.00679931	0.00595394	MSTRG.8053/LOC110935633/LOC110935670/LOC110918211/LOC110890107/LOC110920937/LOC110879360/LOC110922011/LOC110893679/LOC110920785/LOC110921273/LOC118487350/LOC110941402/LOC110927319	14
GO:0009295	CC	GO:0009295	nucleoid	10/996	85/25482	0.00175219	0.0223891	0.0196054	LOC110864815/LOC110941993/LOC110867932/LOC110864406/LOC110866525/LOC118489157/LOC110898837/LOC110890598/LOC110871642/LOC110873451	10
GO:0098799	CC	GO:0098799	outer mitochondrial membrane protein complex	4/996	15/25482	0.00224168	0.0266683	0.0233525	LOC110921264/LOC110891069/LOC110873421/LOC110922761	4
GO:0061695	CC	GO:0061695	transferase complex, transferring phosphorus-containing groups	25/996	346/25482	0.00251894	0.0289678	0.0253661	LOC110864815/LOC110937441/LOC110884713/LOC110886465/LOC110894543/LOC110890067/LOC110886095/LOC110872172/LOC110885581/LOC118489157/MSTRG.14296/LOC110918333/LOC110894568/LOC110912021/LOC110921339/LOC110872807/MSTRG.846/MSTRG.18573/LOC110930811/MSTRG.7887/LOC110940340/LOC110904422/LOC110915327/LOC110915688/LOC110865019	25
GO:0044297	CC	GO:0044297	cell body	6/996	37/25482	0.00289233	0.0311829	0.0273059	LOC110879429/MSTRG.14296/LOC110910501/LOC110895573/LOC110899192/LOC110865019	6
GO:0003735	MF	GO:0003735	structural constituent of ribosome	176/840	456/22184	2.62694e-132	1.56041e-129	1.46556e-129	LOC110889387/LOC110920597/MSTRG.14204/MSTRG.18803/LOC110925898/LOC110942388/LOC110898296/LOC110942292/LOC110920819/LOC110885498/LOC118481677/LOC110883846/LOC110911597/LOC110929725/MSTRG.25616/LOC110915896/LOC110941610/LOC110869666/LOC110898962/LOC110908364/LOC110912374/LOC110895796/LOC110917938/LOC110868556/MSTRG.20305/LOC110895454/LOC110867932/LOC110913040/LOC110864975/LOC110912683/LOC110916607/…	176
GO:0030515	MF	GO:0030515	snoRNA binding	26/840	48/22184	9.21015e-25	2.73541e-22	2.56915e-22	MSTRG.8053/LOC110935633/LOC110940389/MSTRG.24412/LOC110935670/MSTRG.37320/MSTRG.41138/LOC110938076/LOC110868558/LOC110869094/LOC110936679/LOC110872308/LOC110912806/MSTRG.18783/LOC110898016/LOC110910762/LOC110937141/LOC110916654/LOC110904187/LOC110898381/LOC110912484/LOC110920785/MSTRG.17506/LOC110883989/MSTRG.22032/MSTRG.30822	26
GO:0034513	MF	GO:0034513	box H/ACA snoRNA binding	8/840	14/22184	1.00278e-08	1.7454e-06	1.63931e-06	MSTRG.24412/LOC110869094/LOC110936679/LOC110872308/MSTRG.18783/LOC110916654/LOC110883989/MSTRG.30822	8
GO:0008173	MF	GO:0008173	RNA methyltransferase activity	15/840	64/22184	1.17535e-08	1.7454e-06	1.63931e-06	MSTRG.41138/LOC110895421/LOC110912806/LOC110898016/MSTRG.36436/LOC110890732/LOC110899425/LOC110878322/LOC110865558/LOC110899447/LOC110868178/LOC110899503/MSTRG.14921/LOC110877143/MSTRG.22032	15
GO:0140102	MF	GO:0140102	catalytic activity, acting on a rRNA	10/840	32/22184	1.73663e-07	1.71926e-05	1.61476e-05	MSTRG.41138/LOC110895421/LOC110912806/LOC110898016/LOC110890732/LOC110899425/LOC110865558/LOC110899503/MSTRG.14921/MSTRG.22032	10
GO:0008186	MF	GO:0008186	RNA-dependent ATPase activity	25/840	225/22184	1.5763e-06	0.00013376	0.00012563	LOC110911092/LOC110881417/LOC110928435/LOC110903892/LOC110867505/LOC110915214/LOC110900052/LOC110908454/LOC110940729/LOC110926154/MSTRG.38998/LOC110920462/LOC110917875/LOC110890209/LOC110915979/LOC110879670/LOC110891513/LOC110885973/MSTRG.33642/LOC110889300/LOC110930785/MSTRG.17203/LOC110864383/MSTRG.4096/LOC110895027	25
GO:0003724	MF	GO:0003724	RNA helicase activity	25/840	227/22184	1.85414e-06	0.00013767	0.000129302	LOC110911092/LOC110881417/LOC110928435/LOC110903892/LOC110867505/LOC110915214/LOC110900052/LOC110908454/LOC110940729/LOC110926154/MSTRG.38998/LOC110920462/LOC110917875/LOC110890209/LOC110915979/LOC110879670/LOC110891513/LOC110885973/MSTRG.33642/LOC110889300/LOC110930785/MSTRG.17203/LOC110864383/MSTRG.4096/LOC110895027	25
GO:0019843	MF	GO:0019843	rRNA binding	16/840	106/22184	2.35955e-06	0.00015573	0.000146264	LOC110871625/LOC110924553/LOC110921201/LOC110884024/LOC110899425/LOC110895257/LOC110873775/MSTRG.6416/LOC110915921/LOC110864242/LOC110879625/LOC110886190/LOC110877591/MSTRG.42260/MSTRG.1248/LOC110867628	16
GO:0008534	MF	GO:0008534	oxidized purine nucleobase lesion DNA N-glycosylase activity	5/840	11/22184	2.93753e-05	0.00174489	0.00163883	LOC110920819/LOC110911597/LOC110911596/LOC110864922/LOC110920630	5
GO:0003899	MF	GO:0003899	DNA-directed 5'-3' RNA polymerase activity	10/840	57/22184	4.93319e-05	0.00244193	0.0022935	LOC110937441/LOC110886465/LOC110894543/LOC110886095/LOC110872172/LOC110885581/MSTRG.14296/LOC110912021/LOC110915688/LOC110865019	10
GO:0004386	MF	GO:0004386	helicase activity	25/840	280/22184	6.92598e-05	0.00306241	0.00287626	LOC110911092/LOC110881417/LOC110928435/LOC110903892/LOC110867505/LOC110915214/LOC110900052/LOC110908454/LOC110940729/LOC110926154/MSTRG.38998/LOC110920462/LOC110917875/LOC110890209/LOC110915979/LOC110879670/LOC110891513/LOC110885973/MSTRG.33642/LOC110889300/LOC110930785/MSTRG.17203/LOC110864383/MSTRG.4096/LOC110895027	25
GO:0008170	MF	GO:0008170	N-methyltransferase activity	13/840	98/22184	8.24891e-05	0.00306241	0.00287626	LOC110886806/MSTRG.41138/LOC110865567/LOC110930143/LOC110912806/LOC110886248/LOC110898016/LOC110928478/LOC110899503/MSTRG.26214/LOC110934843/LOC110927139/MSTRG.22032	13
GO:0042054	MF	GO:0042054	histone methyltransferase activity	11/840	77/22184	0.000146626	0.00512329	0.00481188	LOC110886806/MSTRG.41138/LOC110930143/LOC110912806/LOC110886248/LOC110898016/LOC110928478/MSTRG.26214/LOC110934843/LOC110927139/MSTRG.22032	11
GO:0016741	MF	GO:0016741	transferase activity, transferring one-carbon groups	31/840	411/22184	0.000231486	0.00741224	0.0069617	LOC110886806/LOC110917413/MSTRG.41138/LOC110895421/LOC110865567/LOC110872346/LOC110930143/LOC110912806/LOC110886248/LOC110898016/MSTRG.36436/LOC110890732/LOC110899425/LOC110878322/LOC110865558/LOC110865884/LOC110928478/LOC110899447/LOC110868178/LOC110879692/LOC110899503/MSTRG.22160/MSTRG.18809/MSTRG.14921/LOC110877143/MSTRG.26214/LOC110934843/LOC110927139/MSTRG.8864/MSTRG.22032/LOC110873604	31
GO:0008097	MF	GO:0008097	5S rRNA binding	5/840	16/22184	0.000237092	0.00741224	0.0069617	LOC110884024/MSTRG.6416/LOC110879625/MSTRG.42260/MSTRG.1248	5
GO:0051082	MF	GO:0051082	unfolded protein binding	11/840	97/22184	0.00110185	0.0270369	0.0253935	LOC110897380/LOC110871925/MSTRG.30481/LOC110878084/LOC110910501/LOC110910475/LOC110895573/LOC110911895/LOC110894500/LOC110898983/LOC110866733	11
GO:0016273	MF	GO:0016273	arginine N-methyltransferase activity	5/840	22/22184	0.00118344	0.0270369	0.0253935	LOC110886806/LOC110930143/LOC110886248/LOC110928478/MSTRG.26214	5
GO:0016891	MF	GO:0016891	endoribonuclease activity, producing 5'-phosphomonoesters	7/840	46/22184	0.00160566	0.0353246	0.0331774	MSTRG.1781/LOC110890322/LOC110924060/LOC110926420/LOC110875775/MSTRG.1784/LOC110878953	7
