# Supplementary material for: Time-course transcriptome and WGCNA analysis revealed the drought response mechanism of two sunflower inbred lines
Source: PLoS One. 2022 Apr 1;17(4):e0265447. doi: 10.1371/journal.pone.0265447 (PMC8974994; doi:10.1371/journal.pone.0265447)
Supplement: S10 Table — (XLSX) [file pone.0265447.s017.xlsx]

## Sheet: TableS11-1
S10 Table-1.KEGG analysis of genes in blue4 moeule
	ID	Description	GeneRatio	BgRatio	pvalue	p.adjust	qvalue	geneID	Count
ko00561	ko00561	Glycerolipid metabolism	44347	216/29414	2.97e-06	0.000100811	8.74e-05	LOC110928684/LOC110889730/MSTRG.21152/MSTRG.33740/LOC110884468	5
ko00750	ko00750	Vitamin B6 metabolism	2/31	29/29414	0.000428757	0.00728886	0.00631852	MSTRG.24086/LOC110880210	2
ko00564	ko00564	Glycerophospholipid metabolism	44286	303/29414	0.00392978	0.0445375	0.0386084	MSTRG.17532/MSTRG.24086/LOC110880210	3
S10 Table-2. KEGG analysis of genes in lightlateblue moeule
	ID	Description	GeneRatio	BgRatio	pvalue	p.adjust	qvalue	geneID	Count
ko03008	ko03008	Ribosome biogenesis in eukaryotes	66/1127	232/29414	1e-38	2.59e-36	2.59e-36	MSTRG.8053/LOC110935633/LOC110940389/LOC110889304/LOC110893855/LOC110886700/LOC110879894/MSTRG.24412/LOC110935670/LOC110904420/LOC110930356/MSTRG.37320/MSTRG.41138/LOC110918623/LOC110879943/MSTRG.19948/LOC110868558/LOC110869094/LOC110935632/LOC110936679/LOC110872308/MSTRG.935/LOC110912806/MSTRG.18783/LOC110884492/LOC110866000/LOC110898016/MSTRG.25165/LOC110904037/LOC110935671/LOC110884871/LOC1108…	66
ko03012	ko03012	Translation factors [BR:ko03012]	42/1127	371/29414	4.35e-10	5.64e-08	5.64e-08	LOC110887012/LOC110879900/LOC110938070/LOC110920871/LOC110904321/MSTRG.35881/LOC110868526/LOC110916994/LOC110865465/LOC110879360/LOC110873775/LOC110937811/LOC110939930/LOC110930710/LOC110878420/LOC110865884/LOC110904236/LOC110930851/LOC110938098/LOC110937759/LOC110904924/LOC110920409/LOC110884686/LOC110873805/LOC110928754/LOC110878606/LOC110941402/LOC110890652/LOC110918346/LOC110908314/LOC1108653…	42
